# Supplementary material for: Polymeric Gluten Proteins as Climate-Resilient Markers of Quality: Can LC-MS/MS Provide Valuable Information about Spring Wheat Grown in Diverse Climates?
Source: J Agric Food Chem. 2025 Jan 9;73(3):1844–54. doi: 10.1021/acs.jafc.4c10789 (PMC11760153; doi:10.1021/acs.jafc.4c10789)
Supplement: Supplementary file 2 — jf4c10789_si_002.xlsx [file jf4c10789_si_002.xlsx]

## Sheet: parameters
Parameter	Value
Version	1.6.17.0
User name	ameri001
Machine name	PSGS4104
Date of writing	05/19/2021 18:18:12
Include contaminants	TRUE
PSM FDR	0.01
PSM FDR Crosslink	0.01
Protein FDR	0.01
Site FDR	0.01
Use Normalized Ratios For Occupancy	TRUE
Min. peptide Length	7
Min. score for unmodified peptides	0
Min. score for modified peptides	40
Min. delta score for unmodified peptides	0
Min. delta score for modified peptides	6
Min. unique peptides	0
Min. razor peptides	1
Min. peptides	1
Use only unmodified peptides and	TRUE
Modifications included in protein quantification	Oxidation (M);Acetyl (Protein N-term);Carbamidomethyl (C);NEM
Peptides used for protein quantification	Razor
Discard unmodified counterpart peptides	FALSE
Label min. ratio count	2
Use delta score	FALSE
iBAQ	TRUE
iBAQ log fit	TRUE
Match between runs	TRUE
Matching time window [min]	1
Match ion mobility window [indices]	0.05
Alignment time window [min]	10
Alignment ion mobility window [indices]	1
Find dependent peptides	FALSE
Fasta file	T:\Databases\Wheat_UniProt\uniprot-TritAestivum_taxon_4565_19mei21_143500entries.fasta
First search fasta file	T:\Databases\Wheat_UniProt\Subsets\uniprot-your4496_AllMajorProt_12mrch19.fasta
Decoy mode	revert
Include contaminants	TRUE
Advanced ratios	TRUE
Fixed andromeda index folder	D:\Andromeda\New folder
Combined folder location	D:\MAxQuant_Output\Sbatie_chymo
Second peptides	TRUE
Stabilize large LFQ ratios	TRUE
Separate LFQ in parameter groups	FALSE
Require MS/MS for LFQ comparisons	TRUE
Calculate peak properties	FALSE
Main search max. combinations	200
Advanced site intensities	TRUE
Write msScans table	FALSE
Write msmsScans table	TRUE
Write ms3Scans table	FALSE
Write allPeptides table	TRUE
Write mzRange table	TRUE
Write DIA fragments table	FALSE
Write pasefMsmsScans table	FALSE
Write accumulatedPasefMsmsScans table	FALSE
Max. peptide mass [Da]	4600
Min. peptide length for unspecific search	8
Max. peptide length for unspecific search	25
Razor protein FDR	TRUE
Disable MD5	FALSE
Max mods in site table	3
Match unidentified features	FALSE
Epsilon score for mutations	D:\MAxQuant_Output\Sbatie_chymo
Evaluate variant peptides separately	TRUE
Variation mode	KnownMutations
MS/MS tol. (FTMS)	20 ppm
Top MS/MS peaks per Da interval. (FTMS)	12
Da interval. (FTMS)	100
MS/MS deisotoping (FTMS)	TRUE
MS/MS deisotoping tolerance (FTMS)	7
MS/MS deisotoping tolerance unit (FTMS)	ppm
MS/MS higher charges (FTMS)	TRUE
MS/MS water loss (FTMS)	TRUE
MS/MS ammonia loss (FTMS)	TRUE
MS/MS dependent losses (FTMS)	TRUE
MS/MS recalibration (FTMS)	FALSE
MS/MS tol. (ITMS)	0.5 Da
Top MS/MS peaks per Da interval. (ITMS)	8
Da interval. (ITMS)	100
MS/MS deisotoping (ITMS)	FALSE
MS/MS deisotoping tolerance (ITMS)	0.15
MS/MS deisotoping tolerance unit (ITMS)	Da
MS/MS higher charges (ITMS)	TRUE
MS/MS water loss (ITMS)	TRUE
MS/MS ammonia loss (ITMS)	TRUE
MS/MS dependent losses (ITMS)	TRUE
MS/MS recalibration (ITMS)	FALSE
MS/MS tol. (TOF)	40 ppm
Top MS/MS peaks per Da interval. (TOF)	10
Da interval. (TOF)	100
MS/MS deisotoping (TOF)	TRUE
MS/MS deisotoping tolerance (TOF)	0.01
MS/MS deisotoping tolerance unit (TOF)	Da
MS/MS higher charges (TOF)	TRUE
MS/MS water loss (TOF)	TRUE
MS/MS ammonia loss (TOF)	TRUE
MS/MS dependent losses (TOF)	TRUE
MS/MS recalibration (TOF)	FALSE
MS/MS tol. (Unknown)	20 ppm
Top MS/MS peaks per Da interval. (Unknown)	12
Da interval. (Unknown)	100
MS/MS deisotoping (Unknown)	TRUE
MS/MS deisotoping tolerance (Unknown)	7
MS/MS deisotoping tolerance unit (Unknown)	ppm
MS/MS higher charges (Unknown)	TRUE
MS/MS water loss (Unknown)	TRUE
MS/MS ammonia loss (Unknown)	TRUE
MS/MS dependent losses (Unknown)	TRUE
MS/MS recalibration (Unknown)	FALSE
Site tables	Carbamidomethyl (C)Sites.txt;NEMSites.txt;Oxidation (M)Sites.txt

## Sheet: SampleKey
RawFile	Run	Condition	BioReplicate
Sbatie21_01	1	G1Y1	G1Y1R1
Sbatie21_02	2	G1Y1	G1Y1R2
Sbatie21_03	3	G1Y1	G1Y1R3
Sbatie21_04	4	G1Y2	G1Y2R1
Sbatie21_04a	19	G1Y2	G1Y2R1
Sbatie21_05	5	G1Y2	G1Y2R2
Sbatie21_06	6	G1Y2	G1Y2R3
Sbatie21_07	7	G1Y3	G1Y3R1
Sbatie21_08	8	G1Y3	G1Y3R2
Sbatie21_08a	20	G1Y3	G1Y3R2
Sbatie21_09	9	G1Y3	G1Y3R3
Sbatie21_10	10	G2Y1	G2Y1R1
Sbatie21_11	11	G2Y1	G2Y1R2
Sbatie21_12	12	G2Y1	G2Y1R3
Sbatie21_13	13	G2Y2	G2Y2R1
Sbatie21_14	14	G2Y2	G2Y2R2
Sbatie21_15	15	G2Y2	G2Y2R3
Sbatie21_16	16	G3Y3	G3Y3R1
Sbatie21_17	17	G3Y3	G3Y3R2
Sbatie21_18	18	G3Y3	G3Y3R3

## Sheet: summary
Raw file	BioReplicate	Experiment	Enzyme	Enzyme mode	Enzyme first search	Enzyme mode first search	Use enzyme first search	Variable modifications	Fixed modifications	Multi modifications	Variable modifications first search	Use variable modifications first search	Requantify	Multiplicity	Max. missed cleavages	Labels0	LC-MS run type	Time-dependent recalibration	MS	MS/MS	MS/MS Submitted	MS/MS Submitted (SIL)	MS/MS Submitted (ISO)	MS/MS Submitted (PEAK)	MS/MS Identified	MS/MS Identified (SIL)	MS/MS Identified (ISO)	MS/MS Identified (PEAK)	MS/MS Identified [%]	MS/MS Identified (SIL) [%]	MS/MS Identified (ISO) [%]	MS/MS Identified (PEAK) [%]	Peptide Sequences Identified	Peaks	Peaks Sequenced	Peaks Sequenced [%]	Peaks Repeatedly Sequenced	Peaks Repeatedly Sequenced [%]	Isotope Patterns	Isotope Patterns Sequenced	Isotope Patterns Sequenced (z>1)	Isotope Patterns Sequenced [%]	Isotope Patterns Sequenced (z>1) [%]	Isotope Patterns Repeatedly Sequenced	Isotope Patterns Repeatedly Sequenced [%]	Recalibrated	Av. Absolute Mass Deviation [ppm]	Mass Standard Deviation [ppm]	Av. Absolute Mass Deviation [mDa]
Sbatie21_01	G1Y1R1	1	Chymotrypsin	Specific			FALSE	Oxidation (M);Acetyl (Protein N-term);NEM;Carbamidomethyl (C)				TRUE	FALSE	1	2		Standard		3214	25104	30062	20146	0	9916	1995	1886	0	109	6.6	9.4	0	1.1	845	327927	19437	5.9	2373	12	36421	11793	10924	32	33	3746	32	+	0.59785	0.82752	0.45128
Sbatie21_02	G1Y1R2	2	Chymotrypsin	Specific			FALSE	Oxidation (M);Acetyl (Protein N-term);NEM;Carbamidomethyl (C)				TRUE	FALSE	1	2		Standard		2697	25604	30485	20723	0	9762	2088	1977	0	111	6.8	9.5	0	1.1	834	259644	19497	7.5	2486	13	28866	11784	10977	41	42	4025	34	+	0.59902	0.84064	0.45133
Sbatie21_03	G1Y1R3	3	Chymotrypsin	Specific			FALSE	Oxidation (M);Acetyl (Protein N-term);NEM;Carbamidomethyl (C)				TRUE	FALSE	1	2		Standard		2576	25491	29929	21053	0	8876	1944	1845	0	99	6.5	8.8	0	1.1	800	316537	19561	6.2	2450	13	34802	12091	11286	35	36	3963	33	+	0.68386	0.95256	0.54783
Sbatie21_04	G1Y2R1	4	Chymotrypsin	Specific			FALSE	Oxidation (M);Acetyl (Protein N-term);NEM;Carbamidomethyl (C)				TRUE	FALSE	1	2		Standard		3762	22263	26472	18054	0	8418	1498	1442	0	56	5.7	8	0	0.67	711	407606	17820	4.4	2013	11	39066	11386	10840	29	31	3449	30	+	0.63449	0.86236	0.47652
Sbatie21_04a	G1Y2R1	04a	Chymotrypsin	Specific			FALSE	Oxidation (M);Acetyl (Protein N-term);NEM;Carbamidomethyl (C)				TRUE	FALSE	1	2		Standard		3156	24426	29201	19651	0	9550	1860	1731	0	129	6.4	8.8	0	1.4	838	325036	19183	5.9	2146	11	35526	12137	11229	34	36	3702	31	+	0.6277	0.87245	0.48969
Sbatie21_05	G1Y2R2	5	Chymotrypsin	Specific			FALSE	Oxidation (M);Acetyl (Protein N-term);NEM;Carbamidomethyl (C)				TRUE	FALSE	1	2		Standard		3075	23595	28348	18842	0	9506	1458	1363	0	95	5.1	7.2	0	1	628	322040	18505	5.7	2215	12	34806	11450	10815	33	34	3549	31	+	0.70319	0.9667	0.53621
Sbatie21_06	G1Y2R3	6	Chymotrypsin	Specific			FALSE	Oxidation (M);Acetyl (Protein N-term);NEM;Carbamidomethyl (C)				TRUE	FALSE	1	2		Standard		3335	23854	28207	19501	0	8706	1887	1772	0	115	6.7	9.1	0	1.3	845	318987	19001	6	1996	11	36171	12145	11436	34	35	3550	29	+	0.58796	0.83263	0.44267
Sbatie21_07	G1Y3R1	7	Chymotrypsin	Specific			FALSE	Oxidation (M);Acetyl (Protein N-term);NEM;Carbamidomethyl (C)				TRUE	FALSE	1	2		Standard		2900	24940	29045	20835	0	8210	2025	1905	0	120	7	9.1	0	1.5	822	289079	19414	6.7	2535	13	31459	12152	11283	39	40	4061	33	+	0.60017	0.84974	0.45304
Sbatie21_08	G1Y3R2	8	Chymotrypsin	Specific			FALSE	Oxidation (M);Acetyl (Protein N-term);NEM;Carbamidomethyl (C)				TRUE	FALSE	1	2		Standard		2501	24962	29429	20495	0	8934	1668	1560	0	108	5.7	7.6	0	1.2	660	319344	18765	5.9	2501	13	34357	11509	10653	33	35	3771	33	+	0.71168	1.0076	0.58903
Sbatie21_08a	G1Y3R2	08a	Chymotrypsin	Specific			FALSE	Oxidation (M);Acetyl (Protein N-term);NEM;Carbamidomethyl (C)				TRUE	FALSE	1	2		Standard		2550	25344	30743	19945	0	10798	1705	1633	0	72	5.5	8.2	0	0.67	632	298437	19010	6.4	2518	13	32667	11331	10468	35	36	3605	32	+	0.73991	0.99298	0.59397
Sbatie21_09	G1Y3R3	9	Chymotrypsin	Specific			FALSE	Oxidation (M);Acetyl (Protein N-term);NEM;Carbamidomethyl (C)				TRUE	FALSE	1	2		Standard		3210	24012	28561	19463	0	9098	1754	1669	0	85	6.1	8.6	0	0.93	735	333648	19272	5.8	2333	12	35625	11966	11243	34	35	3764	31	+	0.61142	0.8566	0.46204
Sbatie21_10	G2Y1R1	10	Chymotrypsin	Specific			FALSE	Oxidation (M);Acetyl (Protein N-term);NEM;Carbamidomethyl (C)				TRUE	FALSE	1	2		Standard		2805	24926	29732	20120	0	9612	1935	1821	0	114	6.5	9.1	0	1.2	741	283889	18942	6.7	2500	13	31234	11406	10685	37	37	3841	34	+	0.61669	0.86601	0.46768
Sbatie21_11	G2Y1R2	11	Chymotrypsin	Specific			FALSE	Oxidation (M);Acetyl (Protein N-term);NEM;Carbamidomethyl (C)				TRUE	FALSE	1	2		Standard		2724	24844	29585	20103	0	9482	1781	1676	0	105	6	8.3	0	1.1	646	286837	19684	6.9	2733	14	32579	11902	11171	37	37	4055	34	+	0.6152	0.85609	0.47243
Sbatie21_12	G2Y1R3	12	Chymotrypsin	Specific			FALSE	Oxidation (M);Acetyl (Protein N-term);NEM;Carbamidomethyl (C)				TRUE	FALSE	1	2		Standard		3434	23580	28241	18919	0	9322	1846	1753	0	93	6.5	9.3	0	1	812	357308	18417	5.2	2253	12	36473	11566	10881	32	33	3593	31	+	0.58486	0.819	0.44027
Sbatie21_13	G2Y2R1	13	Chymotrypsin	Specific			FALSE	Oxidation (M);Acetyl (Protein N-term);NEM;Carbamidomethyl (C)				TRUE	FALSE	1	2		Standard		2735	24136	29247	19025	0	10222	1699	1627	0	72	5.8	8.6	0	0.7	681	289818	18463	6.4	2341	13	32767	11268	10525	34	35	3508	31	+	0.66325	0.90959	0.5092
Sbatie21_14	G2Y2R2	14	Chymotrypsin	Specific			FALSE	Oxidation (M);Acetyl (Protein N-term);NEM;Carbamidomethyl (C)				TRUE	FALSE	1	2		Standard		2838	25390	30455	20325	0	10130	1941	1806	0	135	6.4	8.9	0	1.3	776	303060	19800	6.5	2459	12	33329	12014	11299	36	37	3948	33	+	0.63982	0.90887	0.49026
Sbatie21_15	G2Y2R3	15	Chymotrypsin	Specific			FALSE	Oxidation (M);Acetyl (Protein N-term);NEM;Carbamidomethyl (C)				TRUE	FALSE	1	2		Standard		2733	25229	29633	20825	0	8808	2123	1968	0	155	7.2	9.5	0	1.8	881	332698	19383	5.8	2468	13	36850	12211	11419	33	35	3910	32	+	0.64899	0.90081	0.52252
Sbatie21_16	G3Y3R1	16	Chymotrypsin	Specific			FALSE	Oxidation (M);Acetyl (Protein N-term);NEM;Carbamidomethyl (C)				TRUE	FALSE	1	2		Standard		2701	25350	30129	20571	0	9558	1787	1707	0	80	5.9	8.3	0	0.84	648	299680	19196	6.4	2558	13	32930	11606	10905	35	37	3930	34	+	0.60915	0.85947	0.47994
Sbatie21_17	G3Y3R2	17	Chymotrypsin	Specific			FALSE	Oxidation (M);Acetyl (Protein N-term);NEM;Carbamidomethyl (C)				TRUE	FALSE	1	2		Standard		3146	24505	29077	19933	0	9144	1857	1758	0	99	6.4	8.8	0	1.1	785	354895	19797	5.6	2427	12	38277	12411	11764	32	34	4039	33	+	0.64352	0.90227	0.48486
Sbatie21_18	G3Y3R3	18	Chymotrypsin	Specific			FALSE	Oxidation (M);Acetyl (Protein N-term);NEM;Carbamidomethyl (C)				TRUE	FALSE	1	2		Standard		3141	23985	28886	19084	0	9802	1662	1541	0	121	5.8	8.1	0	1.2	705	327242	19104	5.8	2287	12	34753	11620	10993	33	35	3798	33	+	0.65449	0.89394	0.48715
Total																			59233	491540	585467	397613	0	187854	36513	34440	0	2073	6.2	8.7	0	1.1	1613	6353712					688958	235748	220796	34	36	75807	32		0.63593	0.88718	0.48983
[truncated: 2 more columns]

## Sheet: peptides
Sequence	N-term cleavage window	C-term cleavage window	Amino acid before	First amino acid	Second amino acid	Second last amino acid	Last amino acid	Amino acid after	A Count	R Count	N Count	D Count	C Count	Q Count	E Count	G Count	H Count	I Count	L Count	K Count	M Count	F Count	P Count	S Count	T Count	W Count	Y Count	V Count	U Count	O Count	Length	Missed cleavages	Mass	Proteins	Leading razor protein	Start position	End position	Unique (Groups)	Unique (Proteins)	Charges	PEP	Score	Identification type 01	Identification type 02	Identification type 03	Identification type 04	Identification type 04a	Identification type 05	Identification type 06
EAIRAIIY	QCCQQLLQIPQQSRYEAIRAIIYSIILQEQ	IPQQSRYEAIRAIIYSIILQEQQQVQGSIQ	Y	E	A	I	Y	S	2	1	0	0	0	0	1	0	0	3	0	0	0	0	0	0	0	0	1	0	0	0	8	0	947.544	K0I5W1;K0HZJ2;I1XB60;I1XB41;B2Y2Q7;B2Y2Q6;D6RVY4;B2Y2S3;R4JBF5;R4JB56;R4JDM1;R9XWG9;D3UAL7;R9XVC9;Q5MFQ0;Q00M55;A0A2R4Q9U9;D3U328;Q8W3W4;Q8W3W3;Q6J160;B2Y2Q1;A0A2U8JCZ2;R4JBL6;R4JB40;R4JBJ2;B2Y2Q2;R4JFB5;B2Y2Q3;B2Y2Q4;Q75ZV8;Q68AN2;Q18NR2;R4JB14;R4JF82;R4JB54;I1XB56;Q6J162;A0A7D4XSI0;B2BZD0;Q6QGV8;Q00M56;F8SGN4;F8SGN3;F8SGN6;F8SGM4;A0A7D5BVW2;P94021;A0A3G3C4E8;A0A3G3C4H2;A0A7D5BXB5;A0A7D5CN18;A0A…	Q00M56	246	253	no	no	1;2	3.0488e-23	143.85	By MS/MS	By MS/MS	By MS/MS	By MS/MS	By MS/MS	By MS/MS	By MS/MS
TLVGIVSW	GDSGGPLVCKKNGAWTLVGIVSWGSSTCST	CKKNGAWTLVGIVSWGSSTCSTSTPGVYAR	W	T	L	S	W	G	0	0	0	0	0	0	0	1	0	1	1	0	0	0	0	1	1	1	0	2	0	0	8	0	873.496	CON__P00766	CON__P00766	208	215	yes	yes	1;2	1.5235e-32	160.69	By MS/MS	By MS/MS	By MS/MS	By MS/MS	By MS/MS	By MS/MS	By MS/MS
SQQQLPPFSQQQSPF	FSQQQQPVLPQQPSFSQQQLPPFSQQQSPF	SQQQLPPFSQQQSPFSQQQQIVLQQQPPFL	F	S	Q	P	F	S	0	0	0	0	0	6	0	0	0	0	1	0	0	2	3	3	0	0	0	0	0	0	15	1	1745.84	K0I5W1;K0HZJ2;I1XB60;I1XB41;B2Y2Q7;B2Y2Q6;D6RVY4;B2Y2S3;R4JBF5;R4JB56;R4JDM1;R9XVC9	I1XB60	102	116	no	no	2;3	0	323.66	By MS/MS	By MS/MS	By MS/MS	By MS/MS	By MS/MS	By MS/MS	By MS/MS
RCIPGLERPW	______________________________	______________________________	-	R	C	P	W	Q	0	2	0	0	1	0	1	1	0	1	1	0	0	0	2	0	0	1	0	0	0	0	10	0	1225.64	O22108;P94021	P94021	1	10	no	no	2;3	6.7425e-12	168.27	By MS/MS	By MS/MS	By MS/MS	By MS/MS	By MS/MS	By MS/MS	By MS/MS
YPGVTSPRQGSY	QGIFWGTSSQTVQGYYPGVTSPRQGSYYPG	QGYYPGVTSPRQGSYYPGQASPQQPGQGQQ	Y	Y	P	S	Y	Y	0	1	0	0	0	1	0	2	0	0	0	0	0	0	2	2	1	0	2	1	0	0	12	1	1310.63	A0A2L1K3K4;A0A165B8S1;A9YSK3;A9ZMG8;P10387;Q0Q5D3;V9TRL3;A0A1W6C2J9;Q38LF4;B8YPU3	A0A2L1K3K4	128	139	yes	no	1;2	1.4029e-39	211.84	By MS/MS	By MS/MS	By MS/MS	By MS/MS	By MS/MS	By MS/MS	By MS/MS
YYPTSPQLSGQGQRPGQW	QQPGQWQQSGQGQHWYYPTSPQLSGQGQRP	TSPQLSGQGQRPGQWLQPGQGQQGYYPTSP	W	Y	Y	Q	W	L	0	1	0	0	0	4	0	3	0	0	1	0	0	0	3	2	1	1	2	0	0	0	18	2	2048.97	Q0Q5D2;P10388;C0SUC3;A9YSK4;D0IQ05	Q0Q5D2	730	747	yes	no	2;3	9.4754e-301	317.12	By MS/MS	By MS/MS	By MS/MS	By MS/MS	By MS/MS	By MS/MS	By MS/MS
METRCIPGLERPW	______________________________	______________________________	-	M	E	P	W	Q	0	2	0	0	1	0	2	1	0	1	1	0	1	0	2	0	1	1	0	0	0	0	13	0	1586.77	V9P6Q7;I3QPH0	V9P6Q7	1	13	no	no	2;3	6.0547e-41	203.11	By MS/MS	By MS/MS	By MS/MS	By MS/MS	By MS/MS	By MS/MS	By MS/MS
SQQQQPPFSQQQPPF	FPQQQPCSQQQQPPLSQQQQPPFSQQQPPF	SQQQQPPFSQQQPPFSQQQQPSFSQQQQPP	L	S	Q	P	F	S	0	0	0	0	0	7	0	0	0	0	0	0	0	2	4	2	0	0	0	0	0	0	15	1	1770.83	K0I5W1;K0HZJ2;I1XB60;I1XB41;B2Y2Q7;B2Y2Q6;D6RVY4;B2Y2S3;R4JBF5;R4JB56;R4JDM1;R9XVC9;F8SGN5;A0A0S2GJR8;A0A0S2GJS5;Q00M55;A0A2R4Q9U9;D3U328;Q8W3W4;Q8W3W3;B2Y2Q1;A0A2U8JCZ2;R4JBL6;R4JB40;R4JBJ2;B2Y2Q2;R4JFB5;B2Y2Q3;B2Y2Q4;R4JB14;R4JF82;R4JB54;A0A7D4XSI0;B2BZD0;Q6QGV8;Q00M56;F8SGN4;F8SGN3;F8SGN6;F8SGM4	Q00M56	75	89	no	no	2;3	1.05e-207	293.26	By MS/MS	By MS/MS	By MS/MS	By MS/MS	By MS/MS	By MS/MS	By MS/MS
QVSLQDKTGF	RIVNGEEAVPGSWPWQVSLQDKTGFHFCGG	GSWPWQVSLQDKTGFHFCGGSLINENWVVT	W	Q	V	G	F	H	0	0	0	1	0	2	0	1	0	0	1	1	0	1	0	1	1	0	0	1	0	0	10	0	1121.57	CON__P00766	CON__P00766	30	39	yes	yes	1;2	6.1842e-285	271.26	By MS/MS	By MS/MS	By MS/MS	By MS/MS	By MS/MS	By MS/MS	By MS/MS
SQQQPPFSQQQQQPLSQQQQPPF	QQQQQPLSQQQQPPFSQQQPPFSQQQQQPL	QQQQQPLSQQQQPPFSQQQPPFSQQQQPPF	F	S	Q	P	F	S	0	0	0	0	0	12	0	0	0	0	1	0	0	2	5	3	0	0	0	0	0	0	23	1	2708.29	K0I5W1;K0HZJ2;I1XB60;I1XB41;B2Y2Q7;B2Y2Q6;D6RVY4;B2Y2S3;R4JBF5;R4JB56;R9XWG9	I1XB60	43	65	no	no	2;3	1.8895e-55	211.82	By MS/MS	By MS/MS	By MS/MS	By MS/MS	By MS/MS	By MS/MS	By MS/MS
SNNLIKHGDKILDEANKVF	GTYLTEQGRFFLAWYSNNLIKHGDKILDEA	IKHGDKILDEANKVFLGHTVQLAIKISGIH	Y	S	N	V	F	L	1	0	3	2	0	0	1	1	1	2	2	3	0	1	0	1	0	0	0	1	0	0	19	0	2154.14	A0A3B6IYD4;A0A3B6J0P1;A0A3B6KSH4;Q7X9M2;A0A3B6U9P0;A0A3B6TZ67;A0A3B6UA75;A0A3B6U3W8;A0A3B6U3N9	A0A3B6U9P0	266	284	no	no	2;3;4;5	3.4201e-270	305.19	By MS/MS	By MS/MS	By MS/MS	By MS/MS	By MS/MS	By MS/MS	By MS/MS
HFCGGSLINENW	GSWPWQVSLQDKTGFHFCGGSLINENWVVT	TGFHFCGGSLINENWVVTAAHCGVTTSDVV	F	H	F	N	W	V	0	0	2	0	1	0	1	2	1	1	1	0	0	1	0	1	0	1	0	0	0	0	12	1	1375.6	CON__P00766	CON__P00766	40	51	yes	yes	2	9.2976e-50	214.25	By MS/MS	By MS/MS	By MS/MS	By MS/MS	By MS/MS	By MS/MS	By MS/MS
IPPYCTIAPF	RNLALQTLPAMCNVYIPPYCTIAPFGIFGT	MCNVYIPPYCTIAPFGIFGTN_________	Y	I	P	P	F	G	1	0	0	0	1	0	0	0	0	2	0	0	0	1	3	0	1	0	1	0	0	0	10	1	1120.56	A0A0E3Z522;A0A0E3Z6M2;A5JSA8;Q3S4V8;P04722;K7XRA1;A0A1K0ITA3;J7HZV9;Q3S4V7;J7HZV4;Q9M4M4	A0A0E3Z6M2	276	285	no	no	1;2	3.3543e-11	170.17	By MS/MS	By MS/MS	By MS/MS	By MS/MS	By MS/MS	By MS/MS	By MS/MS
IPPYCTIAPVGIF	RNLALETLPAMCNVYIPPYCTIAPVGIFGT	VYIPPYCTIAPVGIFGTN____________	Y	I	P	I	F	G	1	0	0	0	1	0	0	1	0	3	0	0	0	1	3	0	1	0	1	1	0	0	13	1	1389.74	A0A0E3Z506;A0A2P1H695;P18573;A0A1K0JSA4;K7XRC7;K7X0M3;A0A1K0IT13;A0A0E3Z5U1;A0A1K0JNG6;A5JSA6;J7HWD3;A0A0K2QJJ9;Q1WA39;K7WV37;A0A0E3Z7F7;Q9M4L6;R9XW75;A0A0E3Z527;R9XSW3;R9XW94;A0A2R2Y407;A7LHB7;D0UTY3;K7XR81;R9XW73;R9XV34;A0A023WGG0;H6VLP5;K7XRC1;A0A0E3UR68;D0UTY2;K7X1K5;A7LHB6;R9XV51;A0A0K2QJ98;A0A1K0IT05;J7HT18;Q306F9;A7LHB0;A0A1K0JS97;A0A1K0K0R0;K7WUY9;R9XV20;K7WV53;R9XUN1;A0A0E3UQU4;P04724;A5…	A0A0E3Z506	293	305	no	no	1;2;3	1.0444e-22	185.55	By MS/MS	By MS/MS	By MS/MS	By MS/MS	By MS/MS	By MS/MS	By MS/MS
QARPPSVMDFIADHPF	______________________________	ARPPSVMDFIADHPFLFL____________	-	Q	A	P	F	L	2	1	0	2	0	1	0	0	1	1	0	0	1	2	3	1	0	0	0	1	0	0	16	1	1826.88	Q9S8N3	Q9S8N3	1	16	yes	yes	2;3	1.97e-210	294.49	By MS/MS	By MS/MS	By MS/MS	By MS/MS	By MS/MS	By MS/MS	By MS/MS
VPPECSIIRAPF	RSLVLQTLPTMCNVYVPPECSIIRAPFASI	NVYVPPECSIIRAPFASIRASSGHHLPA__	Y	V	P	P	F	A	1	1	0	0	1	0	1	0	0	2	0	0	0	1	3	1	0	0	0	1	0	0	12	0	1327.7	M9TK56;A0A2U8JD23	M9TK56	336	347	no	no	2;3	4.0212e-15	174.42	By MS/MS	By MS/MS	By MS/MS	By MS/MS	By MS/MS	By MS/MS	By MS/MS
RQGDVIALPAGIVHW	QSQKFKDEHQKVHRFRQGDVIALPAGIVHW	RQGDVIALPAGIVHWFYNDGDAPIVAIYVF	F	R	Q	H	W	F	2	1	0	1	0	1	0	2	1	2	1	0	0	0	1	0	0	1	0	2	0	0	15	0	1630.89	A0A3B5XV32;B2CGM6;B2CGM5;A0A3B5ZP43;A5JHH2;Q08837	A0A3B5XV32	158	172	no	no	2;3	5.2014e-84	234.39	By MS/MS	By MS/MS	By MS/MS	By MS/MS	By MS/MS	By MS/MS	By MS/MS
QQQPLPPQQTFPQQPLF	AQMETRCIPGLERPWQQQPLPPQQTFPQQP	QPLPPQQTFPQQPLFSQQQQQQLFPQQPSF	W	Q	Q	L	F	S	0	0	0	0	0	7	0	0	0	0	2	0	0	2	5	0	1	0	0	0	0	0	17	1	2021.04	O22108;P94021;A0A3G3C4E8;A0A3G3C4H2;A0A7D5BXB5;A0A7D5CN18;A0A3G3C4I6;A0A3G3C4H7;A0A3G3C4I0;I3XHQ3;A0A3G3C4H4;A0A3G3C4H3;C0KK81;A0A3G3C4G7;A0A3G3C4I5;A0A3G3C4G5;V9P748;A0A2R3C1P4;A0A0S2GJV0;F8SGP0;C0KK80;F8SGP2;C0KK82;A0A7D4XNS9;A0A7D4XM26;F8SGP1;R9YUB3;I3XHP9;R9YQY9;Q00M59;P93791;P10386;I3XHQ1;P93793;H9XH01;F8SGP4;A0A7D4XM12;F8SGP3;A0A3G3C4W5;A0A3G3C4J8;A0A3G3C4P3;A0A3G3C4Q9;A0A3G3C4W3;A0A7D5BIP1…	A0A7D5BJ88	34	50	no	no	2;3	1.1831e-184	280.38	By MS/MS	By MS/MS	By MS/MS	By MS/MS	By MS/MS	By MS/MS	By MS/MS
RTLPTMCSVNVPLY	PHQIARLEVMTSIAFRTLPTMCSVNVPLYS	FRTLPTMCSVNVPLYSSITSAPLGVGSRVG	F	R	T	L	Y	S	0	1	1	0	1	0	0	0	0	0	2	0	1	0	2	1	2	0	1	2	0	0	14	0	1592.81	A0A0S2GJR9	A0A0S2GJR9	268	281	yes	yes	2;3	1.3889e-16	183.64	By MS/MS	By MS/MS	By MS/MS	By MS/MS	By MS/MS	By MS/MS	By MS/MS
YPGQASPQQPGQGQQPGKW	QGYYPGVTSPRQGSYYPGQASPQQPGQGQQ	ASPQQPGQGQQPGKWQEPGQGQQWYYPTSL	Y	Y	P	K	W	Q	1	0	0	0	0	6	0	4	0	0	0	1	0	0	4	1	0	1	1	0	0	0	19	1	2037.97	Q03871;Q94IJ6;Q0Q5D8;W6AX70;U5YQV1;Q52JL2;W6AWK6;A5HMG2;A0A060AER5;W6AW92;A0A2L1K3K4;A0A165B8S1;A9YSK3;A9ZMG8;P10387;Q0Q5D3;V9TRL3;A0A1W6C2J9;Q38LF4;B8YPU3;Q8H0L6;A3RF26;X5CHT6;A0A023GQG9	A0A2L1K3K4	140	158	no	no	2;3	0	430.18	By MS/MS	By MS/MS	By MS/MS	By MS/MS	By MS/MS	By MS/MS	By MS/MS
QARPPSVMDFIADHPFLF	______________________________	PPSVMDFIADHPFLFL______________	-	Q	A	L	F	L	2	1	0	2	0	1	0	0	1	1	1	0	1	3	3	1	0	0	0	1	0	0	18	2	2087.03	Q9S8N3	Q9S8N3	1	18	yes	yes	2;3	0	339.87	By MS/MS	By MS/MS	By MS/MS	By MS/MS	By MS/MS	By MS/MS	By MS/MS
DAIRAIIY	QCCQQLPRIPEQSRYDAIRAIIYSIVLQEQ	IPEQSRYDAIRAIIYSIVLQEQQHGQGFNQ	Y	D	A	I	Y	S	2	1	0	1	0	0	0	0	0	3	0	0	0	0	0	0	0	0	1	0	0	0	8	0	933.528	Q6J161;F8SGQ3;B2BZD1;A0A0S2GJS0;Q8W3X6;Q0QBR3;Q41552;R4JBK0;Q0GNG1;Q8H737;A0A0S2GJT4;F8SGL4;D3U318;I3QPI2;D3U326;A4KZ73;R4JB62;B2Y2S2;Q3LGB3;Q5TLY9	Q6J161	224	231	no	no	1;2	0.0004803	127.84	By MS/MS	By MS/MS	By MS/MS	By MS/MS	By MS/MS	By MS/MS	By MS/MS
VHPSILQQLDPCKVF	FPQQQPCSQQQQIPFVHPSILQQLDPCKVF	VHPSILQQLDPCKVFLQQQCSPVAMPQSLA	F	V	H	V	F	L	0	0	0	1	1	2	0	0	1	1	2	1	0	1	2	1	0	0	0	2	0	0	15	0	1722.91	Q8W3W6	Q8W3W6	70	84	yes	yes	2;3	1.1306e-16	170.68	By MS/MS	By MS/MS	By MS/MS	By MS/MS	By MS/MS	By MS/MS	By MS/MS
VPPDCSTINVPY	RSLVLKTLPTMCNVYVPPDCSTINVPYANI	NVYVPPDCSTINVPYANIDAGIGGQ_____	Y	V	P	P	Y	A	0	0	1	1	1	0	0	0	0	1	0	0	0	0	3	1	1	0	1	2	0	0	12	0	1303.61	R9XUR8;R9XUA5;K7XEF1;D0ES85;D0EMA4;A0A4D6K4X0;A0A4D6K3Q4;A0A4D6K1C3;A0A4D6Q7Q8;A0A4D6K2W9;R9XWA6;B6UKP8;P21292;R9XWA1;M9TE79;B6UKN5;B6UKM5;R9XSZ2	P21292	281	292	no	no	1;2	0.00024521	153.78	By MS/MS	By MS/MS	By MS/MS	By MS/MS	By MS/MS	By MS/MS	By MS/MS
LQLQPFPQPQLPY	QPYPQPQPFPSQQPYLQLQPFPQPQLPYPQ	PYLQLQPFPQPQLPYPQPQLPYPQPQLPYP	Y	L	Q	P	Y	P	0	0	0	0	0	4	0	0	0	0	3	0	0	1	4	0	0	0	1	0	0	0	13	1	1567.84	A0A0E3Z506;A0A2P1H695;P18573;A0A1K0JSA4;K7XRC7;K7X0M3;A0A1K0IT13;A0A0E3Z5U1;A0A1K0JNG6;A5JSA6;J7HWD3;A0A0K2QJJ9;Q1WA39;K7WV37;A0A0E3Z7F7;Q9M4L6;K7XE85;A0A0E3Z522;A0A0K2QJJ1;B2ZRD1;A0A0K2QJ89;A0A0E3Z6M2;A5JSA8;Q3S4V8;P04722;K7XRA1;A0A1K0ITA3;J7HZV9;A0A455QTH1;Q3S4V7;J7HZV4;A0A1K0IT12;A0A0K0VHI4;K7XE64;A0A1W6C2K0;A0A2P1H6A2;A0A0K2QJB4;J7I026;A0A0K2QJ84;A0A1K0J4W5;J7I021;X2KS61;A7LHB5;A7LHB4;K7WV57	A0A0E3Z506	76	88	no	no	2;3	1.3401e-64	172.23	By MS/MS	By MS/MS	By MS/MS	By MS/MS	By MS/MS	By MS/MS	By MS/MS
SIILQEQQQGF	IPEQSRYDAIRAITYSIILQEQQQGFVQAQ	AITYSIILQEQQQGFVQAQQQQPQQSGQGV	Y	S	I	G	F	V	0	0	0	0	0	4	1	1	0	2	1	0	0	1	0	1	0	0	0	0	0	0	11	0	1289.66	F6M7E1;Q7Y075;V9P6N2;V9P769;O22108;A0A7D5BM85;R4JFQ7;R4JAM7;R4JD66;R4JBL2;Q8W3V7;A0A1B1RV25;D2DII8;A0A7D4XMC6;Q8W3V8;H9XGZ8;Q8W3V9;A0A1U9XLG5;D2DII6;I1XB44;H6VLP9;A0A7D4XLZ4;V9P771;Q0QBR5;P04729;Q8W3V5;Q5MFP1;P93792;Q5MFP3;K7XED9;A0A0S2GKA3;A0A7D5C1I4;A0A7D5BLN1;A0A7D5C1J7;K7XRG7;A0A7D5BHQ3;A0A7D5BHS3;A0A7D4XMD4;A0A7D5BHN8;H9XH02;I3XHQ2;A0A7D5BHT4;F8SGM2;F8SGM3;H9XH00;I3QPH4;V9P6P2;R4JAT4;A0A0S2G…	O22108	175	185	no	no	1;2	2.4213e-275	318.87	By MS/MS	By MS/MS	By MS/MS	By MS/MS	By MS/MS	By MS/MS	By MS/MS
RVAIMEVNPRAF	PFDEVSRLLRGIRNYRVAIMEVNPRAFVVP	RNYRVAIMEVNPRAFVVPGLTDADGVGYVA	Y	R	V	A	F	V	2	2	1	0	0	0	1	0	0	1	0	0	1	1	1	0	0	0	0	2	0	0	12	0	1401.76	A0A3B6JBZ2;A0A3B6JDG3;B7U6L3;A0A3B6JCJ8;A0A3B6JER7;B7U6L4;I6QQ39	B7U6L4	172	183	no	no	2;3	4.3717e-50	218.11	By MS/MS	By MS/MS	By MS/MS	By MS/MS	By MS/MS	By MS/MS	By MS/MS
VRPCITEISEQDLERVF	GGRVDILVNNAAEQYVRPCITEISEQDLER	PCITEISEQDLERVFRTNIFSYFLMAKFAV	Y	V	R	V	F	R	0	2	0	1	1	1	3	0	0	2	1	0	0	1	1	1	1	0	0	2	0	0	17	0	2033.03	A0A3B5ZRA1;A0A3B5YTY7	A0A3B5ZRA1	193	209	no	no	2;3	3.099e-85	232.74	By MS/MS	By MS/MS	By MS/MS	By MS/MS	By MS/MS	By MS/MS	By MS/MS
SIVLQEQQHGQGF	IPEQSRYDAIRAIIYSIVLQEQQHGQGFNQ	IYSIVLQEQQHGQGFNQPQQQQPQQSVQGV	Y	S	I	G	F	N	0	0	0	0	0	4	1	2	1	1	1	0	0	1	0	1	0	0	0	1	0	0	13	0	1469.73	Q6J161;F8SGQ3;B2BZD1;A0A0S2GJS0;Q8W3X6;Q0QBR3;Q41552;R4JBK0;Q0GNG1;Q8H737;D3U326	Q6J161	232	244	no	no	1;2;3	3.4792e-155	276.58	By MS/MS	By MS/MS	By MS/MS	By MS/MS	By MS/MS	By MS/MS	By MS/MS
SKARYEEIVKEVSSY	MICCCNKMDATTPKYSKARYEEIVKEVSSY	SKARYEEIVKEVSSYLKKVGYNPDKVPFVP	Y	S	K	S	Y	L	1	1	0	0	0	0	3	0	0	1	0	2	0	0	0	3	0	0	2	2	0	0	15	1	1786.91	A0A7H4LBV6;A0A1D5UZW7;Q03033;A0A1W5RMH3;A0A1D5XDB6;A0A3B6IRY7;A0A3B6MXF1;A0A3B6LU42;A0A3B6IQD9;A0A3B6MYP4	Q03033	163	177	no	no	2;3;4	2.8417e-16	180.48	By MS/MS	By MS/MS	By MS/MS	By MS/MS	By MS/MS	By MS/MS	By MS/MS
RVAIMEVNPRSF	PFDEVSRLLRGIRNYRVAIMEVNPRSFVVP	RNYRVAIMEVNPRSFVVPGLTDADGVGYVA	Y	R	V	S	F	V	1	2	1	0	0	0	1	0	0	1	0	0	1	1	1	1	0	0	0	2	0	0	12	0	1417.75	A0A3B6IJ76;A0A3B6ILV9	A0A3B6IJ76	204	215	no	no	2;3	0.00038692	131.42	By MS/MS	By MS/MS	By MS/MS	By MS/MS	By MS/MS	By MS/MS	By MS/MS
SQQQPPFSQQQQPVLPQQPPF	LPQQPSFSQQQLPPFSQQQPPFSQQQQPVL	FSQQQQPVLPQQPPFSQQQQPILPQQPPFS	F	S	Q	P	F	S	0	0	0	0	0	9	0	0	0	0	1	0	0	2	6	2	0	0	0	1	0	0	21	1	2433.21	F8SGN5;A0A0S2GJR8;A0A0S2GJS5;Q00M55;A0A2R4Q9U9;D3U328;Q8W3W4;B2Y2Q1;A0A2U8JCZ2;R4JBL6;R4JB40;R4JBJ2;B2Y2Q2;R4JFB5;B2Y2Q3;B2Y2Q4;Q75ZV8;Q68AN2;Q18NR2;R4JB14;R4JF82;R4JB54;I1XB56;A0A7D4XSI0;B2BZD0;Q6QGV8;Q00M56;F8SGN4;F8SGN3;F8SGN6;A0A7D5BJ88;R4JB62;B2Y2S2;Q3LGB3;Q5TLY9;U6BEQ9	Q00M56	135	155	no	no	2;3	2.0738e-109	248.68	By MS/MS	By MS/MS	By MS/MS	By MS/MS	By MS/MS	By MS/MS	By MS/MS
LTEQGRFF	DTPQRTRFFVDNGTYLTEQGRFFLAWYSNN	FVDNGTYLTEQGRFFLAWYSNNLIKHGDKI	Y	L	T	F	F	L	0	1	0	0	0	1	1	1	0	0	1	0	0	2	0	0	1	0	0	0	0	0	8	1	996.503	A0A3B6IYD4;A0A3B6J0P1;A0A3B6KSH4;Q7X9M2;A0A3B6U9P0;A0A3B6TZ67;A0A3B6UA75;A0A3B6U3W8;A0A3B6U3N9	A0A3B6U9P0	254	261	no	no	1;2	6.7507e-16	162.07	By MS/MS	By MS/MS	By MS/MS	By MS/MS	By MS/MS	By MS/MS	By MS/MS
ELTPGLIPGATHVGF	NLYWEGFKSSDGTWWELTPGLIPGATHVGF	ELTPGLIPGATHVGFGGTYRDLLGDTDKLT	W	E	L	G	F	G	1	0	0	0	0	0	1	3	1	1	2	0	0	1	2	0	2	0	0	1	0	0	15	0	1507.8	A0A3B6LWE2;A0A3B6LV31;Q07810;V9I194	A0A3B6LWE2	100	114	no	no	2;3	1.8777e-88	205.83	By MS/MS	By MS/MS	By MS/MS	By MS/MS	By MS/MS	By MS/MS	By MS/MS
GRQTAELVPPHQFVPW	ECYKGERGHNLSLEYGRQTAELVPPHQFVP	RQTAELVPPHQFVPWVVVDGKPLYNSLK__	Y	G	R	P	W	V	1	1	0	0	0	2	1	1	1	0	1	0	0	1	3	0	1	1	0	2	0	0	16	1	1860.96	A0A3B6HUV4;A0A3B6HU03;A0A3B6HQF0;A0A3B6HSI5;D2TE73;D3KVP5;A0A3B6IQ78;A0A3B6IRR8;Q7Y1Z2	A0A3B6HUV4	164	179	no	no	2;3	0.00012921	140.14	By MS/MS	By MS/MS	By MS/MS	By MS/MS	By MS/MS	By MS/MS	By MS/MS
EQQIVVPPKGGSF	PECHPVVVSPVAGQYEQQIVVPPKGGSFYP	QYEQQIVVPPKGGSFYPGETTPPQQLQQRI	Y	E	Q	S	F	Y	0	0	0	0	0	2	1	2	0	1	0	1	0	1	2	1	0	0	0	2	0	0	13	0	1384.74	Q0Q5D2;P10388;C0SUC3;A9YSK4;D0IQ05;Q38LF5;A0A0K0KDM6;A0A249Y2Y2;A0A1I9RW80;Q6R509;Q6R508;X5D5A6;A0A1D8V7C2;A0A1D8V7B9;A0A1D8V7C1;A0A1D8V7E5;A0A1D8V7B8;A0A1D8V7B4	Q0Q5D2	74	86	no	no	2	5.5826e-34	172.8	By MS/MS	By MS/MS	By MS/MS	By MS/MS	By MS/MS	By MS/MS	By MS/MS
YPTSPQQLGQGQQPRQW	QPEQGQQPGQWQQGYYPTSPQQLGQGQQPR	TSPQQLGQGQQPRQWQQSGQGQQGHYPTSL	Y	Y	P	Q	W	Q	0	1	0	0	0	6	0	2	0	0	1	0	0	0	3	1	1	1	1	0	0	0	17	1	1997.97	A0A2L1K3K4;A0A165B8S1;A9YSK3;A9ZMG8;P10387;Q0Q5D3;V9TRL3;A0A1W6C2J9	A0A2L1K3K4	238	254	yes	no	2;3	0	433.51	By MS/MS	By MS/MS	By MS/MS	By MS/MS	By MS/MS	By MS/MS	By MS/MS
VLADASSAGGPRVAF	EVEGGHALAEQVVQFVLADASSAGGPRVAF	VLADASSAGGPRVAFANGVFVDASLLLKPS	F	V	L	A	F	A	4	1	0	1	0	0	0	2	0	0	1	0	0	1	1	2	0	0	0	2	0	0	15	0	1416.74	P93693;C0LF30;A0A3B6MWJ8;C0LF32	P93693	87	101	yes	no	1;2	4.6859e-59	221.32	By MS/MS	By MS/MS	By MS/MS	By MS/MS	By MS/MS	By MS/MS	By MS/MS
IAGIVGREECNLETVLGPY	LQEDMSRCKKLTREFIAGIVGREECNLETV	VGREECNLETVLGPYHYCPTEYPEVVV___	F	I	A	P	Y	H	1	1	1	0	1	0	3	3	0	2	2	0	0	0	1	0	1	0	1	2	0	0	19	0	2032.03	A0A7H1K1Y1;A0A7H1K1Y0;A0A7H1K1X8;A0A7H1K1X6;A0A7H1K1X5;A0A7H1K1Y3;A0A7H1K1X9;A0A7H1K1Y4	A0A7H1K1Y4	112	130	no	no	2;3	4.6768e-21	177.83	By MS/MS	By MS/MS	By MS/MS	By MS/MS	By MS/MS	By MS/MS	By MS/MS
PSQQPFPTPQPQFPQQSQQPF	QQPYPQQPYPSQQPYPSQQPFPTPQPQFPQ	PTPQPQFPQQSQQPFTQPQQPTPLQPQQPF	Y	P	S	P	F	T	0	0	0	0	0	8	0	0	0	0	0	0	0	3	7	2	1	0	0	0	0	0	21	2	2438.17	B6ETR9;R9XWH8;A0A2U8JD15;A0A290XYT2;U5U6L3;U5U6N3;A0A7D5DPJ7;R9XUY1;U5UA46	B6ETR9	43	63	no	no	2;3	4.0466e-219	285.98	By MS/MS	By MS/MS	By MS/MS	By MS/MS	By MS/MS	By MS/MS	By MS/MS
SFPGIGEFICY	AGELRYPSYPQSHGWSFPGIGEFICYDKYL	SHGWSFPGIGEFICYDKYLQADFKAAAAMV	W	S	F	C	Y	D	0	0	0	0	1	0	1	2	0	2	0	0	0	2	1	1	0	0	1	0	0	0	11	2	1231.56	A0A3B6IYD4;A0A3B6J0P1;A0A3B6KSH4;Q7X9M2;A0A3B6U9P0;A0A3B6TZ67;A0A3B6UA75;A0A3B6U3W8;A0A3B6U3N9	A0A3B6U9P0	198	208	no	no	1;2	5.7674e-97	215.27	By MS/MS	By MS/MS	By MS/MS	By MS/MS	By MS/MS	By MS/MS	By MS/MS
WGLVEGKGPRVY	RLVEAGVDGVMVDVWWGLVEGKGPRVYDWS	DVWWGLVEGKGPRVYDWSAYKQLFELVHEA	W	W	G	V	Y	D	0	1	0	0	0	0	1	3	0	0	1	1	0	0	1	0	0	1	1	2	0	0	12	1	1359.73	A0A3B6U9P0;A0A3B6TZ67;A0A3B6UA75;A0A3B6U3W8;A0A3B6U3N9	A0A3B6U9P0	55	66	yes	no	2;3	4.277e-13	177.58	By MS/MS	By MS/MS	By MS/MS	By MS/MS	By MS/MS	By MS/MS	By MS/MS
LQLQPFPQPQLPYPQPQPF	QPYPQPQPFPSQQPYLQLQPFPQPQLPYPQ	PFPQPQLPYPQPQPFRPQQPYPQPQPQYSQ	Y	L	Q	P	F	R	0	0	0	0	0	6	0	0	0	0	3	0	0	2	7	0	0	0	1	0	0	0	19	2	2262.18	A0A0E3Z522;A0A0K2QJJ1;B2ZRD1;A0A0K2QJ89;A0A0E3Z6M2;A5JSA8;Q3S4V8;P04722;K7XRA1;A0A1K0ITA3;J7HZV9;A0A455QTH1;Q3S4V7;J7HZV4;A0A1K0IT12;A0A0K0VHI4;K7XE64;K7WV57	K7WV57	76	94	no	no	2;3	1.292e-143	267.02	By MS/MS	By MS/MS	By MS/MS	By MS/MS	By MS/MS	By MS/MS	By MS/MS
LVREDISGVVLF	PPSVMDFIADHPFLFLVREDISGVVLFMGH	FLFLVREDISGVVLFMGHVVNPLLSS____	F	L	V	L	F	M	0	1	0	1	0	0	1	1	0	1	2	0	0	1	0	1	0	0	0	3	0	0	12	0	1345.76	Q41593;A0A3B6LS85	Q41593	376	387	yes	no	2	1.3039e-10	136.63	By MS/MS	By MS/MS	By MS/MS	By MS/MS	By MS/MS	By MS/MS	By MS/MS
METSRVPGLEKPW	______________________________	______________________________	-	M	E	P	W	Q	0	1	0	0	0	0	2	1	0	0	1	1	1	0	2	1	1	1	0	1	0	0	13	0	1528.77	V9P769	V9P769	1	13	yes	yes	2;3	2.7029e-30	194.39				By MS/MS			By matching
SQQRPPFSQQQQQPVLPQQPPF	FPQQQQPLLLQQPPFSQQRPPFSQQQQQPV	SQQQQQPVLPQQPPFSQQQQQQPILPQQPP	F	S	Q	P	F	S	0	1	0	0	0	9	0	0	0	0	1	0	0	2	6	2	0	0	0	1	0	0	22	1	2589.31	Q6J161;F8SGQ3;B2BZD1;A0A0S2GJS0;Q8W3X6;Q0QBR3;Q41552;R4JBK0;G1E6K8;I3QPH8;Q0GNG1;A0A0S2GJT4;D3U326	Q6J161	111	132	no	no	2;3	5.2421e-109	246.34	By MS/MS	By MS/MS	By MS/MS	By MS/MS	By MS/MS	By MS/MS	By MS/MS
CTIAPVGIF	LETLPAMCNVYIPPYCTIAPVGIFGTN___	VYIPPYCTIAPVGIFGTN____________	Y	C	T	I	F	G	1	0	0	0	1	0	0	1	0	2	0	0	0	1	1	0	1	0	0	1	0	0	9	0	919.484	A0A0E3Z506;A0A2P1H695;P18573;A0A1K0JSA4;K7XRC7;K7X0M3;A0A1K0IT13;A0A0E3Z5U1;A0A1K0JNG6;A5JSA6;J7HWD3;A0A0K2QJJ9;Q1WA39;K7WV37;A0A0E3Z7F7;Q9M4L6;R9XW75;A0A0E3Z527;R9XSW3;R9XW94;A0A2R2Y407;A7LHB7;D0UTY3;K7XR81;R9XW73;R9XV34;A0A023WGG0;H6VLP5;K7XRC1;A0A0E3UR68;D0UTY2;K7X1K5;A7LHB6;R9XV51;A0A0K2QJ98;A0A1K0IT05;J7HT18;Q306F9;A7LHB0;A0A1K0JS97;A0A1K0K0R0;K7WUY9;R9XV20;K7WV53;R9XUN1;A0A0E3UQU4;P04724;A5…	A0A0E3Z506	297	305	no	no	1;2	3.6383e-19	187.93	By MS/MS	By MS/MS	By MS/MS	By MS/MS	By MS/MS	By MS/MS	By MS/MS
VLADASSTGGPRVAF	______________________________	VLADASSTGGPRVAFANGVFVDASLLLKPS	F	V	L	A	F	A	3	1	0	1	0	0	0	2	0	0	1	0	0	1	1	2	1	0	0	2	0	0	15	0	1446.75	M1MQ64	M1MQ64	13	27	yes	yes	2	6.7883e-44	209.8	By MS/MS	By MS/MS	By MS/MS	By MS/MS	By MS/MS	By MS/MS	By MS/MS
KIGGIGTVPVGRVETGVIKPGMVVTF	RPSDKPLRLPLQDVYKIGGIGTVPVGRVET	RVETGVIKPGMVVTFGPTGLTTEVKSVEMH	Y	K	I	T	F	G	0	1	0	0	0	0	1	6	0	3	0	2	1	1	2	0	3	0	0	6	0	0	26	0	2610.49	A0A7H4LBV6;A0A1D5UZW7;A0A3B6ARY9;Q03033;A0A1W5RMH3;A0A1D5XDB6;A0A3B6IRY7;A0A3B6MXF1;A0A3B6LU42	Q03033	243	268	no	no	2;3;4	6.6452e-19	173.07	By MS/MS	By MS/MS	By MS/MS	By MS/MS	By MS/MS	By MS/MS	By MS/MS
YLTSPQQLGQGQQPRQW	SGQGQQPGQWLQSGYYLTSPQQLGQGQQPR	TSPQQLGQGQQPRQWLQPRQGQQGYYPTSP	Y	Y	L	Q	W	L	0	1	0	0	0	6	0	2	0	0	2	0	0	0	2	1	1	1	1	0	0	0	17	1	2014	A0A060MZP1;Q41553;A0A0X9BZV4;T2HRF3;Q19AE4;A0A1G4P1V3;A0MZ38;Q03872;A0A059UHD1;G3K725;A0A0X9ARV2;Q8H0L1;A0A0X9BSF8	A0A0X9BSF8	710	726	no	no	2;3	0	390.26	By MS/MS	By MS/MS	By MS/MS	By MS/MS	By MS/MS	By MS/MS	By MS/MS
SQQQQPPFSQQQPPFSQQQQPVLPQQPSF	SQQQPPFSQQQQPSFSQQQQPPFSQQQPPF	FSQQQQPVLPQQPSFSQQQLPPFSQQQPPF	F	S	Q	S	F	S	0	0	0	0	0	13	0	0	0	0	1	0	0	3	7	4	0	0	0	1	0	0	29	2	3363.63	I1XB60;I1XB41;B2Y2Q7;B2Y2Q6;D6RVY4;B2Y2S3;R4JBF5;R4JB56;R4JDM1;R9XVC9;F8SGN5;A0A0S2GJR8;A0A0S2GJS5;B2Y2Q1;A0A2U8JCZ2;R4JBL6;R4JB40;R4JBJ2;B2Y2Q2;R4JFB5;B2Y2Q3;B2Y2Q4;R4JB14;R4JF82;R4JB54;A0A7D4XSI0;Q00M56;F8SGN4;F8SGN3;F8SGN6;F8SGM4	Q00M56	98	126	no	no	3;4	0.0012769	137.9	By MS/MS	By MS/MS	By MS/MS	By MS/MS	By MS/MS	By MS/MS	By MS/MS
WGLVEAKGPRVY	RLVDAGVDGVMVDVWWGLVEAKGPRVYDWS	DVWWGLVEAKGPRVYDWSAYKQLFKLVHEA	W	W	G	V	Y	D	1	1	0	0	0	0	1	2	0	0	1	1	0	0	1	0	0	1	1	2	0	0	12	1	1373.75	A0A3B6IYD4;A0A3B6J0P1	A0A3B6IYD4	55	66	yes	no	2;3	0.00086496	132.88	By MS/MS	By MS/MS	By MS/MS	By MS/MS	By MS/MS	By MS/MS	By MS/MS
QVSLQDKTGFHF	RIVNGEEAVPGSWPWQVSLQDKTGFHFCGG	WPWQVSLQDKTGFHFCGGSLINENWVVTAA	W	Q	V	H	F	C	0	0	0	1	0	2	0	1	1	0	1	1	0	2	0	1	1	0	0	1	0	0	12	1	1405.7	CON__P00766	CON__P00766	30	41	yes	yes	2;3	9.1323e-29	202.2	By MS/MS	By MS/MS	By MS/MS	By MS/MS	By MS/MS	By MS/MS	By MS/MS
IVAIGTW	QPQHQQQQQQLDQGWIVAIGTWVIQTVPAM	QQQLDQGWIVAIGTWVIQTVPAMCDVHVPP	W	I	V	T	W	V	1	0	0	0	0	0	0	1	0	2	0	0	0	0	0	0	1	1	0	1	0	0	7	0	758.433	A0A3B5YPZ7	A0A3B5YPZ7	163	169	yes	yes	1	9.3953e-35	207.88	By MS/MS	By MS/MS	By MS/MS	By MS/MS	By MS/MS	By MS/MS	By MS/MS
VVPPGHPVVEIASSRGSSNLQVVCF	RYETVRARVSRGSAFVVPPGHPVVEIASSR	IASSRGSSNLQVVCFEINAERNERVWLAGR	F	V	V	C	F	E	1	1	1	0	1	1	1	2	1	1	1	0	0	1	3	4	0	0	0	6	0	0	25	0	2577.34	A0A3B6IJ76;A0A3B6ILV9;B7U6L4;I6QQ39	B7U6L4	474	498	no	no	2;3	1.8648e-06	151.59	By MS/MS	By MS/MS	By MS/MS	By MS/MS	By MS/MS	By MS/MS	By MS/MS
AKQAAVKAKDVTVSTGGTAAEY	AKEVTLTTGEMTAEYAKQAAVKAKDVTVST	AKDVTVSTGGTAAEYAKTAAEKARDAALAA	Y	A	K	E	Y	A	6	0	0	1	0	1	1	2	0	0	0	3	0	0	0	1	3	0	1	3	0	0	22	0	2165.13	A0A3B5Y5E3;A0A3B6A0K5	A0A3B6A0K5	324	345	no	no	2;3;4	6.1167e-170	267.67	By MS/MS	By MS/MS	By MS/MS	By MS/MS	By MS/MS	By MS/MS	By MS/MS
HQQQLPQQQFPQQQF	QQQEFPQQQFPQQQFHQQQLPQQQFPQQQF	HQQQLPQQQFPQQQFSQQQFPQQQQFPQQQ	F	H	Q	Q	F	S	0	0	0	0	0	9	0	0	1	0	1	0	0	2	2	0	0	0	0	0	0	0	15	1	1908.92	A0A2U8JD21;A0A7D5IFI4;Q402I5;A0A2U8JD20;A0A0B5JD31;A0A0B5J8A9;A0A0B5JHW7;A0A0N7FRH7;A0A0B5JHW4;A0A290XYS4;A0A0B5JD29;A0A290XYT8;A0A290XYS5;A0A0B5JK97;A0A7D5DM72	A0A7D5DM72	344	358	no	no	2;3	8.0285e-236	304.34	By MS/MS	By MS/MS	By MS/MS	By MS/MS	By MS/MS	By MS/MS	By MS/MS
CIREGDVIVIPAGSIVY	EGVLVLLRNGKRESFCIREGDVIVIPAGSI	REGDVIVIPAGSIVYSANTHRSKWLRVVMF	F	C	I	V	Y	S	1	1	0	1	1	0	1	2	0	4	0	0	0	0	1	1	0	0	1	3	0	0	17	0	1802.96	A0A3B6KNF4	A0A3B6KNF4	136	152	yes	yes	2;3	2.7527e-06	99.011	By MS/MS	By MS/MS	By MS/MS	By MS/MS	By MS/MS	By MS/MS	By MS/MS
IADHPFLF	KAVLRQARPPSVLDFIADHPFLFLIREDTS	PPSVLDFIADHPFLFLIREDTSGVVLFIGH	F	I	A	L	F	L	1	0	0	1	0	0	0	0	1	1	1	0	0	2	1	0	0	0	0	0	0	0	8	1	958.491	P93693;C0LF30;A0A3B6MWJ8;C0LF32;A0A3B6IP10;Q41593;A0A3B6LS85;Q9ST58;H9AXB4;A0A3B6KQL2;Q9ST57;Q9S8N3	A0A3B6KQL2	368	375	no	no	2	1.9559e-15	142.63	By MS/MS	By MS/MS	By MS/MS	By MS/MS	By MS/MS	By MS/MS	By MS/MS
LGKKINDAVVTVPAYF	SAMILGKMKETAEAYLGKKINDAVVTVPAY	GKKINDAVVTVPAYFNDAQRQATKDAGVIA	Y	L	G	Y	F	N	2	0	1	1	0	0	0	1	0	1	1	2	0	1	1	0	1	0	1	3	0	0	16	1	1733.97	R9W6A6;A0A3B6NJT9	R9W6A6	165	180	yes	no	2;3	0.00065466	107.06	By MS/MS	By MS/MS	By MS/MS	By MS/MS	By MS/MS	By MS/MS	By MS/MS
QQGYYPTSPQQLGQGQQPRQW	VQGQQPEQGQQPGQWQQGYYPTSPQQLGQG	TSPQQLGQGQQPRQWQQSGQGQQGHYPTSL	W	Q	Q	Q	W	Q	0	1	0	0	0	8	0	3	0	0	1	0	0	0	3	1	1	1	2	0	0	0	21	2	2474.17	A0A2L1K3K4;A0A165B8S1;A9YSK3;A9ZMG8;P10387;Q0Q5D3;V9TRL3;A0A1W6C2J9	A0A2L1K3K4	234	254	yes	no	2;3	0	467.62	By MS/MS	By MS/MS	By MS/MS	By MS/MS	By MS/MS	By MS/MS	By MS/MS
SVFSDEVIRAAF	FSPIGFGGEQPQSFFSVFSDEVIRAAFNTR	SFFSVFSDEVIRAAFNTRQREDVDRVFETK	F	S	V	A	F	N	2	1	0	1	0	0	1	0	0	1	0	0	0	2	0	2	0	0	0	2	0	0	12	1	1339.68	A0A3B6MYZ0	A0A3B6MYZ0	196	207	yes	yes	2;3	7.9359e-63	221.68	By MS/MS	By MS/MS	By MS/MS	By MS/MS	By MS/MS	By MS/MS	By MS/MS
EVQGFPTLKIF	VDANDEKNKPLAGKYEVQGFPTLKIFRNGG	AGKYEVQGFPTLKIFRNGGKNIQEYKGPRE	Y	E	V	I	F	R	0	0	0	0	0	1	1	1	0	1	1	1	0	2	1	0	1	0	0	1	0	0	11	1	1277.7	A0A024FR39;A0A024FSC1;A0A3B6HYX1;A0A024FRZ0;Q7FYS2;Q4W247;P52589;Q6JAB8;A0A3B6IQT3;Q93XQ8;B9A8E3;A0A024FRN3;F8THZ8;F8THZ5;F8THZ6;A0A3B6INA7;Q93XQ7;B9A8E4;B9A8E2	A0A3B6IQT3	88	98	no	no	1;2	6.113e-37	210.64	By MS/MS	By MS/MS	By MS/MS	By MS/MS	By MS/MS	By MS/MS	By MS/MS
KVPSHAAEITAGYY	RVQLAIKISGIHWWYKVPSHAAEITAGYYN	YKVPSHAAEITAGYYNLHDRDGYRPIARML	Y	K	V	Y	Y	N	3	0	0	0	0	0	1	1	1	1	0	1	0	0	1	1	1	0	2	1	0	0	14	1	1505.75	A0A3B6KSH4;Q7X9M2	A0A3B6KSH4	303	316	yes	no	2;3	4.5543e-10	160.77	By MS/MS	By MS/MS	By MS/MS	By MS/MS	By MS/MS	By MS/MS	By MS/MS
SQQQQQPPFLQQQQPPF	QQQQPPFSQQQQSPFSQQQQQPPFLQQQQP	QQQQPPFLQQQQPPFSQQPPISQQQQPPFS	F	S	Q	P	F	S	0	0	0	0	0	9	0	0	0	0	1	0	0	2	4	1	0	0	0	0	0	0	17	1	2053	D3UAL5;Q6SPZ1;A0A0S2GJQ1;Q0PW11;F8SGQ4;A0A0S2GJQ4;C3VN74;R4JAR7;Q6SPZ2;Q6SPZ3;R4JBI2;R9XT25;B8R6A0;R9XT45;R9XWF4;R9XUF2;R9XWF9;R9XVB6;X2J8E3;X2JAE7	D3UAL5	31	47	no	no	2;3	7.1628e-57	216.97	By MS/MS	By MS/MS	By MS/MS	By MS/MS	By MS/MS	By MS/MS	By MS/MS
VQVPGGMTVAQALELF	RTAEQAAATLGILLFVQVPGGMTVAQALEL	QVPGGMTVAQALELFHKSGGK_________	F	V	Q	L	F	H	2	0	0	0	0	2	1	2	0	0	2	0	1	1	1	0	1	0	0	3	0	0	16	0	1658.87	A0A1D5ZL98;A0A3B6LWE2;A0A3B6KPY9;A0A3B6LV31;Q07810	A0A3B6LWE2	258	273	no	no	2;3	1.907e-06	157.25	By MS/MS	By MS/MS	By MS/MS	By MS/MS	By MS/MS	By MS/MS	By MS/MS
YPTSPQQLGQGQQPGQW	QIGQGQQSGQGQQGYYPTSPQQLGQGQQPG	TSPQQLGQGQQPGQWQQSGQGQQGYYPTSQ	Y	Y	P	Q	W	Q	0	0	0	0	0	6	0	3	0	0	1	0	0	0	3	1	1	1	1	0	0	0	17	1	1898.89	Q03871;Q94IJ6;Q0Q5D8;W6AX70;U5YQV1;Q52JL2;W6AWK6;A5HMG2;A0A060AER5;Q84UY5	Q03871	271	287	no	no	2;3	7.0581e-102	245.46	By MS/MS	By MS/MS	By MS/MS	By MS/MS	By MS/MS	By MS/MS	By MS/MS
IGTPGKGILAADESTGTIGKRF	YCGKYKDELIKNAAYIGTPGKGILAADEST	ILAADESTGTIGKRFASINVENVEDNRRAL	Y	I	G	R	F	A	2	1	0	1	0	0	1	5	0	3	1	2	0	1	1	1	3	0	0	0	0	0	22	0	2188.19	C1J959;A0A3B6FUA0;A0A1D5VD11;W5D0E3;A0A1D5VE13;A0A1D5WIS4;A0A2P1E8S5;W5D5L4;A0A1D5WMF1;A0A3B6GZP8	C1J959	19	40	yes	no	3;4	2.2712e-77	223.11	By MS/MS	By MS/MS	By MS/MS	By MS/MS	By MS/MS	By MS/MS	By MS/MS
IPPYCSTTIAPF	RNLVLQTLPAMCNVYIPPYCSTTIAPFGIF	NVYIPPYCSTTIAPFGIFGTNS________	Y	I	P	P	F	G	1	0	0	0	1	0	0	0	0	2	0	0	0	1	3	1	2	0	1	0	0	0	12	1	1308.64	A0A0K0VHI4;K7XE64;A0A455QRK2;A0A455QQ25;A0A455QSU7;A0A455QTG1;A0A455QRL2;D2T2K3;I0IT54;I0IT51;A0A2R2Y424;I0IT60;A0A0K2QJ85;I0IT52;A0A3B6U775;A0A3B6UD25;A0A023WGX2;A0A455QRH6;A0A455QSD3;A0A455QSV6;A0A455QV13;I0IT58;I0IT57;I0IT55;I0IT53;A0A2R2Y425;I0IT59;I0IT56;A0A3B6PHC0;A0A0K2QJD8;A0A0K2QJY6	A0A0K0VHI4	253	264	no	no	1;2	0.00033492	140.98	By MS/MS	By MS/MS	By MS/MS	By MS/MS	By MS/MS	By MS/MS	By MS/MS
HQCGGNVGDVVNIPIPQW	LVHEAGLKLQAIMSFHQCGGNVGDVVNIPI	GGNVGDVVNIPIPQWVRNVGVSDPDIFYTD	F	H	Q	Q	W	V	0	0	2	1	1	2	0	3	1	2	0	0	0	0	2	0	0	1	0	3	0	0	18	0	1931.93	A0A3B6KSH4;A0A3B6DBK7;P93594;A0A3B6C4B2;A0A3B6C6N3;A0A2X0TUH3;A0A3B6U9P0;A0A3B6TZ67;A0A3B6UA75;A0A3B6U3W8;A0A3B6U3N9	A0A3B6U9P0	92	109	no	no	2;3	2.5384e-188	284.1	By MS/MS	By MS/MS	By MS/MS	By MS/MS	By MS/MS	By MS/MS	By MS/MS
VRPCITEITEQDLERVF	GGRVDILVNNAAEQYVRPCITEITEQDLER	PCITEITEQDLERVFRTNIFSYFLMAKFAV	Y	V	R	V	F	R	0	2	0	1	1	1	3	0	0	2	1	0	0	1	1	0	2	0	0	2	0	0	17	0	2047.04	A0A3B5XVL2	A0A3B5XVL2	193	209	yes	yes	2;3	2.8667e-57	217.88	By MS/MS	By MS/MS	By MS/MS	By MS/MS	By MS/MS	By MS/MS	By MS/MS
EAIRAIIF	QCCQQLPRIPEQSRYEAIRAIIFSIIMQEQ	IPEQSRYEAIRAIIFSIIMQEQQQGFVQPQ	Y	E	A	I	F	S	2	1	0	0	0	0	1	0	0	3	0	0	0	1	0	0	0	0	0	0	0	0	8	0	931.549	Q7Y075;A0A0S2GJR9;K9K7W7;Q8W3V4;Q670Q4;Q5MFN7;Q0PW10;D3U321;B2BZC5;A0A7D4XMB8;A0A2R4Q9V2;A0A0S2GJS4;A0A0S2GJR2;P93790;D0EVP3;V9P781;Q5MFN8;K7WV92;I3XHQ0	K7WV92	197	204	no	no	1;2	0.00040701	143				By MS/MS	By matching	By MS/MS	By matching
FLIGSGDERPQSF	MFINPVSTPGRFQEFFLIGSGDERPQSFLS	EFFLIGSGDERPQSFLSVFSDEVIQAALNT	F	F	L	S	F	L	0	1	0	1	0	1	1	2	0	1	1	0	0	2	1	2	0	0	0	0	0	0	13	1	1451.7	A0A3B6KNF4	A0A3B6KNF4	181	193	yes	yes	2	7.5537e-23	192.38	By MS/MS	By MS/MS	By MS/MS	By MS/MS	By MS/MS	By MS/MS	By MS/MS
NMVNQHLVGSPVF	GFKEIARGGVEPVWYNMVNQHLVGSPVFSF	WYNMVNQHLVGSPVFSFWFNRHAGEGHGGE	Y	N	M	V	F	S	0	0	2	0	0	1	0	1	1	0	1	0	1	1	1	1	0	0	0	3	0	0	13	0	1440.72	A0A3B6QNG6;A0A3B6QML0;A0A3B6NX30	A0A3B6QNG6	203	215	no	no	2	1.0594e-30	199.54	By MS/MS	By MS/MS	By MS/MS	By MS/MS	By MS/MS	By MS/MS	By MS/MS
SQQQPPFSQQQQPVLPQQPSF	QQQQPSFSQQQQPPFSQQQPPFSQQQQPVL	FSQQQQPVLPQQPSFSQQQLPPFSQQQPPF	F	S	Q	S	F	S	0	0	0	0	0	9	0	0	0	0	1	0	0	2	5	3	0	0	0	1	0	0	21	1	2423.19	I1XB60;I1XB41;B2Y2Q7;B2Y2Q6;D6RVY4;B2Y2S3;R4JBF5;R4JB56;R4JDM1;R9XVC9;F8SGN5;A0A0S2GJR8;A0A0S2GJS5;B2Y2Q1;A0A2U8JCZ2;R4JBL6;R4JB40;R4JBJ2;B2Y2Q2;R4JFB5;B2Y2Q3;B2Y2Q4;Q75ZV8;Q68AN2;Q18NR2;R4JB14;R4JF82;R4JB54;I1XB56;A0A7D4XSI0;Q00M56;F8SGN4;F8SGN3;F8SGN6;F8SGM4	Q00M56	106	126	no	no	2;3	1.381e-219	290.16	By MS/MS	By MS/MS	By MS/MS	By MS/MS	By MS/MS	By MS/MS	By MS/MS
YPTSPQQPGQGKQLGQGQQGY	QPEQGQQPGQGQQGYYPTSPQQPGQGKQLG	QPGQGKQLGQGQQGYYPTSPQQPGQGQQPG	Y	Y	P	G	Y	Y	0	0	0	0	0	7	0	5	0	0	1	1	0	0	3	1	1	0	2	0	0	0	21	1	2246.07	Q03871;Q94IJ6;Q0Q5D8;W6AX70;U5YQV1;A0A060AER5	Q03871	549	569	no	no	2;3	0	455.13	By MS/MS	By MS/MS	By MS/MS	By MS/MS	By MS/MS	By MS/MS	By MS/MS
AGLSFPGCPETF	HNTHGLVYIIQGSGFAGLSFPGCPETFQKQ	SGFAGLSFPGCPETFQKQFQKYGQAQSVQG	F	A	G	T	F	Q	1	0	0	0	1	0	1	2	0	0	1	0	0	2	2	1	1	0	0	0	0	0	12	1	1224.55	A0A3B5XV32;B2CGM6;B2CGM5;A0A3B5ZP43;Q08837	A0A3B5XV32	114	125	no	no	1;2	9.1672e-14	183.9	By MS/MS	By MS/MS	By MS/MS	By MS/MS	By MS/MS	By MS/MS	By MS/MS
VPPECSIIKAPF	RSLVLQTLPTMCNVYVPPECSIIKAPFSSV	NVYVPPECSIIKAPFSSVVAGIGGQ_____	Y	V	P	P	F	S	1	0	0	0	1	0	1	0	0	2	0	1	0	1	3	1	0	0	0	1	0	0	12	0	1299.69	A0A4D6QBN0;A0A060N479	A0A4D6QBN0	289	300	no	no	2;3	0.0013626	110.31	By MS/MS	By MS/MS	By MS/MS	By MS/MS	By MS/MS	By MS/MS	By MS/MS
ASIVAGIGGQ	NVYVPPECSIMRAPFASIVAGIGGQ_____	MRAPFASIVAGIGGQ_______________	F	A	S	G	Q	-	2	0	0	0	0	1	0	3	0	2	0	0	0	0	0	1	0	0	0	1	0	0	10	0	871.476	R9XWC4;B6UKN7;B6DQB2;A0A4D6QE67	B6UKN7	305	314	no	no	1;2	3.6538e-26	199.02	By MS/MS	By MS/MS	By MS/MS	By MS/MS	By MS/MS	By MS/MS	By MS/MS
IPPHCSTTIAPF	RNLALQTLPAMCNVYIPPHCSTTIAPFGIF	NVYIPPHCSTTIAPFGIFGTN_________	Y	I	P	P	F	G	1	0	0	0	1	0	0	0	1	2	0	0	0	1	3	1	2	0	0	0	0	0	12	0	1282.64	X2KWL1	X2KWL1	293	304	no	no	2	0.00078274	138.9	By MS/MS	By MS/MS	By MS/MS	By MS/MS	By MS/MS	By MS/MS	By MS/MS
QQQPPFSQQQPILPQQPPF	FPQQPSFSQQQPPFWQQQPPFSQQQPILPQ	PFSQQQPILPQQPPFSQQQQLVLPQQPPFS	W	Q	Q	P	F	S	0	0	0	0	0	8	0	0	0	1	1	0	0	2	6	1	0	0	0	0	0	0	19	1	2232.13	O22108;P94021;A0A3G3C4E8;A0A3G3C4H2;A0A7D5BXB5;A0A7D5CN18;A0A3G3C4I6;A0A3G3C4H7;A0A3G3C4I0;I3XHQ3;A0A3G3C4H4;A0A3G3C4H3;C0KK81;A0A3G3C4G7;A0A3G3C4I5;A0A3G3C4G5;V9P748;A0A2R3C1P4;A0A0S2GJV0;F8SGP0;C0KK80;F8SGP2;C0KK82;A0A7D4XNS9;A0A7D4XM26;F8SGP1;R9YUB3;I3XHP9;R9YQY9;Q00M59;P93791;P10386;I3XHQ1;P93793;H9XH01;F8SGP4;A0A7D4XM12;F8SGP3;A0A3G3C4W5;A0A3G3C4J8;A0A3G3C4P3;A0A3G3C4Q9;A0A3G3C4W3;A0A7D5BIP1…	A0A7D5BJ88	74	92	no	no	2;3	0	297.18	By MS/MS	By MS/MS	By MS/MS	By MS/MS	By MS/MS	By MS/MS	By MS/MS
RCQAIHNVAEAIRQQQPQQQW	QHQCCRQLSQIPEQFRCQAIHNVAEAIRQQ	NVAEAIRQQQPQQQWQGMYQPQQPAQLESI	F	R	C	Q	W	Q	3	2	1	0	1	7	1	0	1	2	0	0	0	0	1	0	0	1	0	1	0	0	21	0	2531.26	A0A1W6C2L9;G9I0T1;P0CZ06;G9I0U5;G9I0U4;G9I0U3;G9I0U1;G9I0T9;G9I0T7;A0A1W6C2M3;G9I0T4;G9I0T6;G9I0S8;D6QZM8;D6QZM5;D6QZM4;D0EWS4;A5A4L4;A0A286QSW6;A0A286QT77;V5M3L6;A0A1W6C2L7;V5M0Z7;V5M127;V5M3L1;G9I0S9;A7XUQ5;A5A4L5;A0A286QTK1;A0A173DQZ4;P0CZ05;A0A173DQZ7;Q2A783;A0A3G2CFA8;A0A173DQZ1	A0A1W6C2L9	211	231	no	no	2;3;4	1.077e-127	249.14	By MS/MS	By MS/MS	By MS/MS	By MS/MS	By MS/MS	By MS/MS	By MS/MS
VRPDCSTINAPF	RSLVLRTLLNMCNVYVRPDCSTINAPFASI	NVYVRPDCSTINAPFASIVAGISGQ_____	Y	V	R	P	F	A	1	1	1	1	1	0	0	0	0	1	0	0	0	1	2	1	1	0	0	1	0	0	12	0	1318.63	B6UKP4;B6UKP3;A0A4D6Q642;B6UKM9;B6UKM4;A7XDG6;A0A5B9Y2C8;A0A4D6QE74;A0A4D6Q6S3;U5U6M3;B6UKP5;B6UKN2;U5U7C3;U5UA51;U5UA50;U5U9Q4;B6UKN6;U5U6P1;B6UKQ5;R9XT13;K7WVC4;U5U6M7;R9XWA9;R9XV71;R9XUS2;R9XT17;R9XV82;R9XT08;K7XRJ1;K7XEG8;K7XEG5;B6UKQ8;Q94G94;A0A4D6K1Y6;A0A4D6K4V7;A7XDG7;B6UKQ1;R9XSZ9;R9XUC3;U5U9Q8;A0A4D6Q640;A0A4D6Q669;A0A4D6Q692;A0A5B9Y2H5;U5U7C0;A0A4D6Q625;A0A4D6K428;R9XWB8;A0A4D6K1B8;H9A6…	B6UKN1	281	292	no	no	2	1.1318e-14	126.07	By MS/MS	By MS/MS	By MS/MS	By MS/MS	By MS/MS	By MS/MS	By MS/MS
AVKHMGPGSSIINTTSVNAY	VFRTNIFSYFLMAKFAVKHMGPGSSIINTT	GPGSSIINTTSVNAYKGNATLLDYTATKGA	F	A	V	A	Y	K	2	0	2	0	0	0	0	2	1	2	0	1	1	0	1	3	2	0	1	2	0	0	20	0	2046.02	A0A3B5ZRA1;A0A3B5YTY7	A0A3B5ZRA1	223	242	no	no	2;3	4.8981e-49	212.03	By MS/MS	By MS/MS	By MS/MS	By MS/MS	By MS/MS	By MS/MS	By MS/MS
EQTVVPPKGGSF	AKCRSVAVSQVARQYEQTVVPPKGGSFYPG	RQYEQTVVPPKGGSFYPGETTPLQQLQQGI	Y	E	Q	S	F	Y	0	0	0	0	0	1	1	2	0	0	0	1	0	1	2	1	1	0	0	2	0	0	12	0	1244.64	Q03871;Q94IJ6;Q0Q5D8;W6AX70;U5YQV1;Q52JL2;W6AWK6;A0A060AER5;B8PSA6;Q4JHY1;A0A4Y6GR70;Q8H0L3;A0A2L1K3K4;A0A165B8S1;A9YSK3;A9ZMG8;P10387;Q0Q5D3;V9TRL3;A0A1W6C2J9;Q38LF4;B8YPU3;D2CPI7;Q8H0L6;A3RF26;A0A1G4P1T3;A0A1G4P1S9	A0A2L1K3K4	89	100	no	no	2	4.1586e-15	127.76	By MS/MS	By MS/MS	By MS/MS	By MS/MS	By MS/MS	By MS/MS	By MS/MS
IFSEISQKFPIMPF	AVDKNYHLKMKASRFIFSEISQKFPIMPFT	FIFSEISQKFPIMPFTARALEEKRARLGLV	F	I	F	P	F	T	0	0	0	0	0	1	1	0	0	3	0	1	1	3	2	2	0	0	0	0	0	0	14	2	1682.87	A0A3B5ZUS8;A0A3B5Y0F9;A0A3B5ZWI7;A0A3B5YZ06;A0A3B5Y1K8	A0A3B5ZUS8	264	277	yes	no	2	1.5275e-66	221.59	By MS/MS	By MS/MS	By MS/MS	By MS/MS	By MS/MS	By MS/MS	By MS/MS
YTDQHGTRNIEY	PQWVRNVGVSDPDIFYTDQHGTRNIEYLTL	DIFYTDQHGTRNIEYLTLGVDDQPLFHGRS	F	Y	T	E	Y	L	0	1	1	1	0	1	1	1	1	1	0	0	0	0	0	0	2	0	2	0	0	0	12	1	1495.67	A0A3B6IYD4;A0A3B6J0P1;A0A3B6KSH4;A0A3B6U9P0;A0A3B6TZ67;A0A3B6UA75;A0A3B6U3W8;A0A3B6U3N9	A0A3B6U9P0	122	133	no	no	2;3	1.4938e-109	249.83	By MS/MS	By MS/MS	By MS/MS		By MS/MS	By MS/MS	By MS/MS
GALKGALDGGLDIPHSDKRF	LDVGLIRTTTGNRVFGALKGALDGGLDIPH	ALDGGLDIPHSDKRFAGFKKDEKSLDAEIH	F	G	A	R	F	A	2	1	0	3	0	0	0	4	1	1	3	2	0	1	1	1	0	0	0	0	0	0	20	0	2066.09	A0A3B6LSN0;A0A3B6KM64;A0A3B6LRC5;A0A3B6KP24;W5BZZ2;G9HXG9;A0A3B6C759;A0A3B6AZ34;A0A3B6DD91;A0A3B6DE43;A0A3B6C9H0	A0A3B6LSN0	160	179	yes	no	3;4;5	8.8973e-07	146.17	By MS/MS	By MS/MS	By MS/MS	By MS/MS	By MS/MS	By MS/MS	By MS/MS
LQQQMNPCKNF	QQSFPQQQQPAIQSFLQQQMNPCKNFLLQQ	IQSFLQQQMNPCKNFLLQQCNHVSLVSSLV	F	L	Q	N	F	L	0	0	2	0	1	3	0	0	0	0	1	1	1	1	1	0	0	0	0	0	0	0	11	0	1349.62	R9XUR8;R9XUA5;K7XEF1;D0ES85;D0EMA4;A0A4D6K4X0;A0A4D6K3Q4;A0A4D6K1C3;R9XWA6;A0A4D6JZI5;A0A4D6JZB7;Q94G95;B6UKP8;B6UKM7;P21292;R9XWA1;M9TE79;B6UKN5;B6UKM5;A0A290XZ23;R9XSZ2	P21292	164	174	no	no	2	2.9384e-107	249.11	By MS/MS	By MS/MS	By MS/MS	By MS/MS	By MS/MS	By MS/MS	By MS/MS
YPTSPQQSGQGQQPGQGQQPRQGQQGY	YPTSPQQSGQGQQGYYPTSPQQSGQGQQPG	QPGQGQQPRQGQQGYYPISPQQSGQGQQPG	Y	Y	P	G	Y	Y	0	1	0	0	0	11	0	6	0	0	0	0	0	0	4	2	1	0	2	0	0	0	27	1	2914.33	A0A1B0Z3C8;A0A1G4P1V7;A0A3G4ZJR3;W0C8N8;H9B854;B8ZX17;Q42451;A9YSK5;Q45R38;Q1KL95;G4Y3Y1;G4Y3Y2;G4Y3Y0;G3FLC5;M4M8L5;F6LNM9;V9TQ99;Q6UKZ5	Q42451	630	656	no	no	2;3;4	0	564.22	By MS/MS	By MS/MS	By MS/MS	By MS/MS	By MS/MS	By MS/MS	By MS/MS
AKNVDKPLFTATF	______________________________	______________________________	M	A	K	T	F	N	2	0	1	1	0	0	0	0	0	0	1	2	0	2	1	0	2	0	0	1	0	0	13	1	1450.78	A0A3B6KPY9;A0A3B6LV31;Q07810;V9I194	A0A3B6LV31	2	14	no	no	2;3	3.7128e-66	223.96	By MS/MS	By MS/MS	By MS/MS	By MS/MS	By MS/MS	By MS/MS	By MS/MS
GKQTAALVPPHQFVPW	ECYKGERGHNLSLEYGKQTAALVPPHQFVP	KQTAALVPPHQFVPWVVVDGKPLYNDYGNF	Y	G	K	P	W	V	2	0	0	0	0	2	0	1	1	0	1	1	0	1	3	0	1	1	0	2	0	0	16	1	1774.95	A0A3B6JL06	A0A3B6JL06	167	182	yes	yes	2;3	4.4962e-10	167.83	By MS/MS	By MS/MS	By MS/MS	By MS/MS	By MS/MS	By MS/MS	By MS/MS
LAGRNNVIGKLDNPAQELTF	VVCFEINAERNERVWLAGRNNVIGKLDNPA	NVIGKLDNPAQELTFGRPAREVQEVFRAKD	W	L	A	T	F	G	2	1	3	1	0	1	1	2	0	1	3	1	0	1	1	0	1	0	0	1	0	0	20	0	2169.15	A0A3B6IJ76;A0A3B6JCJ8;A0A3B6JER7	A0A3B6IJ76	539	558	no	no	2;3	3.8412e-36	200.97	By MS/MS	By MS/MS	By MS/MS	By MS/MS	By MS/MS	By MS/MS	By MS/MS
ISLSEQVKEKLGKIDPY	NASLSKECDTVQKCYISLSEQVKEKLGKID	LSEQVKEKLGKIDPYFVKLADAMVTWIEAW	Y	I	S	P	Y	F	0	0	0	1	0	1	2	1	0	2	2	3	0	0	1	2	0	0	1	1	0	0	17	0	1946.07	Q9ZR33;A0A3B6JJ96;A0A3B6ISB7;A0A3B6HSJ4;A0A3B6JJQ0	Q9ZR33	317	333	yes	no	3;4	1.7723e-05	130.39	By MS/MS	By MS/MS	By MS/MS	By MS/MS	By MS/MS	By MS/MS	By MS/MS
YPSVTCPQQVSY	QQRIFWGIPALLKRYYPSVTCPQQVSYYPG	KRYYPSVTCPQQVSYYPGQASPQRPGQGQQ	Y	Y	P	S	Y	Y	0	0	0	0	1	2	0	0	0	0	0	0	0	0	2	2	1	0	2	2	0	0	12	1	1370.62	Q0Q5D2;P10388;C0SUC3;D0IQ05;Q38LF5;Q7M1M7	Q0Q5D2	113	124	yes	no	1;2	1.203e-77	232.21	By MS/MS	By MS/MS	By MS/MS	By MS/MS	By MS/MS	By MS/MS	By MS/MS
SQQQQQPVLPQQQIPF	FSQQQQPILPQQPPFSQQQQQPVLPQQQIP	QQQQQPVLPQQQIPFVHPSILQQLNPCKVF	F	S	Q	P	F	V	0	0	0	0	0	8	0	0	0	1	1	0	0	1	3	1	0	0	0	1	0	0	16	0	1892.97	Q00M55;A0A2R4Q9U9;D3U328;Q8W3W3;Q6J160;B2BZD0;Q6QGV8	Q00M55	170	185	no	no	2;3	1.7821e-23	189.43	By MS/MS	By MS/MS	By MS/MS	By MS/MS	By MS/MS	By MS/MS	By MS/MS
VVTAAHCGVTTSDVVVAGEF	TGFHFCGGSLINENWVVTAAHCGVTTSDVV	HCGVTTSDVVVAGEFDQGSSSEKIQKLKIA	W	V	V	E	F	D	3	0	0	1	1	0	1	2	1	0	0	0	0	1	0	1	3	0	0	6	0	0	20	0	1960.96	CON__P00766	CON__P00766	52	71	yes	yes	2;3	1.6023e-105	245.58	By MS/MS	By MS/MS	By MS/MS	By MS/MS	By MS/MS	By MS/MS	By MS/MS
LLREDISGVVLF	PPSVMDFIADHPFLFLLREDISGVVLFMGH	FLFLLREDISGVVLFMGHVVNPLLSS____	F	L	L	L	F	M	0	1	0	1	0	0	1	1	0	1	3	0	0	1	0	1	0	0	0	2	0	0	12	0	1359.78	P93693;C0LF30;A0A3B6MWJ8;C0LF32;Q9ST58;H9AXB4	P93693	377	388	no	no	1;2	1.6649e-06	157.99	By MS/MS	By MS/MS	By MS/MS	By MS/MS	By MS/MS	By MS/MS	By MS/MS
VAQGEGVLTVIENGEKRSY	AFVVPGLTDADGVGYVAQGEGVLTVIENGE	EGVLTVIENGEKRSYTVRQGDVIVAPAGSI	Y	V	A	S	Y	T	1	1	1	0	0	1	3	3	0	1	1	1	0	0	0	1	1	0	1	3	0	0	19	0	2048.05	A0A3B6JBZ2;A0A3B6JDG3;B7U6L3;A0A3B6JCJ8;A0A3B6JER7;B7U6L4;I6QQ39	B7U6L4	197	215	no	no	2;3	4.4684e-301	314.52	By MS/MS	By MS/MS	By MS/MS	By MS/MS	By MS/MS	By MS/MS	By MS/MS
AAGVKDMLDRYF	TPHISGTTIDAQLRYAAGVKDMLDRYFKGE	LRYAAGVKDMLDRYFKGEDFPAENYIVKEG	Y	A	A	Y	F	K	2	1	0	2	0	0	0	1	0	0	1	1	1	1	0	0	0	0	1	1	0	0	12	1	1384.68	W5IA32;A0A3B6RHA9	W5IA32	344	355	yes	no	2;3	0.00019164	145.28	By MS/MS	By MS/MS	By MS/MS	By MS/MS	By MS/MS	By MS/MS	By MS/MS
SQQQQPVLPQQPSFSQQQLPPFSQQQSPF	SQQQQPPFSQQQPPFSQQQQPVLPQQPSFS	SQQQLPPFSQQQSPFSQQQQIVLQQQPPFL	F	S	Q	P	F	S	0	0	0	0	0	12	0	0	0	0	2	0	0	3	6	5	0	0	0	1	0	0	29	2	3338.63	I1XB60;I1XB41;B2Y2Q7;B2Y2Q6;D6RVY4;B2Y2S3;R4JBF5;R4JB56;R4JDM1;R9XVC9	I1XB60	88	116	no	no	3;4	5.115e-07	149.97	By MS/MS	By MS/MS	By matching	By MS/MS	By MS/MS	By MS/MS	By MS/MS
YPGQASPQRPGQGQQPGQGQQGY	KRYYPSVTCPQQVSYYPGQASPQRPGQGQQ	RPGQGQQPGQGQQGYYPTSPQQPGQWQQPE	Y	Y	P	G	Y	Y	1	1	0	0	0	8	0	6	0	0	0	0	0	0	4	1	0	0	2	0	0	0	23	1	2413.12	Q0Q5D2;P10388;C0SUC3;A9YSK4;D0IQ05;Q38LF5	Q0Q5D2	125	147	yes	no	2;3	0	460.38	By MS/MS	By MS/MS	By MS/MS	By MS/MS	By MS/MS	By MS/MS	By MS/MS
LTSPQQLGQGQQPRQW	GQGQQPGQWLQSGYYLTSPQQLGQGQQPRQ	TSPQQLGQGQQPRQWLQPRQGQQGYYPTSP	Y	L	T	Q	W	L	0	1	0	0	0	6	0	2	0	0	2	0	0	0	2	1	1	1	0	0	0	0	16	0	1850.94	A0A060MZP1;Q41553;A0A0X9BZV4;T2HRF3;Q19AE4;A0A1G4P1V3;A0MZ38;Q03872;A0A059UHD1;G3K725;A0A0X9ARV2;Q8H0L1;A0A0X9BSF8	A0A0X9BSF8	711	726	no	no	2;3	0	376.2	By MS/MS	By MS/MS	By MS/MS	By MS/MS	By MS/MS	By MS/MS	By MS/MS
RVPTVDVSVVDLTVRTEKAASY	KVLPELNGKLTGMSFRVPTVDVSVVDLTVR	SVVDLTVRTEKAASYDDIKKAIKAASEGKL	F	R	V	S	Y	D	2	2	0	2	0	0	1	0	0	0	1	1	0	0	1	2	3	0	1	6	0	0	22	0	2404.3	A0A3B6RKE1;A0A1B1V4R0;C7C4X1;A0A1B1V4Q3;A0A3B6RKE8	A0A3B6RKE1	232	253	yes	no	3;4	2.3098e-29	190.88	By MS/MS	By MS/MS	By MS/MS	By MS/MS	By MS/MS	By MS/MS	By MS/MS
VPISGFEGDNMIERSTNLDWY	SYLKKVGYNPDKVPFVPISGFEGDNMIERS	EGDNMIERSTNLDWYKGPTLLEALDQINEP	F	V	P	W	Y	K	0	1	2	2	0	0	2	2	0	2	1	0	1	1	1	2	1	1	1	1	0	0	21	2	2442.12	A0A7H4LBV6;A0A1D5UZW7;Q03033;A0A1W5RMH3;A0A1D5XDB6;A0A3B6IRY7;A0A3B6LU42;A0A3B6IQD9;A0A3B6MYP4	Q03033	191	211	no	no	2;3	1.0798e-193	282.52	By MS/MS	By MS/MS	By MS/MS	By MS/MS	By MS/MS	By MS/MS	By MS/MS
NVVILSPHGYF	PSSLEKFLGTIPMVFNVVILSPHGYFAQAN	PMVFNVVILSPHGYFAQANVLGYPDTGGQV	F	N	V	Y	F	A	0	0	1	0	0	0	0	1	1	1	1	0	0	1	1	1	0	0	1	2	0	0	11	1	1244.66	A0A3B6T820;A0A1D6SCP9;A0A3B6TBV9;A0A3B6R7F5;A0A3B6I2I9;A0A3B6AUT2;A0A3B6D8Z5;A0A7H4LED9;A0A3B6C2G3;Q43223;A0A3B6TMN0;A0A3B6SD29;A0A3B6REV7;A0A3B6TB41;A0A3B6SER7;A0A3B6S9J7;O82073;A0A3B6TFQ8	A0A3B6AUT2	298	308	no	no	2	0.0020015	126.67	By MS/MS	By MS/MS	By MS/MS	By MS/MS	By MS/MS	By MS/MS	By MS/MS
SFPGIGEF	AGELRYPSYPQSHGWSFPGIGEFICYDKYL	YPQSHGWSFPGIGEFICYDKYLQADFKAAA	W	S	F	E	F	I	0	0	0	0	0	0	1	2	0	1	0	0	0	2	1	1	0	0	0	0	0	0	8	1	852.402	A0A3B6IYD4;A0A3B6J0P1;A0A3B5ZW82;A0A3B5YXI8;A0A3B5Y0M8;A0A3B6KTG2;A0A3B6JPU0;A0A3B6IYQ4;A0A3B6KSH4;Q7X9M2;A0A3B6U9P0;A0A3B6TZ67;A0A3B6UA75;A0A3B6U3W8;A0A3B6U3N9	A0A3B6U9P0	198	205	no	no	1;2	0.00011277	164	By MS/MS	By MS/MS	By MS/MS	By MS/MS	By MS/MS	By MS/MS	By MS/MS
SQPQQPFPQQPGQIIPQQPQQPF	QQPQQPFSLQPQQPFSQPQQPFPQQPGQII	QQPGQIIPQQPQQPFPLQPQQPFPQQPQQP	F	S	Q	P	F	P	0	0	0	0	0	10	0	1	0	2	0	0	0	2	7	1	0	0	0	0	0	0	23	1	2642.32	Q571R2;C1KDG3;A0A159KIA7;A0A163QAW4;C4NFQ1;C4NFQ0;C1KFY6;A0A161E6H2;C4NFQ3;A0A159KI89;A0A159KI56;A0A159KHW3;A0A159KHW5;A0A159KI49;C4NFP7;C1KDG2;A0A163QAZ6;C4NFP9;C0KEI2;C4NFQ2;C1KFY1;C1KFY4;C1KFY3;C1KFY2;C1KDF1;C1KDF2;C1KDF3;C1KDF5;C0KEI0	Q571R2	284	306	no	no	2;3	4.1607e-32	187.01	By MS/MS	By MS/MS	By MS/MS	By MS/MS	By MS/MS	By MS/MS	By MS/MS
TPGSKLPEWMTSASIY	PHCRDYVLQQTCGTFTPGSKLPEWMTSASI	PGSKLPEWMTSASIYSPGKPYLAKLYCCQE	F	T	P	I	Y	S	1	0	0	0	0	0	1	1	0	1	1	1	1	0	2	3	2	1	1	0	0	0	16	1	1766.85	A0A1S6KXP9;A0A7H1K1V5;A0A7H1K1V4;Q53YX8;P17314;A0A7H1K1X3;A0A7H1K1V2;A0A7H1K1W8	Q53YX8	56	71	no	no	2;3	2.4076e-05	158.42	By MS/MS	By MS/MS	By MS/MS	By MS/MS	By MS/MS	By MS/MS	By MS/MS
VQHQCSPVRTPF	GQQQLLDQMKPCVAFVQHQCSPVRTPFPQT	VAFVQHQCSPVRTPFPQTRGEQHSSCQTVQ	F	V	Q	P	F	P	0	1	0	0	1	2	0	0	1	0	0	0	0	1	2	1	1	0	0	2	0	0	12	0	1397.69	A0A3B6T7X8;Q7X9M4;A0A3B6RB62	A0A3B6T7X8	54	65	yes	no	2;3	9.0137e-51	219.89	By MS/MS	By MS/MS	By MS/MS	By MS/MS	By MS/MS	By MS/MS	By MS/MS
EAIRAIVY	QCCQQLPQIPQQSRYEAIRAIVYSIILQEQ	IPQQSRYEAIRAIVYSIILQEQQQVQGSIQ	Y	E	A	V	Y	S	2	1	0	0	0	0	1	0	0	2	0	0	0	0	0	0	0	0	1	1	0	0	8	0	933.528	A0A0S2GJR8;A0A0S2GJS5;Q8W3X2;B2Y2R3;B2Y2R4;B2Y2R5;B2Y2R6;B2Y2R8;B2Y2S0;D3U319;Q75ZV9;Q8W3X4;R4JDK6;R4JBF1;Q8W3X3;Q8W3X1;A0A0S2GJQ9;R4JDN1;R4JAQ0;R4JB48;R4JB52;I1XB51;R4JBG2;R4JBK6;R4JFA4;D3UAL8;Q8W3X0;Q8W3W9;A2IBV5;Q8W3W8;Q8GU18;Q8W3W5;D6RVY7;F6M7E1;Q8W3W6	A0A0S2GJR8	246	253	no	no	1;2	8.4233e-07	130.77	By MS/MS	By MS/MS	By MS/MS	By MS/MS	By MS/MS	By MS/MS	By MS/MS
GRPAREVQEVF	NVIAKLDDPAQELTFGRPAREVQEVFRAKD	ELTFGRPAREVQEVFRAKDQQDEGFVAGPE	F	G	R	V	F	R	1	2	0	0	0	1	2	1	0	0	0	0	0	1	1	0	0	0	0	2	0	0	11	0	1286.67	A0A3B6IJ76;A0A3B6ILV9;A0A3B6JBZ2;A0A3B6JDG3;A0A3B6JCJ8;A0A3B6JER7;B7U6L4;I6QQ39	B7U6L4	530	540	no	no	2;3	0.0011724	140.16	By MS/MS	By MS/MS	By MS/MS	By MS/MS	By MS/MS	By MS/MS	By MS/MS
EQQVVVPPKGGSF	PECQPVGGGPVARQYEQQVVVPPKGGSFYP	QYEQQVVVPPKGGSFYPGETTPPQQLQQSI	Y	E	Q	S	F	Y	0	0	0	0	0	2	1	2	0	0	0	1	0	1	2	1	0	0	0	3	0	0	13	0	1370.72	A0A060MZP1;Q41553;A0A0X9BZV4;T2HRF3;Q19AE4;A0A1G4P1V3;A0MZ38;Q8H0L5;Q03872;A0A059UHD1;G3K725;A0A0X9ARV2;Q8H0L2;Q9SYY0;Q41516;A0A0X9BSF8	A0A0X9BSF8	71	83	no	no	2	3.9794e-09	150.94	By MS/MS	By MS/MS	By MS/MS	By MS/MS	By MS/MS	By MS/MS	By MS/MS
IPVQCPAPTTY	IRMSLQALRSMCSIYIPVQCPAPTTYNIPL	CSIYIPVQCPAPTTYNIPLVATYTGGAC__	Y	I	P	T	Y	N	1	0	0	0	1	1	0	0	0	1	0	0	0	0	3	0	2	0	1	1	0	0	11	0	1188.58	A0A1W6C2L9;G9I0T1;P0CZ06;G9I0U5;G9I0U4;G9I0U3;G9I0U1;G9I0T9;G9I0T7;A0A1W6C2M3;G9I0T4;G9I0T6;G9I0S8;D6QZM8;D6QZM5;D6QZM4;D0EWS4;A5A4L4;A0A286QSW6;A0A286QT77;V5M3L6;A0A1W6C2L7;V5M0W9;V5M0Z7;V5M127	A0A1W6C2L9	261	271	yes	no	1;2	1.316e-36	203.29	By MS/MS	By MS/MS	By MS/MS	By MS/MS	By MS/MS	By MS/MS	By MS/MS
SQQQPPFW	SQQQQQQLFPQQPSFSQQQPPFWQQQPPFS	FPQQPSFSQQQPPFWQQQPPFSQQQPILPQ	F	S	Q	F	W	Q	0	0	0	0	0	3	0	0	0	0	0	0	0	1	2	1	0	1	0	0	0	0	8	1	1016.47	O22108;P94021;A0A3G3C4E8;A0A3G3C4H2;A0A7D5BXB5;A0A7D5CN18;A0A3G3C4I6;A0A3G3C4H7;A0A3G3C4I0;I3XHQ3;A0A3G3C4H4;A0A3G3C4H3;C0KK81;A0A3G3C4G7;A0A3G3C4I5;A0A3G3C4G5;V9P748;A0A2R3C1P4;A0A0S2GJV0;F8SGP0;C0KK80;F8SGP2;C0KK82;A0A7D4XNS9;A0A7D4XM26;F8SGP1;R9YUB3;I3XHP9;R9YQY9;Q00M59;P93791;P10386;I3XHQ1;P93793;H9XH01;F8SGP4;A0A7D4XM12;F8SGP3;A0A3G3C4W5;A0A3G3C4J8;A0A3G3C4P3;A0A3G3C4Q9;A0A3G3C4W3;A0A7D5BIP1…	A0A7D5BJ88	66	73	no	no	1;2	5.8917e-05	158.08	By MS/MS	By MS/MS	By MS/MS	By MS/MS	By MS/MS	By MS/MS	By MS/MS
VSKMIPASDKGRFF	NAIRNCDPDGPLMLYVSKMIPASDKGRFFA	YVSKMIPASDKGRFFAFGRVFAGRVATGMK	Y	V	S	F	F	A	1	1	0	1	0	0	0	1	0	1	0	2	1	2	1	2	0	0	0	1	0	0	14	1	1581.83	A0A3B6RQD1;A0A3B6I3X0;A0A3B6TWP7;A0A3B6SM60;A0A3B6N1J5;A0A3B6LX58;A0A3B6LXC1;A0A3B6N2V5;A0A3B6I318;A0A3B6LX08;A0A3B6EGB6;A0A3B6HZX3;A0A3B6FM80;A0A3B6GTM1;A0A3B6N206	A0A3B6RQD1	380	393	yes	no	2;3;4	2.0352e-06	149.32	By MS/MS	By MS/MS	By MS/MS	By MS/MS	By MS/MS	By MS/MS	By MS/MS
ILLPERRDDLW	LPYQKGGDNRQFSMYILLPERRDDLWTLAK	FSMYILLPERRDDLWTLAKRLSTESEFIEK	Y	I	L	L	W	T	0	2	0	2	0	0	1	0	0	1	3	0	0	0	1	0	0	1	0	0	0	0	11	0	1424.78	A0A3B6TLW2;C0LF31;C0LF33	A0A3B6TLW2	248	258	yes	no	2;3	0.0013285	113.74	By MS/MS	By MS/MS	By MS/MS	By MS/MS	By MS/MS	By MS/MS	By MS/MS
LEDGKIHIVGVF	GPASKEIKAPEDATYLEDGKIHIVGVFTEF	ATYLEDGKIHIVGVFTEFSGTEFTNFLEVA	Y	L	E	V	F	T	0	0	0	1	0	0	1	2	1	2	1	1	0	1	0	0	0	0	0	2	0	0	12	0	1325.73	A0A024FR39;A0A024FSC1;A0A3B6HYX1;A0A024FRZ0;Q7FYS2;Q4W247;P52589;Q6JAC3;A0A3B6IQT3;Q93XQ8;B9A8E3;A0A024FRN3;F8THZ8;F8THZ5;F8THZ6;A0A3B6INA7;Q6JAC1;Q93XQ7;B9A8E4;B9A8E2	A0A3B6IQT3	141	152	no	no	2;3	0.0009661	142	By MS/MS	By MS/MS	By MS/MS	By MS/MS	By MS/MS	By MS/MS	By MS/MS
LLQPQQPF	QQLEQVISQQPQQPFLLQPQQPFPQQXXXX	QQPQQPFLLQPQQPFPQQXXXXXXXXXXXX	F	L	L	P	F	P	0	0	0	0	0	3	0	0	0	0	2	0	0	1	2	0	0	0	0	0	0	0	8	0	969.528	A0A3B5XTS9	A0A3B5XTS9	153	160	yes	yes	1;2	0.0004583	153.88	By MS/MS	By MS/MS	By MS/MS	By MS/MS	By MS/MS	By MS/MS	By MS/MS
LPVQLHADAVFY	VYRLQFITMDPGALFLPVQLHADAVFYVHS	ALFLPVQLHADAVFYVHSGRGKVTYIQEGG	F	L	P	F	Y	V	2	0	0	1	0	1	0	0	1	0	2	0	0	1	1	0	0	0	1	2	0	0	12	1	1371.72	A0A3B6ISM7;A0A3B6HNN3;A0A3B6HSA4;A0A3B6JM88;A0A3B6JNJ9;A0A3B6JKR7	A0A3B6ISM7	106	117	no	no	2	0.0014248	114.86	By MS/MS	By MS/MS	By MS/MS	By MS/MS	By MS/MS	By MS/MS	By MS/MS
SQQQQPLLPQQPPF	FSQQQQPVLPQQPPFSQQQQPLLPQQPPFS	FSQQQQPLLPQQPPFSQQQPPFSQQQQQPP	F	S	Q	P	F	S	0	0	0	0	0	6	0	0	0	0	2	0	0	1	4	1	0	0	0	0	0	0	14	0	1634.84	R4JB62;B2Y2S2;Q3LGB3;Q5TLY9;U6BEQ9	R4JB62	83	96	yes	no	2	4.6121e-16	181.87	By MS/MS	By MS/MS	By MS/MS	By MS/MS	By MS/MS	By MS/MS	By MS/MS
VMLPLDAVSVNNRF	______________________________	YVMLPLDAVSVNNRFEKGDELREQLKRLVE	Y	V	M	R	F	E	1	1	2	1	0	0	0	0	0	0	2	0	1	1	1	1	0	0	0	3	0	0	14	0	1573.83	A0A3B6IYD4;A0A3B6J0P1;A0A3B6KSH4	A0A3B6KSH4	15	28	no	no	2;3	7.7327e-34	170.99	By MS/MS	By MS/MS	By MS/MS	By MS/MS	By MS/MS	By MS/MS	By MS/MS
VMLPLDIVSVNNRF	______________________________	YVMLPLDIVSVNNRFEKGDELRGQLKRLVE	Y	V	M	R	F	E	0	1	2	1	0	0	0	0	0	1	2	0	1	1	1	1	0	0	0	3	0	0	14	0	1615.88	A0A3B6U9P0;A0A3B6TZ67;A0A3B6UA75;A0A3B6U3W8;A0A3B6U3N9	A0A3B6U9P0	15	28	yes	no	2;3	5.9131e-65	190.86	By MS/MS	By MS/MS	By MS/MS	By MS/MS	By MS/MS	By MS/MS	By MS/MS
EQQVVVPPKGGSFYPGETTPPQQLQQSILW	PECQPVGGGPVARQYEQQVVVPPKGGSFYP	GETTPPQQLQQSILWGILALLRRYYLSVTS	Y	E	Q	L	W	G	0	0	0	0	0	6	2	3	0	1	2	1	0	1	5	2	2	1	1	3	0	0	30	2	3337.7	A0A060MZP1;Q41553;A0A0X9BZV4;T2HRF3;Q19AE4;A0A1G4P1V3;A0MZ38;Q8H0L5;Q03872;A0A059UHD1;G3K725;A0A0X9ARV2;Q8H0L2;Q9SYY0;Q41516;A0A0X9BSF8	A0A0X9BSF8	71	100	no	no	3	0.010096	93.411		By MS/MS	By MS/MS	By MS/MS	By MS/MS	By MS/MS	By MS/MS
HFGEESFREW	EGGDERRSGESGRPYHFGEESFREWAKSRH	SGRPYHFGEESFREWAKSRHGHFKVLERFD	Y	H	F	E	W	A	0	1	0	0	0	0	3	1	1	0	0	0	0	2	0	1	0	1	0	0	0	0	10	2	1322.57	A0A3B6MYZ0;A0A3B6LUV8	A0A3B6MYZ0	57	66	no	no	2;3	1.574e-60	223.93	By MS/MS	By MS/MS	By MS/MS	By MS/MS	By MS/MS	By MS/MS	By MS/MS
LLDGSSVQTPF	TDQFDSYGTKNDYFYLLDGSSVQTPFMSSM	DYFYLLDGSSVQTPFMSSMDDDQYISSSDG	Y	L	L	P	F	M	0	0	0	1	0	1	0	1	0	0	2	0	0	1	1	2	1	0	0	1	0	0	11	0	1162.59	P93693;C0LF30;A0A3B6MWJ8;C0LF32;M1MQ64;Q41593;A0A3B6LS85	P93693	200	210	no	no	1;2	0.0032968	123.86	By MS/MS	By MS/MS	By MS/MS	By MS/MS	By MS/MS	By MS/MS	By MS/MS
METSCIPGLERPW	______________________________	______________________________	-	M	E	P	W	Q	0	1	0	0	1	0	2	1	0	1	1	0	1	0	2	1	1	1	0	0	0	0	13	0	1517.7	V9P7D3	V9P7D3	1	13	yes	yes	2;3	2.909e-134	267.24	By MS/MS		By MS/MS		By matching		By MS/MS
RPQQPYPQPQPQY	PFPQPQLPYPQPQPFRPQQPYPQPQPQYSQ	PFRPQQPYPQPQPQYSQPQQPISQHQQQQQ	F	R	P	Q	Y	S	0	1	0	0	0	5	0	0	0	0	0	0	0	0	5	0	0	0	2	0	0	0	13	1	1625.8	A0A0E3Z522;A0A0K2QJJ1;B2ZRD1;A0A0E3Z6M2;A5JSA8;Q3S4V8;P04722;K7XRA1;A0A1K0ITA3;J7HZV9;A0A455QTH1;Q3S4V7;J7HZV4;A0A1K0IT12;Q9M4M4;A0A0K0VHI4;K7XE64;A0A1W6C2K0;A0A2P1H6A2;A0A0K2QJB4;J7I026;A0A0K2QJ84;A0A1K0J4W5;J7I021;X2KS61;A7LHB5;A7LHB4;K7WV57	K7WV57	95	107	no	no	2;3	7.7728e-22	187.22	By MS/MS	By MS/MS	By MS/MS	By MS/MS	By MS/MS	By MS/MS	By MS/MS
SQQQQPVLPQQSPF	PFSQQQPILSQQPPFSQQQQPVLPQQSPFS	FSQQQQPVLPQQSPFSQQQQLVLPPQQQQQ	F	S	Q	P	F	S	0	0	0	0	0	6	0	0	0	0	1	0	0	1	3	2	0	0	0	1	0	0	14	0	1610.81	H6VLP9;A0A7D4XLZ4;V9P771;Q0QBR5;P04729;Q8W3V5;Q5MFP1;P93792;Q5MFP3;K7XED9;A0A0S2GKA3;A0A7D5C1I4;A0A7D5BLN1;A0A7D5C1J7;K7XRG7;A0A7D5BHQ3;A0A7D5BHS3;A0A7D4XMD4;A0A7D5BIQ7;A0A7D5BHN8;Q5MFP0;H9XH02;I3XHQ2;A0A7D5BHT4;Q5MFN9;D2K763;V9P6F2;F8SGM2;R4JB49;D3U323;F8SGM3;H9XH00;V9P6P2;R4JAT4;A4KZ73;R4JFH1;P16315;A0A7D4Y136	V9P6P2	65	78	no	no	2	9.6675e-42	208.63	By MS/MS	By MS/MS	By MS/MS		By MS/MS	By MS/MS	By MS/MS
VFGPRSF	EGERDEEHGDGRRPYVFGPRSFRRIIRSDH	HGDGRRPYVFGPRSFRRIIRSDHGFVKALR	Y	V	F	S	F	R	0	1	0	0	0	0	0	1	0	0	0	0	0	2	1	1	0	0	0	1	0	0	7	1	808.423	A0A3B6ILV9;A0A3B6JCJ8;A0A3B6JER7;B7U6L4;I6QQ39	B7U6L4	135	141	no	no	2	4.0779e-09	142.63	By MS/MS	By MS/MS	By MS/MS	By MS/MS	By MS/MS	By MS/MS	By MS/MS
ARQLNPSNKELQSPQQSF	______________________________	LNPSNKELQSPQQSFSHQQQPFPQQPYPQQ	M	A	R	S	F	S	1	1	2	0	0	4	1	0	0	0	2	1	0	1	2	3	0	0	0	0	0	0	18	0	2071.04	B6ETR9	B6ETR9	2	19	yes	yes	2;3	0	422.25	By MS/MS	By MS/MS	By MS/MS	By MS/MS	By MS/MS	By MS/MS	By MS/MS
LLDGSSIQTPF	TDQFDPRGTEIDYFYLLDGSSIQTPFMYSS	DYFYLLDGSSIQTPFMYSSEKQYISSSDGL	Y	L	L	P	F	M	0	0	0	1	0	1	0	1	0	1	2	0	0	1	1	2	1	0	0	0	0	0	11	0	1176.6	A0A3B6KQL2;Q9ST57;H9AXB3;P93692	A0A3B6KQL2	200	210	no	no	1;2	0.0031973	123.16	By MS/MS	By MS/MS	By MS/MS	By MS/MS	By MS/MS	By MS/MS	By MS/MS
NVRSIPIRKDDEVQVVRGTY	VLMSAALSSELRHKYNVRSIPIRKDDEVQV	PIRKDDEVQVVRGTYKGREGKVVQVYRRRW	Y	N	V	T	Y	K	0	3	1	2	0	1	1	1	0	2	0	1	0	0	1	1	1	0	1	4	0	0	20	0	2343.27	W5D739;A0A3B6GQI2	W5D739	43	62	yes	no	3;4;5	1.0435e-06	125.23	By MS/MS	By MS/MS	By MS/MS	By MS/MS	By MS/MS	By MS/MS	By MS/MS
SQQQLPPFSQQQPPF	FSQQQQPVLPQQPSFSQQQLPPFSQQQPPF	SQQQLPPFSQQQPPFSQQQQPVLPQQPPFS	F	S	Q	P	F	S	0	0	0	0	0	6	0	0	0	0	1	0	0	2	4	2	0	0	0	0	0	0	15	1	1755.86	F8SGN5;A0A0S2GJR8;A0A0S2GJS5;Q00M55;A0A2R4Q9U9;D3U328;Q8W3W4;B2Y2Q1;A0A2U8JCZ2;R4JBL6;R4JB40;R4JBJ2;B2Y2Q2;R4JFB5;B2Y2Q3;B2Y2Q4;Q75ZV8;Q68AN2;Q18NR2;R4JB14;R4JF82;R4JB54;I1XB56;A0A7D4XSI0;B2BZD0;Q6QGV8;Q00M56;F8SGN4;F8SGN3;F8SGN6;F8SGM4;A0A7D5BJ88	Q00M56	127	141	no	no	2;3	1.1622e-43	208.03	By MS/MS	By MS/MS	By MS/MS	By MS/MS	By MS/MS	By MS/MS	By MS/MS
VSPDCSTINAPF	RSLVLRTLPTMCNVYVSPDCSTINAPFASI	NVYVSPDCSTINAPFASIVVGIGGQ_____	Y	V	S	P	F	A	1	0	1	1	1	0	0	0	0	1	0	0	0	1	2	2	1	0	0	1	0	0	12	0	1249.56	D0ES80;B6UKP0;A0A5B9Y1W2;A0A4D6Q688;A0A4D6Q658;B6UKM8;B6UKQ7	B6UKP0	281	292	no	no	1;2	0.0010208	118.41	By MS/MS	By MS/MS	By MS/MS	By MS/MS	By MS/MS	By MS/MS	By MS/MS
VRADLNVPLDDAQKITDDTRIRASIPTIKY	VGTLGEADLKGKKVFVRADLNVPLDDAQKI	TDDTRIRASIPTIKYLLEKGAKVILASHLV	F	V	R	K	Y	L	3	3	1	5	0	1	0	0	0	4	2	2	0	0	2	1	3	0	1	2	0	0	30	0	3396.84	A0A3B6PJQ3;P12783;A0A3B6NNE0;A0A3B6QEZ5;A0A3B6QD37	A0A3B6PJQ3	22	51	yes	no	4;5;6	0.00043658	94.495	By MS/MS	By MS/MS	By matching	By MS/MS	By MS/MS	By MS/MS	By MS/MS
YPSETTPSQQLQQMIF	QYEQQPVVPSKAGSFYPSETTPSQQLQQMI	PSETTPSQQLQQMIFWGIPALLRRYYPSVT	F	Y	P	I	F	W	0	0	0	0	0	4	1	0	0	1	1	0	1	1	2	2	2	0	1	0	0	0	16	1	1896.89	A0A1B0Z3C8;A0A1G4P1V7;Q7XAH2;Q7XAG7;Q7XAG6;Q7XAJ1;Q7XAH3;Q7XAH1;Q7XAI4;A0A3G4ZJR3;W0C8N8;Q42451;A9YSK5;Q45R38;Q1KL95;G4Y3Y1;G4Y3Y2;G4Y3Y0;G3FLC5;M4M8L5;V9TQ99;Q6UKZ5;Q8H0L4;Q7XAH9;Q7X6V6	Q42451	79	94	no	no	2	3.5626e-17	183.85	By MS/MS	By MS/MS	By MS/MS	By MS/MS	By MS/MS	By MS/MS	By MS/MS
FVTPSGKKVSY	DVPSEFDVQGYPTLYFVTPSGKKVSYEGGR	PTLYFVTPSGKKVSYEGGRTADEIVDYIKK	Y	F	V	S	Y	E	0	0	0	0	0	0	0	1	0	0	0	2	0	1	1	2	1	0	1	2	0	0	11	1	1211.65	A0A024FR39;A0A024FSC1;A0A3B6HYX1;A0A024FRZ0;Q7FYS2;Q4W247;P52589;Q7XYD7;A0A3B6IQT3;Q93XQ8;B9A8E3;A0A024FRN3;F8THZ8;F8THZ5;F8THZ6;A0A3B6INA7;Q6JAB5;Q6JAB9;Q93XQ7;B9A8E4;B9A8E2;A0A1L5YF11	A0A3B6IQT3	437	447	no	no	2;3	0.00039704	134.68	By MS/MS	By MS/MS	By MS/MS	By MS/MS	By MS/MS	By MS/MS	By MS/MS
FYNDGDAPIVAIY	RQGDVIALPAGIVHWFYNDGDAPIVAIYVF	HWFYNDGDAPIVAIYVFDVNNYANQLEPRH	W	F	Y	I	Y	V	2	0	1	2	0	0	0	1	0	2	0	0	0	1	1	0	0	0	2	1	0	0	13	2	1456.69	A0A3B5XV32;A0A3B5YTF2;B2CGM6;B2CGM5;A0A3B5ZP43;A5JHH2;Q08837	A0A3B5XV32	173	185	no	no	1;2	1.6633e-52	210.6	By MS/MS	By MS/MS	By MS/MS	By MS/MS	By MS/MS	By MS/MS	By MS/MS
KPFDELVVDSKDFDVSALEKF	PRGDAAVERPLVRLFKPFDELVVDSKDFDV	VVDSKDFDVSALEKFIEASSTPKVVTFDKN	F	K	P	K	F	I	1	0	0	4	0	0	2	0	0	0	2	3	0	3	1	2	0	0	0	3	0	0	21	2	2427.22	A0A024FR39;A0A024FSC1;A0A3B6HYX1;A0A024FRZ0;Q7FYS2;Q4W247;P52589;Q6JAC3;Q6JAB7;A0A3B6IQT3;Q93XQ8;B9A8E3;A0A024FRN3;F8THZ8;F8THZ5;F8THZ6;Q93XQ7;B9A8E4;B9A8E2;A0A1L5YF11	A0A3B6IQT3	201	221	no	no	3;4	7.5212e-247	300.06	By MS/MS	By MS/MS	By MS/MS	By MS/MS	By MS/MS	By MS/MS	By MS/MS
RVVHGIDVFDPKF	GQYESHMAFTMPGLYRVVHGIDVFDPKFNI	LYRVVHGIDVFDPKFNIVSPGADMSIYFPY	Y	R	V	K	F	N	0	1	0	2	0	0	0	1	1	1	0	1	0	2	1	0	0	0	0	3	0	0	13	1	1527.82	A0A3B6T820;A0A1D6SCP9;A0A3B6TBV9;A0A3B6R7F5;A0A3B6I2I9;A0A3B6JH89;A0A3B6IQT9;A0A3B6HS74;A0A3B6AUT2;A0A3B6D8Z5;A0A7H4LED9;A0A3B6C2G3;Q43223;A0A3B6TMN0;A0A3B6SD29;A0A3B6REV7;A0A3B6TB41;A0A3B6SER7;A0A3B6S9J7;O82073;A0A3B6TFQ8	A0A3B6AUT2	527	539	no	no	2;3	0.0018936	80.522	By MS/MS	By MS/MS	By MS/MS	By MS/MS	By MS/MS	By MS/MS	By MS/MS
SIILQQQQQQQQQQQQGQSIIQY	IPEQSRHESIRAIIYSIILQQQQQQQQQQQ	QQQQQQQQGQSIIQYQQQQPQQLGQCVSQP	Y	S	I	Q	Y	Q	0	0	0	0	0	14	0	1	0	4	1	0	0	0	0	2	0	0	1	0	0	0	23	0	2770.4	D3UAL5;Q6SPZ1;A0A0S2GJQ1;Q0PW11;R4JAR7;Q6SPZ2;Q6SPZ3;R4JBI2;R9XT25;R9XT45;R9XWF4;R9XUF2;R9XWF9;R9XVB6;R4JD42;X2JAE7;K7RDA5;P93794	D3UAL5	253	275	no	no	2;3	1.4964e-96	231.41	By MS/MS	By MS/MS	By MS/MS	By MS/MS	By MS/MS	By MS/MS	By MS/MS
ATAVDPKKGSLGTIAPIAIGF	VLEIVMTFGLVYTVYATAVDPKKGSLGTIA	KKGSLGTIAPIAIGFIVGANILVGGAFSGA	Y	A	T	G	F	I	4	0	0	1	0	0	0	3	0	3	1	2	0	1	2	1	2	0	0	1	0	0	21	0	2026.15	A0A3B6IXN7;A0A077KS83;Q9ZR95;A0A3B6JQ29	A0A3B6IXN7	160	180	yes	no	2;3	1.166e-09	164.92	By MS/MS	By MS/MS	By MS/MS	By MS/MS	By MS/MS	By MS/MS	By MS/MS
ILKIGEGDATKCISGF	FSIGGKKFALTPEQYILKIGEGDATKCISG	LKIGEGDATKCISGFVAMDIPPPRGPIWIL	Y	I	L	G	F	V	1	0	0	1	1	0	1	3	0	3	1	2	0	1	0	1	1	0	0	0	0	0	16	0	1650.87	A0A3B6QNG6;A0A3B6QML0;A0A3B6NX30	A0A3B6QNG6	442	457	no	no	2;3	1.5207e-23	185.87	By MS/MS	By MS/MS	By MS/MS	By MS/MS	By MS/MS	By MS/MS	By MS/MS
SQQQPPFWQQQPPF	SQQQQQQLFPQQPSFSQQQPPFWQQQPPFS	FSQQQPPFWQQQPPFSQQQPILPQQPPFSQ	F	S	Q	P	F	S	0	0	0	0	0	6	0	0	0	0	0	0	0	2	4	1	0	1	0	0	0	0	14	2	1741.82	O22108;P94021;A0A3G3C4E8;A0A3G3C4H2;A0A7D5BXB5;A0A7D5CN18;A0A3G3C4I6;A0A3G3C4H7;A0A3G3C4I0;I3XHQ3;A0A3G3C4H4;A0A3G3C4H3;C0KK81;A0A3G3C4G7;A0A3G3C4I5;A0A3G3C4G5;V9P748;A0A2R3C1P4;A0A0S2GJV0;F8SGP0;C0KK80;F8SGP2;C0KK82;A0A7D4XNS9;A0A7D4XM26;F8SGP1;R9YUB3;I3XHP9;R9YQY9;Q00M59;P93791;P10386;I3XHQ1;P93793;H9XH01;F8SGP4;A0A7D4XM12;F8SGP3;A0A3G3C4W5;A0A3G3C4J8;A0A3G3C4P3;A0A3G3C4Q9;A0A3G3C4W3;A0A7D5BIP1…	A0A7D5BJ88	66	79	no	no	2	2.5792e-15	175.25	By MS/MS	By MS/MS	By MS/MS	By MS/MS	By MS/MS		By MS/MS
WGTSSQTVQGY	PGETTPLQQLQQGIFWGTSSQTVQGYYPGV	QGIFWGTSSQTVQGYYPGVTSPRQGSYYPG	F	W	G	G	Y	Y	0	0	0	0	0	2	0	2	0	0	0	0	0	0	0	2	2	1	1	1	0	0	11	1	1212.54	Q03871;Q94IJ6;Q0Q5D8;W6AX70;U5YQV1;Q52JL2;W6AWK6;A5HMG2;B8PSA6;Q4JHY1;A0A4Y6GR70;W6AW92;Q9SDM2;Q94IJ8;Q8H0L3;A0A1I9RW81;Q84UY5;A0A2L1K3K4;A0A165B8S1;A9YSK3;A9ZMG8;P10387;Q0Q5D3;V9TRL3;A0A1W6C2J9;Q38LF4;B8YPU3;D2CPI7;Q8H0L6;A3RF26;A0A3G2C3E3;X5CHT6;A0A023GQG9	A0A2L1K3K4	117	127	no	no	1;2	5.0701e-36	208.59	By MS/MS	By MS/MS	By MS/MS	By MS/MS	By MS/MS	By MS/MS	By MS/MS
METSCISGLERPW	______________________________	______________________________	-	M	E	P	W	Q	0	1	0	0	1	0	2	1	0	1	1	0	1	0	1	2	1	1	0	0	0	0	13	0	1507.68	I3QPH4;V9P6P2;R4JAT4	V9P6P2	1	13	no	no	2	5.0761e-96	243.53	By MS/MS	By MS/MS	By MS/MS	By MS/MS	By MS/MS	By MS/MS	By matching
VHPSILQQLNPCKVF	QQQQQPVLPQQQILFVHPSILQQLNPCKVF	VHPSILQQLNPCKVFLQQQCSPVAMPQSLA	F	V	H	V	F	L	0	0	1	0	1	2	0	0	1	1	2	1	0	1	2	1	0	0	0	2	0	0	15	0	1721.93	K0I5W1;I1XB60;I1XB41;B2Y2Q7;B2Y2Q6;D6RVY4;B2Y2S3;R4JBF5;R4JB56;R4JDM1;D3UAL7;R9XVC9;Q5MFQ0;F8SGN5;A0A0S2GJR8;A0A0S2GJS5;Q8W3X2;B2Y2R3;B2Y2R4;B2Y2R5;B2Y2R6;B2Y2R8;B2Y2S0;D3U319;Q75ZV9;Q8W3X4;R4JDK6;R4JBF1;Q8W3X3;Q8W3X1;A0A0S2GJQ9;R4JDN1;R4JAQ0;R4JB48;R4JB52;I1XB51;R4JBG2;R4JBK6;R4JFA4;D3UAL8;Q8W3X0;Q8W3W9;Q8W3W8;Q8W3W5;D6RVY7;Q00M55;A0A2R4Q9U9;D3U328;Q8W3W4;Q8W3W3;Q6J160;B2Y2Q1;A0A2U8JCZ2;R4JBL6;R…	Q00M56	186	200	no	no	2;3	3.318e-07	162.93	By MS/MS	By MS/MS	By MS/MS	By MS/MS	By MS/MS	By MS/MS	By MS/MS
VVPPGHPVVEIASSQGSSNLQVVCF	RYQTIRARVSRGSAFVVPPGHPVVEIASSQ	IASSQGSSNLQVVCFEINAERNERVWLAGR	F	V	V	C	F	E	1	0	1	0	1	2	1	2	1	1	1	0	0	1	3	4	0	0	0	6	0	0	25	0	2549.29	A0A3B6JCJ8;A0A3B6JER7	A0A3B6JCJ8	475	499	yes	no	2;3	5.8128e-49	196.67	By MS/MS	By MS/MS	By MS/MS	By MS/MS	By MS/MS	By MS/MS	By MS/MS
EINAERNERVW	IASSRGSSNLQVVCFEINAERNERVWLAGR	VVCFEINAERNERVWLAGRNNVIAKLDDPA	F	E	I	V	W	L	1	2	2	0	0	0	3	0	0	1	0	0	0	0	0	0	0	1	0	1	0	0	11	0	1414.7	A0A3B6IJ76;A0A3B6ILV9;A0A3B6JBZ2;A0A3B6JDG3;A0A3B6JCJ8;A0A3B6JER7;B7U6L4;I6QQ39	B7U6L4	499	509	no	no	2;3	3.4262e-90	242.59	By MS/MS	By MS/MS	By MS/MS	By MS/MS	By MS/MS	By MS/MS	By MS/MS
KVPSHAAEVTAGYY	TVQLAIKISGIHWWYKVPSHAAEVTAGYYN	YKVPSHAAEVTAGYYNLHDRDGYRPIARML	Y	K	V	Y	Y	N	3	0	0	0	0	0	1	1	1	0	0	1	0	0	1	1	1	0	2	2	0	0	14	1	1491.74	A0A3B6U9P0;A0A3B6TZ67;A0A3B6UA75;A0A3B6U3W8	A0A3B6U9P0	303	316	yes	no	2;3	1.2218e-05	135.28	By MS/MS	By MS/MS	By MS/MS	By MS/MS	By MS/MS	By MS/MS	By MS/MS
VLADASSAGGPHVAF	EVEGLHALAEQVVQFVLADASSAGGPHVAF	VLADASSAGGPHVAFANGVFVDASLPLKPS	F	V	L	A	F	A	4	0	0	1	0	0	0	2	1	0	1	0	0	1	1	2	0	0	0	2	0	0	15	0	1397.69	Q9ST58;H9AXB4	Q9ST58	87	101	yes	no	2	3.7806e-16	179.36	By MS/MS	By MS/MS	By MS/MS	By MS/MS	By MS/MS	By MS/MS	By MS/MS
YLTSPQQSGQW	RPGQGQQPGQGQQEYYLTSPQQSGQWQQPG	QQEYYLTSPQQSGQWQQPGQGQSGYYPTSP	Y	Y	L	Q	W	Q	0	0	0	0	0	3	0	1	0	0	1	0	0	0	1	2	1	1	1	0	0	0	11	1	1293.6	A0A060MZP1;Q41553;A0A0X9BZV4;T2HRF3;Q19AE4;A0A1G4P1V3;A0MZ38;Q8H0L5;Q03872;A0A059UHD1;G3K725;Q8H0L2;Q9SYY0;Q41516;A0A0X9BSF8	A0A0X9BSF8	145	155	no	no	1;2	8.6469e-76	239.42	By MS/MS	By MS/MS	By MS/MS	By MS/MS	By MS/MS	By MS/MS	By MS/MS
ARVTALVNW	SWGSSTCSTSTPGVYARVTALVNWVQQTLA	STPGVYARVTALVNWVQQTLAAN_______	Y	A	R	N	W	V	2	1	1	0	0	0	0	0	0	0	1	0	0	0	0	0	1	1	0	2	0	0	9	0	1028.58	CON__P00766	CON__P00766	229	237	yes	yes	1;2	4.1929e-11	122.18	By MS/MS	By MS/MS	By MS/MS	By MS/MS	By MS/MS	By MS/MS	By MS/MS
EDRLFPRPDPTINPPF	ISGGHTIGQAHCSSFEDRLFPRPDPTINPP	DRLFPRPDPTINPPFLARLKGTCPAKGTDR	F	E	D	P	F	L	0	2	1	2	0	0	1	0	0	1	1	0	0	2	5	0	1	0	0	0	0	0	16	1	1909.97	Q8LK23;A0A3B6I4M8;A0A3B6R8P8;A0A3B6UAX2	Q8LK23	216	231	no	no	2;3	2.8755e-71	168.61	By MS/MS	By MS/MS	By MS/MS	By MS/MS	By MS/MS	By MS/MS	By MS/MS
LSQDNVQVGGVVVKNQDFIEATREPSITF	KRVALRYGTGAISGYLSQDNVQVGGVVVKN	NQDFIEATREPSITFMFRKFDGILGLGFKE	Y	L	S	T	F	M	1	1	2	2	0	3	2	2	0	2	1	1	0	2	1	2	2	0	0	5	0	0	29	1	3189.63	A0A3B6QNG6;A0A3B6QML0;A0A3B6NX30	A0A3B6QNG6	148	176	no	no	3;4	0	306.35	By MS/MS	By MS/MS	By MS/MS	By MS/MS	By MS/MS	By MS/MS	By MS/MS
NKISQGGLQRIEEKY	LVDFFGKCKEDPSHWNKISQGGLQRIEEKY	NKISQGGLQRIEEKYTWKLYSERLMTLSGV	W	N	K	K	Y	T	0	1	1	0	0	2	2	2	0	2	1	2	0	0	0	1	0	0	1	0	0	0	15	0	1761.94	A0A3B6AUT2;A0A3B6D8Z5;A0A7H4LED9;A0A3B6C2G3;Q43223;Q7DMV5	A0A3B6AUT2	757	771	no	no	2;3;4	5.6255e-234	300.49	By MS/MS	By MS/MS	By MS/MS	By MS/MS	By MS/MS	By MS/MS	By MS/MS
YPTSLQQPGQGQQIGKGQQGY	QPGKWQEPGQGQQWYYPTSLQQPGQGQQIG	QPGQGQQIGKGQQGYYPTSLQQPGQGQQGY	Y	Y	P	G	Y	Y	0	0	0	0	0	7	0	5	0	1	1	1	0	0	2	1	1	0	2	0	0	0	21	1	2262.1	A0A2L1K3K4;A0A165B8S1;A9YSK3;A9ZMG8;P10387;Q0Q5D3;V9TRL3;A0A1W6C2J9;X5CHT6;A0A023GQG9	A0A2L1K3K4	169	189	no	no	2;3	0	466.48	By MS/MS	By MS/MS	By MS/MS	By MS/MS	By MS/MS	By MS/MS	By MS/MS
YPTSPQLSGQGQRPGQW	QPGQWQQSGQGQHWYYPTSPQLSGQGQRPG	TSPQLSGQGQRPGQWLQPGQGQQGYYPTSP	Y	Y	P	Q	W	L	0	1	0	0	0	4	0	3	0	0	1	0	0	0	3	2	1	1	1	0	0	0	17	1	1885.91	Q0Q5D2;P10388;C0SUC3;A9YSK4;D0IQ05	Q0Q5D2	731	747	no	no	2;3	0	335.74	By MS/MS	By MS/MS	By MS/MS	By MS/MS	By MS/MS	By MS/MS	By MS/MS
GSEVPMKRAGQPSEVAPSFVF	PLIPASFPEEKVKQFGSEVPMKRAGQPSEV	KRAGQPSEVAPSFVFLASEQDSSYISGQVI	F	G	S	V	F	L	2	1	0	0	0	1	2	2	0	0	0	1	1	2	3	3	0	0	0	3	0	0	21	1	2219.1	A0A3B5ZRA1;A0A3B5YTY7;A0A3B5XVL2	A0A3B5ZRA1	302	322	no	no	2;3	2.7265e-05	122.57	By MS/MS	By MS/MS	By MS/MS	By MS/MS	By MS/MS	By MS/MS	By MS/MS
GWDKDLAKKIW	RDDPKVRSKILSEEFGWDKDLAKKIWCFGP	SEEFGWDKDLAKKIWCFGPETTGPNMVVDM	F	G	W	I	W	C	1	0	0	2	0	0	0	1	0	1	1	3	0	0	0	0	0	2	0	0	0	0	11	1	1358.73	A0A3B6RQD1;A0A3B6I3X0;A0A3B6TWP7;A0A3B6SM60;A0A3B6N1J5;A0A3B6LX58;A0A3B6LXC1;A0A3B6N2V5;A0A3B6I318;A0A3B6LX08;A0A3B6EGB6;A0A3B6HZX3;A0A3B6FM80;A0A3B6GTM1	A0A3B6RQD1	625	635	yes	no	2;3	9.131e-09	145.09	By MS/MS	By MS/MS	By MS/MS	By MS/MS	By MS/MS	By MS/MS	By MS/MS
IRAAGVGAARAVSREAY	LDLGHPLLNRVADSFIRAAGVGAARAVSRE	AAGVGAARAVSREAYFVAVEGMWGDSTGLD	F	I	R	A	Y	F	6	3	0	0	0	0	1	2	0	1	0	0	0	0	0	1	0	0	1	2	0	0	17	0	1716.94	D9ZLW0;A0A3B6MKW8	D9ZLW0	38	54	yes	no	3;4	1.4233e-12	174.87	By MS/MS	By MS/MS	By MS/MS	By MS/MS	By MS/MS	By matching	By MS/MS
APKFSQSIF	ARSLKFSREEELGVFAPKFSQSIFHSSPTS	EELGVFAPKFSQSIFHSSPTSEEESS____	F	A	P	I	F	H	1	0	0	0	0	1	0	0	0	1	0	1	0	2	1	2	0	0	0	0	0	0	9	1	1023.54	A0A3B5XV32;A0A3B5YTF2;B2CGM6;B2CGM5;A0A3B5ZP43	A0A3B5XV32	548	556	no	no	1;2	6.6592e-08	168.54	By MS/MS	By MS/MS	By MS/MS	By MS/MS	By MS/MS	By MS/MS	By MS/MS
FDMTVGGAPAGRIVMELY	______________________________	TVGGAPAGRIVMELYKDAVPRTVENFRALC	F	F	D	L	Y	K	2	1	0	1	0	0	1	3	0	1	1	0	2	1	1	0	1	0	1	2	0	0	18	1	1925.94	Q93W25;Q93XQ6;A7LM55	Q93W25	8	25	yes	no	2	1.3218e-08	164.53	By MS/MS	By MS/MS	By MS/MS	By MS/MS	By MS/MS	By MS/MS	By MS/MS
LINLIDSPGHVDF	ESLEMYKGDRDGDEYLINLIDSPGHVDFSS	EYLINLIDSPGHVDFSSEVTAALRITDGAL	Y	L	I	D	F	S	0	0	1	2	0	0	0	1	1	2	2	0	0	1	1	1	0	0	0	1	0	0	13	0	1438.75	A0A3B6RQD1;A0A3B6I3X0;A0A3B6TWP7;A0A3B6SM60;A0A3B6N1J5;A0A3B6LX58;A0A3B6LXC1;A0A3B6N2V5;A0A3B6I318;A0A3B6LX08;A0A3B6EGB6;A0A3B6FM80;A0A3B6GTM1;A0A3B6N206;A0A3B5XTX3	A0A3B6RQD1	99	111	yes	no	2	4.9231e-10	170.69	By MS/MS	By MS/MS	By MS/MS	By MS/MS	By MS/MS	By MS/MS	By MS/MS
LVGGASLKPEFIDIINAATVKSA	ASCKELAGQPDVDGFLVGGASLKPEFIDII	PEFIDIINAATVKSA_______________	F	L	V	S	A	-	4	0	1	1	0	0	1	2	0	3	2	2	0	1	1	2	1	0	0	2	0	0	23	1	2313.29	A0A3B6FGM9;A0A3B6GQZ6;A0A3B6EEA7;A0A077RSI3	A0A3B6FGM9	216	238	yes	no	2;3;4	2.972e-67	212.76	By MS/MS	By MS/MS	By MS/MS	By MS/MS	By MS/MS	By MS/MS	By MS/MS
PQQPQQPFPQPQQAQLPF	QQPQQPFPQQPQQPFPQQPQQPFPQPQQAQ	PQQPFPQPQQAQLPFPQQPQQPFPQPQQPQ	F	P	Q	P	F	P	1	0	0	0	0	8	0	0	0	0	1	0	0	2	6	0	0	0	0	0	0	0	18	1	2103.05	A0A290XZ51	A0A290XZ51	129	146	yes	yes	2	6.9321e-06	86.189	By MS/MS	By MS/MS	By MS/MS	By MS/MS	By MS/MS	By MS/MS	By MS/MS
TQQREPESYPHTQY	IIHVNHTLKFLKPVFTQQREPESYPHTQYE	FTQQREPESYPHTQYEERQSQAKHSQEEQP	F	T	Q	Q	Y	E	0	1	0	0	0	3	2	0	1	0	0	0	0	0	2	1	2	0	2	0	0	0	14	1	1762.79	A0A3B5XV32;B2CGM6;B2CGM5;A0A3B5ZP43;A5JHH2	A0A3B5XV32	265	278	no	no	2;3	1.2667e-53	215.14	By MS/MS	By MS/MS	By MS/MS	By MS/MS	By MS/MS	By matching	By MS/MS
GVSAEVVEAIQSAKSPQSIITY	NLLRGFEVKILRQGFGVSAEVVEAIQSAKS	EAIQSAKSPQSIITYNPDQEKEEKSNWTEE	F	G	V	T	Y	N	3	0	0	0	0	2	2	1	0	3	0	1	0	0	1	4	1	0	1	3	0	0	22	0	2276.19	A0A3B6ISM7	A0A3B6ISM7	211	232	yes	yes	2;3	8.0242e-220	286.34	By MS/MS	By MS/MS	By MS/MS	By MS/MS	By MS/MS	By MS/MS	By MS/MS
IVRGGRNLFPLLPEAF	VFNKEKVSLAGHEEYIVRGGRNLFPLLPEA	VRGGRNLFPLLPEAFKGVKQIGVIGWGSQG	Y	I	V	A	F	K	1	2	1	0	0	0	1	2	0	1	3	0	0	2	2	0	0	0	0	1	0	0	16	1	1798.03	A0A3B5Y7Y1;A0A3B6A2T6;A0A3B5Z5S1;A0A3B6A1F1	A0A3B5Y7Y1	94	109	yes	no	2;3	8.7606e-06	151.44	By MS/MS	By MS/MS	By MS/MS	By MS/MS	By MS/MS	By MS/MS	By MS/MS
LAGRNNVIAKLDSPAQELTF	VVCFEINAERNERVWLAGRNNVIAKLDSPA	NVIAKLDSPAQELTFGRPAREVQEVFRAKD	W	L	A	T	F	G	3	1	2	1	0	1	1	1	0	1	3	1	0	1	1	1	1	0	0	1	0	0	20	0	2156.16	A0A3B6JBZ2;A0A3B6JDG3	A0A3B6JBZ2	527	546	yes	no	3	1.3138e-06	141.86	By MS/MS	By MS/MS	By MS/MS	By MS/MS	By MS/MS	By MS/MS	By MS/MS
LLQSQQPF	QQPEQIIPQQPQQPFLLQSQQPFHQQPEQI	QQPQQPFLLQSQQPFHQQPEQIISQQPQQP	F	L	L	P	F	H	0	0	0	0	0	3	0	0	0	0	2	0	0	1	1	1	0	0	0	0	0	0	8	0	959.508	Q571R2	Q571R2	252	259	yes	yes	1;2	5.355e-08	173.68	By MS/MS	By MS/MS	By MS/MS	By MS/MS	By MS/MS	By MS/MS	By MS/MS
LQPGQGQQGYYPTSPQQPGQGQQLGQW	TSPQLSGQGQRPGQWLQPGQGQQGYYPTSP	TSPQQPGQGQQLGQWLQPGQGQQGYYPTSL	W	L	Q	Q	W	L	0	0	0	0	0	10	0	6	0	0	2	0	0	0	4	1	1	1	2	0	0	0	27	2	2955.39	Q0Q5D2;P10388;C0SUC3;A9YSK4	Q0Q5D2	748	774	yes	no	2;3;4	1.2171e-209	282.52	By MS/MS	By MS/MS	By MS/MS	By MS/MS	By MS/MS	By MS/MS	By MS/MS
QRLVREIAQDF	KYQKSTELLIRKLPFQRLVREIAQDFKTDL	KLPFQRLVREIAQDFKTDLRFQSSAVSALQ	F	Q	R	D	F	K	1	2	0	1	0	2	1	0	0	1	1	0	0	1	0	0	0	0	0	1	0	0	11	0	1373.74	A0A3B6AZ71;P68428;A0A3B6IUN7;A0A3B6FN81;A0A1D6CGH8;A0A1D6CJP6;A0A3B5Z2K8;A0A077RTJ8;A0A3B6GUS9;A0A3B6PGD8;A0A080YTW0;A0A3B5Y6X4;W5GCP8;A0A341WUB3;A0A3B6EPW4;W5AUU5;D8L9K7;A0A3B6RA79;A0A3B6DFK7;Q43202;A0A3B5Y0K9	A0A3B6AZ71	69	79	yes	no	2;3	1.3271e-12	182.16	By MS/MS	By MS/MS	By MS/MS	By MS/MS	By MS/MS	By MS/MS	By MS/MS
RVVHGIDVFDPKFNIVSPGADMTVY	GQYESHIAFTLPDLYRVVHGIDVFDPKFNI	PKFNIVSPGADMTVYFPYTETDKRLTAFHS	Y	R	V	V	Y	F	1	1	1	3	0	0	0	2	1	2	0	1	1	2	2	1	1	0	1	5	0	0	25	2	2775.41	A0A3B6TMN0;A0A3B6SD29;A0A3B6REV7;A0A3B6TB41;A0A3B6SER7;A0A3B6S9J7;A0A3B6TFQ8	A0A3B6TMN0	504	528	yes	no	3;4	0.00019881	119.02	By MS/MS	By MS/MS	By MS/MS	By MS/MS	By MS/MS	By MS/MS	By MS/MS
APIKIGINGF	______________________________	______________________________	M	A	P	G	F	G	1	0	1	0	0	0	0	2	0	3	0	1	0	1	1	0	0	0	0	0	0	0	10	0	1028.6	W5GYX5;A0A3B6NQQ5;A0A3B6QEY9;A0A3B6SMQ1	W5GYX5	2	11	yes	no	1;2	1.4614e-45	194.25	By MS/MS	By MS/MS	By MS/MS	By MS/MS	By MS/MS	By MS/MS	By MS/MS
GVGTGVGSY	RVNVPLYRTTTSVPFGVGTGVGSY______	TTSVPFGVGTGVGSY_______________	F	G	V	S	Y	-	0	0	0	0	0	0	0	4	0	0	0	0	0	0	0	1	1	0	1	2	0	0	9	0	795.376	K0I5W1;K0HZJ2;I1XB60;I1XB41;B2Y2Q7;B2Y2Q6;B2Y2S3;R9XWG9;R9XVC9;Q5MFQ0	I1XB60	321	329	no	no	1	8.181e-144	268.41	By MS/MS	By MS/MS	By MS/MS	By MS/MS	By MS/MS	By MS/MS	By MS/MS
KVVLVDHADFLKELH	GLNTKITSFLDPDGWKVVLVDHADFLKELH	KVVLVDHADFLKELH_______________	W	K	V	L	H	-	1	0	0	2	0	0	1	0	2	0	3	2	0	1	0	0	0	0	0	3	0	0	15	1	1761.98	A0A3B6RMH1;A0A3B6QHN2;A0A1D6CB88;A0A3B6TTS1;A0A3B6NRC2	A0A3B6RMH1	277	291	yes	no	3;4	1.0548e-07	162.81		By MS/MS	By MS/MS	By MS/MS	By MS/MS	By MS/MS	By MS/MS
LTLGVDDQPLF	DIFYTDQHGTRNIEYLTLGVDDQPLFHGRS	NIEYLTLGVDDQPLFHGRSAVQMYADYMAS	Y	L	T	L	F	H	0	0	0	2	0	1	0	1	0	0	3	0	0	1	1	0	1	0	0	1	0	0	11	0	1216.63	A0A3B6IYD4;A0A3B6J0P1;A0A3B6AXC6;A0A3B6AW32;A0A3B6KSH4;A0A3B6DBK7;P93594;A0A3B6C4B2;A0A3B6C6N3;A0A2X0TUH3;A0A3B6U9P0;A0A3B6TZ67;A0A3B6UA75;A0A3B6U3W8;A0A3B6U3N9	A0A3B6U9P0	134	144	no	no	1;2	2.7725e-21	163.69	By MS/MS	By MS/MS	By MS/MS	By MS/MS	By MS/MS	By MS/MS	By MS/MS
VLADASNIGGPRVAF	EVEGLHALAEQVVQFVLADASNIGGPRVAF	VLADASNIGGPRVAFANGVFVDASLQLKPS	F	V	L	A	F	A	3	1	1	1	0	0	0	2	0	1	1	0	0	1	1	1	0	0	0	2	0	0	15	0	1485.79	H9AXB3;P93692	H9AXB3	87	101	yes	no	2;3	9.0146e-178	218.55	By MS/MS	By MS/MS		By MS/MS	By MS/MS		By MS/MS
CQQPQQTIPQPHQTF	HWPQQQPFPQPQQPFCQQPQQTIPQPHQTF	CQQPQQTIPQPHQTFHHQPQQTFPQPQQTY	F	C	Q	T	F	H	0	0	0	0	1	6	0	0	1	1	0	0	0	1	3	0	2	0	0	0	0	0	15	0	1779.84	D0ES80;A0A4D6QBN0;B6UKP0;B6UKQ7	A0A4D6QBN0	45	59	no	no	2;3	8.1044e-208	292.08	By MS/MS	By MS/MS	By MS/MS	By MS/MS	By MS/MS	By MS/MS	By MS/MS
MGHVVNPLLSS	FLFLLREDISGVVLFMGHVVNPLLSS____	VVLFMGHVVNPLLSS_______________	F	M	G	S	S	-	0	0	1	0	0	0	0	1	1	0	2	0	1	0	1	2	0	0	0	2	0	0	11	0	1152.6	P93693;C0LF30;A0A3B6MWJ8;Q41593;A0A3B6LS85;Q9ST58	P93693	389	399	no	no	2	0.00079785	154.31	By MS/MS	By MS/MS	By MS/MS	By MS/MS	By MS/MS	By MS/MS	By MS/MS
MVGGIEEVIAKAEKIAKENA	LLFIDNIFRFTQAFYMVGGIEEVIAKAEKI	EEVIAKAEKIAKENA_______________	Y	M	V	N	A	-	4	0	1	0	0	0	4	2	0	3	0	3	1	0	0	0	0	0	0	2	0	0	20	0	2099.13	A0A3B6FSG4;A0A3B6GXY6;W5DDM7;A0A3B6FP86;A0A3B6EIN4;A0A3B6GYF7	A0A3B6FSG4	340	359	yes	no	3;4	5.4843e-09	159.26	By MS/MS	By MS/MS	By MS/MS	By MS/MS	By MS/MS	By MS/MS	By MS/MS
SATMPPEALEITRKF	DIFQLLPGKIQVGVFSATMPPEALEITRKF	SATMPPEALEITRKFMNKPVRILVKRDELT	F	S	A	K	F	M	2	1	0	0	0	0	2	0	0	1	1	1	1	1	2	1	2	0	0	0	0	0	15	0	1689.88	P41378;A0A3B6TVN9;A0A0C4BKH5;A0A3B6QDH4;A0A3B6PIH9;A0A3B6NKH5;A0A3B6PJY5;M1NJV3	P41378	221	235	no	no	2;3	0.00034792	98.582	By MS/MS	By MS/MS	By MS/MS	By MS/MS	By MS/MS	By MS/MS	By MS/MS
SQQQQPVLPQQPSF	SQQQQPPFSQQQPPFSQQQQPVLPQQPSFS	FSQQQQPVLPQQPSFSQQQLPPFSQQQPPF	F	S	Q	S	F	S	0	0	0	0	0	6	0	0	0	0	1	0	0	1	3	2	0	0	0	1	0	0	14	0	1610.81	I1XB60;I1XB41;B2Y2Q7;B2Y2Q6;D6RVY4;B2Y2S3;R4JBF5;R4JB56;R4JDM1;R9XVC9;F8SGN5;A0A0S2GJR8;A0A0S2GJS5;Q8W3X2;B2Y2R3;B2Y2R4;B2Y2R5;B2Y2R6;B2Y2R8;B2Y2S0;D3U319;Q75ZV9;Q8W3X4;R4JDK6;R4JBF1;Q8W3X3;Q8W3X1;A0A0S2GJQ9;R4JDN1;R4JAQ0;R4JB48;R4JB52;I1XB51;R4JBG2;R4JBK6;R4JFA4;D3UAL8;Q8W3X0;Q8W3W9;A2IBV5;Q8GU18;B2Y2Q1;A0A2U8JCZ2;R4JBL6;R4JB40;R4JBJ2;B2Y2Q2;R4JFB5;B2Y2Q3;B2Y2Q4;Q75ZV8;Q68AN2;Q18NR2;R4JB14;R4JF8…	Q00M56	113	126	no	no	2	2.9908e-34	196.67	By MS/MS	By MS/MS	By MS/MS	By MS/MS	By MS/MS	By MS/MS
SRLVNQGKGMLQPHQITAEY	GDSLSAHTNELVAVFSRLVNQGKGMLQPHQ	QGKGMLQPHQITAEYNAAIPEAEREKLKDT	F	S	R	E	Y	N	1	1	1	0	0	3	1	2	1	1	2	1	1	0	1	1	1	0	1	1	0	0	20	0	2269.16	A0A3B6AUT2;A0A3B6D8Z5;A0A7H4LED9;A0A3B6C2G3;Q43223	A0A3B6AUT2	51	70	no	no	3;4	2.1433e-13	171.47	By MS/MS	By MS/MS	By MS/MS	By MS/MS	By MS/MS	By MS/MS	By MS/MS
YPTSPQQSGQGQQPGHEQQPGQW	QSGQGQQPGQGQQGYYPTSPQQSGQGQQPG	GQGQQPGHEQQPGQWLQPGQGQQGYYPTSS	Y	Y	P	Q	W	L	0	0	0	0	0	8	1	4	1	0	0	0	0	0	4	2	1	1	1	0	0	0	23	1	2549.13	A0A1B0Z3C8;A0A1G4P1V7;A0A3G4ZJR3;W0C8N8;H9B854;B8ZX17;A5HMG1;Q42451;A9YSK5;Q45R38;Q1KL95;G4Y3Y1;G4Y3Y2;G4Y3Y0;G3FLC5;M4M8L5;F6LNM9	Q42451	678	700	no	no	2;3	0	415.3	By MS/MS	By MS/MS	By MS/MS	By MS/MS	By MS/MS	By MS/MS	By MS/MS
ASIVVGIGGQ	NVYVSPDCSTINAPFASIVVGIGGQ_____	INAPFASIVVGIGGQ_______________	F	A	S	G	Q	-	1	0	0	0	0	1	0	3	0	2	0	0	0	0	0	1	0	0	0	2	0	0	10	0	899.508	B6UKP0;A0A5B9Y1W2;A0A4D6Q688;A0A4D6Q658;B6UKM8;B6UKQ7	B6UKP0	293	302	no	no	1;2	1.4614e-11	175.44
KNGHVEIIANDQGNRITPSWVGF	IGIDLGTTYSCVGVYKNGHVEIIANDQGNR	ANDQGNRITPSWVGFTDGERLIGEAAKNQA	Y	K	N	G	F	T	1	1	3	1	0	1	1	3	1	3	0	1	0	1	1	1	1	1	0	2	0	0	23	1	2551.29	R9W6A6;A0A3B6NJT9;R9W924	R9W6A6	51	73	yes	no	3;4	0.00032526	107.45	By MS/MS	By MS/MS	By MS/MS	By MS/MS	By MS/MS	By MS/MS	By MS/MS
LSVTSPQQVSY	QSILWGILALLRRYYLSVTSPQQVSYYPGQ	RRYYLSVTSPQQVSYYPGQASSQRPGQGQQ	Y	L	S	S	Y	Y	0	0	0	0	0	2	0	0	0	0	1	0	0	0	1	3	1	0	1	2	0	0	11	0	1207.61	A0A060MZP1;Q41553;A0A0X9BZV4;T2HRF3;Q19AE4;Q8H0L5;Q03872;A0A059UHD1;G3K725;A0A0X9ARV2;Q8H0L2;A0A0X9BSF8	A0A0X9BSF8	111	121	no	no	1;2	2.1264e-22	182.4	By MS/MS	By MS/MS	By MS/MS	By MS/MS	By MS/MS	By MS/MS	By MS/MS
QVHWPQQQPFPQPQQPF	ATTIATANMQVDPGYQVHWPQQQPFPQPQQ	HWPQQQPFPQPQQPFCQQPQQTIPQPHQTF	Y	Q	V	P	F	C	0	0	0	0	0	7	0	0	1	0	0	0	0	2	5	0	0	1	0	1	0	0	17	2	2116.03	A0A4D6QBN0;B6UKP0	A0A4D6QBN0	28	44	no	no	2;3	8.3791e-140	265.82
SQHQQPVLPQQQIPY	QQQQQQPILPQQPPFSQHQQPVLPQQQIPY	SQHQQPVLPQQQIPYVQPSILQQLNPCKVF	F	S	Q	P	Y	V	0	0	0	0	0	6	0	0	1	1	1	0	0	0	3	1	0	0	1	1	0	0	15	0	1789.91	Q6J161;F8SGQ3;B2BZD1;A0A0S2GJS0;R4JBK0;G1E6K8;Q0GNG1;Q8H737;D3U326	Q6J161	149	163	no	no	2;3	2.7935e-05	136.06	By MS/MS	By MS/MS	By matching	By MS/MS	By MS/MS	By MS/MS	By MS/MS
YPSVTSSQQGSY	QQMIFWGIPALLRRYYPSVTSSQQGSYYPG	RRYYPSVTSSQQGSYYPGQASPQQSGQGQQ	Y	Y	P	S	Y	Y	0	0	0	0	0	2	0	1	0	0	0	0	0	0	1	4	1	0	2	1	0	0	12	1	1302.57	A0A1B0Z3C8;A0A1G4P1V7;A0A3G4ZJR3;W0C8N8;H9B854;B8ZX17;A5HMG1;Q42451;A9YSK5;Q45R38;Q1KL95;G4Y3Y1;G4Y3Y2;G4Y3Y0;G3FLC5;M4M8L5;V9TQ99;Q6UKZ5;Q8H0L4	Q42451	105	116	no	no	1;2	1.5757e-279	316.09	By MS/MS	By MS/MS	By MS/MS	By MS/MS	By MS/MS	By MS/MS	By MS/MS
ETRCIPGLERPW	______________________________	______________________________	M	E	T	P	W	Q	0	2	0	0	1	0	2	1	0	1	1	0	0	0	2	0	1	1	0	0	0	0	12	0	1455.73	V9P6Q7;I3QPH0	V9P6Q7	2	13	no	no	2;3	0.00034366	94.191	By MS/MS	By MS/MS	By MS/MS	By MS/MS	By MS/MS	By MS/MS	By MS/MS
FPTSRQQSGQGQQPGQGQQSGQGQQGQQPGQGQQAY	QSGQGQQPGQGQSGYFPTSRQQSGQGQQPG	QGQQGQQPGQGQQAYYPTSSQQSRQRQQAG	Y	F	P	A	Y	Y	1	1	0	0	0	16	0	9	0	0	0	0	0	1	3	3	1	0	1	0	0	0	36	1	3770.71	A0A3G4ZJR3;W0C8N8;H9B854;B8ZX17;A5HMG1;Q42451;A9YSK5;Q45R38;G4Y3Y1;G4Y3Y2;G4Y3Y0;G3FLC5;M4M8L5	Q42451	444	479	no	no	3;4	1.4189e-141	247.19	By MS/MS	By MS/MS	By MS/MS	By MS/MS	By MS/MS	By MS/MS	By MS/MS
GGPAEIIVHGVSGY	IEAMTCGLPTFATAYGGPAEIIVHGVSGYH	YGGPAEIIVHGVSGYHIDPYQNDKASALLV	Y	G	G	G	Y	H	1	0	0	0	0	0	1	4	1	2	0	0	0	0	1	1	0	0	1	2	0	0	14	0	1354.69	A0A3B6C2G3;Q43223;Q7DMV5	A0A3B6C2G3	715	728	yes	no	2	3.5668e-81	237.44	By MS/MS	By MS/MS	By MS/MS	By MS/MS	By MS/MS	By MS/MS	By MS/MS
IQVKIKDGETKVF	KLVPYKIVNKEGKPYIQVKIKDGETKVFSP	PYIQVKIKDGETKVFSPEEISAMILGKMKE	Y	I	Q	V	F	S	0	0	0	1	0	1	1	1	0	2	0	3	0	1	0	0	1	0	0	2	0	0	13	0	1503.87	R9W6A6;A0A3B6NJT9;R9W924	R9W6A6	132	144	yes	no	2;3	9.3662e-10	166.65	By MS/MS	By MS/MS	By MS/MS	By MS/MS	By MS/MS	By MS/MS	By MS/MS
KVPSHAAEITAGY	RVQLAIKISGIHWWYKVPSHAAEITAGYYN	WYKVPSHAAEITAGYYNLHDRDGYRPIARM	Y	K	V	G	Y	Y	3	0	0	0	0	0	1	1	1	1	0	1	0	0	1	1	1	0	1	1	0	0	13	0	1342.69	A0A3B6KSH4;Q7X9M2	A0A3B6KSH4	303	315	yes	no	2;3	9.4736e-10	166.55	By MS/MS	By MS/MS	By MS/MS	By MS/MS	By MS/MS	By MS/MS	By MS/MS
PLQPQQPFPLRPQQPF	QQPQQPFPQQPQQPFPLQPQQPFPLRPQQP	LQPQQPFPLRPQQPFSQQPQQSQQSFPQPQ	F	P	L	P	F	S	0	1	0	0	0	5	0	0	0	0	2	0	0	2	6	0	0	0	0	0	0	0	16	1	1917.03	B6ETR9;R9XWH8;A0A2U8JD15;R9XVE2	B6ETR9	263	278	yes	no	2;3	2.1905e-85	223.78	By MS/MS	By MS/MS	By MS/MS	By MS/MS	By MS/MS	By MS/MS	By MS/MS
PLRPQQPF	QQPQQPFPLQPQQPFPLRPQQPFSQQPQQS	LQPQQPFPLRPQQPFSQQPQQSQQSFPQPQ	F	P	L	P	F	S	0	1	0	0	0	2	0	0	0	0	1	0	0	1	3	0	0	0	0	0	0	0	8	0	981.54	B6ETR9;R9XWH8;A0A2U8JD15;A0A290XYT2;A0A7D5DPJ7;R9XT67;A0A2U8JD31;A0A7D5HR23;U5U7B7;R9XVE2;A0A7D5HJF4;U5U6L8;A0A290XYT1;A0A290XYU3;A0A060N0S6	B6ETR9	271	278	no	no	2	1.0023e-26	196.36	By MS/MS	By MS/MS	By MS/MS	By MS/MS	By MS/MS	By MS/MS	By MS/MS
QQPGQGQQPGQGQQSGQGQQGQQPGQGQRPGQGQQGY	QPGYYPTSPQQSGQWQQPGQGQQPGQGQQS	QPGQGQRPGQGQQGYYPISPQQPGQGQQSG	W	Q	Q	G	Y	Y	0	1	0	0	0	18	0	12	0	0	0	0	0	0	4	1	0	0	1	0	0	0	37	0	3801.73	A0A3G4ZJR3;W0C8N8;H9B854;B8ZX17;A5HMG1;Q42451;A9YSK5;Q45R38;Q1KL95;G4Y3Y1;G4Y3Y2;G4Y3Y0;G3FLC5;M4M8L5;V9TQ99;Q6UKZ5	Q42451	234	270	no	no	3;4	0	324.96	By MS/MS	By MS/MS		By MS/MS	By MS/MS	By MS/MS	By MS/MS
SQQQQPPF	FPQQQPCSQQQQPPLSQQQQPPFSQQQPPF	QQQQPPLSQQQQPPFSQQQPPFSQQQQPSF	L	S	Q	P	F	S	0	0	0	0	0	4	0	0	0	0	0	0	0	1	2	1	0	0	0	0	0	0	8	0	958.451	K0I5W1;K0HZJ2;M1GP58;I1XB60;I1XB41;B2Y2Q7;B2Y2Q6;D6RVY4;B2Y2S3;R4JBF5;R4JB56;R4JDM1;R9XVC9;F8SGN5;D3UAL5;Q6SPZ1;A0A0S2GJQ1;Q0PW11;F8SGQ4;A0A0S2GJQ4;C3VN74;R4JAR7;Q6SPZ2;Q6SPZ3;R4JBI2;R9XT25;B8R6A0;R9XT45;R9XWF4;R9XUF2;R9XWF9;R9XVB6;C3VN76;X2J8E3;R4JB44;R4JD42;A0A1U9XL81;Q6SPZ0;D2DII1;D3U317;R4JBE8;Q5MFH0;A0A1G4P206;R9XUU0;Q5MFH2;D2DII2;X2JAE7;Q6SPY7;Q5MFG8;Q19MN2;Q6QGW0;O22116;R4JAS6;I1XB50;Q6SPY…	Q00M56	75	82	no	no	1;2	2.7415e-60	225.69	By MS/MS	By MS/MS	By MS/MS	By MS/MS	By MS/MS		By MS/MS
EQQPVVPSKAGSF	PGCRPITVSPGTRQYEQQPVVPSKAGSFYP	QYEQQPVVPSKAGSFYPSETTPSQQLQQMI	Y	E	Q	S	F	Y	1	0	0	0	0	2	1	1	0	0	0	1	0	1	2	2	0	0	0	2	0	0	13	0	1372.7	A0A1B0Z3C8;A0A1G4P1V7;Q7XAH2;Q7XAG7;Q7XAG6;Q7XAJ1;Q7XAH0;A0A3G4ZJR3;W0C8N8;Q42451;A9YSK5;Q45R38;Q1KL95;G4Y3Y1;G4Y3Y0;G3FLC5;V9TQ99;Q8H0L4;Q7XAH9;Q7X6V6	Q42451	66	78	no	no	1;2	5.6923e-41	208.79	By MS/MS	By MS/MS	By MS/MS	By MS/MS	By MS/MS	By MS/MS	By MS/MS
IPPYCTIAPVGF	RNLALETLPAMCNVYIPPYCTIAPVGFFGT	NVYIPPYCTIAPVGFFGTNYR_________	Y	I	P	G	F	F	1	0	0	0	1	0	0	1	0	2	0	0	0	1	3	0	1	0	1	1	0	0	12	1	1276.65	A0A1W6C2K0;A0A2P1H6A2;A0A0K2QJB4;J7I026	A0A1W6C2K0	275	286	yes	no	2	1.0909e-14	153.73	By MS/MS	By MS/MS	By MS/MS	By MS/MS	By MS/MS	By MS/MS	By MS/MS
LLPRYHNTHGLVY	AGVFVIRRVIEPRGYLLPRYHNTHGLVYII	GYLLPRYHNTHGLVYIIQGSGFAGLSFPGC	Y	L	L	V	Y	I	0	1	1	0	0	0	0	1	2	0	3	0	0	0	1	0	1	0	2	1	0	0	13	1	1581.84	A0A3B5XV32;B2CGM6;B2CGM5;A0A3B5ZP43;Q08837	A0A3B5XV32	94	106	no	no	2;3	0.00063039	113.46	By matching	By MS/MS	By MS/MS	By MS/MS	By MS/MS	By MS/MS	By MS/MS
VFGPRNF	EGERDEEQGGSRRPYVFGPRNFRSIIRSDH	QGGSRRPYVFGPRNFRSIIRSDHGFVKALR	Y	V	F	N	F	R	0	1	1	0	0	0	0	1	0	0	0	0	0	2	1	0	0	0	0	1	0	0	7	1	835.434	A0A3B6IJ76;A0A3B6JBZ2;A0A3B6JDG3	A0A3B6JBZ2	153	159	no	no	2	1.9257e-15	136.19	By MS/MS	By MS/MS	By MS/MS	By MS/MS	By MS/MS	By MS/MS	By MS/MS
AAKMAKNVDKPLF	______________________________	______________________________	M	A	A	L	F	T	3	0	1	1	0	0	0	0	0	0	1	3	1	1	1	0	0	0	0	1	0	0	13	0	1431.79	A0A1D5ZL98;A0A3B6KQI7;A0A3B6LWE2	A0A3B6LWE2	2	14	no	no	2;3	2.6939e-05	127.17	By MS/MS	By MS/MS	By MS/MS	By MS/MS	By MS/MS	By MS/MS	By MS/MS
FGGSKPSVPRPF	NRSALDLFDHLWNSYFGGSKPSVPRPFGDA	NSYFGGSKPSVPRPFGDAWLDGVDLFLEHG	Y	F	G	P	F	G	0	1	0	0	0	0	0	2	0	0	0	1	0	2	3	2	0	0	0	1	0	0	12	1	1274.68	R9UNY9;Q8L5C6;D3JUT3;A0A3B6JJ84	R9UNY9	134	145	yes	no	2;3	1.1035e-13	182.64	By MS/MS	By MS/MS	By MS/MS	By MS/MS	By MS/MS	By MS/MS	By MS/MS
LGTIPMVF	LDLLEAPDPSSLEKFLGTIPMVFNVVILSP	PSSLEKFLGTIPMVFNVVILSPHGYFAQAN	F	L	G	V	F	N	0	0	0	0	0	0	0	1	0	1	1	0	1	1	1	0	1	0	0	1	0	0	8	0	876.478	A0A3B6T820;A0A1D6SCP9;A0A3B6TBV9;A0A3B6R7F5;A0A3B6I2I9;A0A3B6AUT2;A0A3B6D8Z5;A0A7H4LED9;A0A3B6C2G3;Q43223	A0A3B6AUT2	290	297	no	no	1;2	0.00016819	148.4	By MS/MS	By MS/MS	By MS/MS	By MS/MS	By MS/MS	By MS/MS	By MS/MS
LKKQVGPASKEIKAPEDATY	QEYKGPREAEGIVEYLKKQVGPASKEIKAP	GPASKEIKAPEDATYLEDGKIHIVGVFTEF	Y	L	K	T	Y	L	3	0	0	1	0	1	2	1	0	1	1	4	0	0	2	1	1	0	1	1	0	0	20	0	2172.18	A0A024FR39;A0A024FSC1;A0A3B6HYX1;A0A024FRZ0;Q7FYS2;Q4W247;P52589;Q6JAB8;A0A3B6IQT3;Q93XQ8;B9A8E3;A0A024FRN3;F8THZ8;F8THZ5;F8THZ6;A0A3B6INA7;Q93XQ7;B9A8E4;B9A8E2;A0A1L5YF11	A0A3B6IQT3	121	140	no	no	2;3;4	2.0015e-74	221.81	By MS/MS	By MS/MS	By MS/MS	By MS/MS	By MS/MS	By MS/MS	By MS/MS
SQQQPPFSQQELPILPQQPPF	QQQQPPLSQQQQPPFSQQQPPFSQQELPIL	FSQQELPILPQQPPFSQQQQPQFSQQQQPF	F	S	Q	P	F	S	0	0	0	0	0	7	1	0	0	1	2	0	0	2	6	2	0	0	0	0	0	0	21	1	2433.23	Q6J161;F8SGQ3;B2BZD1;A0A0S2GJS0;Q8W3X6;Q0QBR3;Q41552;G1E6K8;I3QPH8;A0A0S2GJT4;D3U326	Q6J161	61	81	no	no	2;3	6.335e-76	221.69	By MS/MS	By MS/MS	By MS/MS	By MS/MS	By MS/MS	By MS/MS	By MS/MS
YPGETTPPQQLQQRIF	QYEQQIVVPPKGGSFYPGETTPPQQLQQRI	PGETTPPQQLQQRIFWGIPALLKRYYPSVT	F	Y	P	I	F	W	0	1	0	0	0	4	1	1	0	1	1	0	0	1	3	0	2	0	1	0	0	0	16	1	1901.96	Q0Q5D2;P10388;C0SUC3;A9YSK4;D0IQ05;Q38LF5;A0A0K0KDM6;Q6R509;Q6R508;Q7M1M7;Q6R510;A0A1D8V7C2;A0A1D8V7B9;A0A1D8V7C1;A0A1D8V7E5;A0A1D8V7B8;A0A1D8V7B4	Q0Q5D2	87	102	no	no	2;3	4.8537e-85	234.63	By MS/MS	By MS/MS	By MS/MS	By MS/MS	By MS/MS	By MS/MS	By MS/MS
YPGETTPPQQLQQSILW	QYEQQVVVPPKGGSFYPGETTPPQQLQQSI	GETTPPQQLQQSILWGILALLRRYYLSVTS	F	Y	P	L	W	G	0	0	0	0	0	4	1	1	0	1	2	0	0	0	3	1	2	1	1	0	0	0	17	1	1984.99	A0A060MZP1;Q41553;A0A0X9BZV4;T2HRF3;Q19AE4;A0A1G4P1V3;A0MZ38;Q8H0L5;Q03872;A0A059UHD1;G3K725;A0A0X9ARV2;Q8H0L2;Q9SYY0;Q41516;A0A0X9BSF8	A0A0X9BSF8	84	100	no	no	2	3.4233e-44	205.56	By MS/MS		By MS/MS	By MS/MS	By MS/MS	By MS/MS	By MS/MS
EQQIVVPPKGGSFYPGETTPPQQLQQRIF	PECHPVVVSPVAGQYEQQIVVPPKGGSFYP	PGETTPPQQLQQRIFWGIPALLKRYYPSVT	Y	E	Q	I	F	W	0	1	0	0	0	6	2	3	0	2	1	1	0	2	5	1	2	0	1	2	0	0	29	2	3268.69	Q0Q5D2;P10388;C0SUC3;A9YSK4;D0IQ05;Q38LF5;A0A0K0KDM6;Q6R509;Q6R508;A0A1D8V7C2;A0A1D8V7B9;A0A1D8V7C1;A0A1D8V7E5;A0A1D8V7B8;A0A1D8V7B4	Q0Q5D2	74	102	no	no	3;4	5.2636e-128	242.01	By matching	By MS/MS	By MS/MS	By MS/MS		By matching	By MS/MS
ETVRARVSRGSAF	GSGSESEEEQDQQRYETVRARVSRGSAFVV	RYETVRARVSRGSAFVVPPGHPVVEIASSR	Y	E	T	A	F	V	2	3	0	0	0	0	1	1	0	0	0	0	0	1	0	2	1	0	0	2	0	0	13	0	1434.77	A0A3B6IJ76;A0A3B6ILV9;A0A3B6JBZ2;A0A3B6JDG3;B7U6L4;I6QQ39	B7U6L4	461	473	no	no	2;3	6.2716e-05	117.93	By matching	By MS/MS	By MS/MS	By MS/MS	By MS/MS	By MS/MS	By MS/MS
KEIARGGVEPVWY	TFMFRKFDGILGLGFKEIARGGVEPVWYNM	GFKEIARGGVEPVWYNMVNQHLVGSPVFSF	F	K	E	W	Y	N	1	1	0	0	0	0	2	2	0	1	0	1	0	0	1	0	0	1	1	2	0	0	13	1	1502.79	A0A3B6QNG6;A0A3B6QML0;A0A3B6NX30	A0A3B6QNG6	190	202	no	no	2;3	0.00036761	108.53	By MS/MS	By MS/MS	By MS/MS	By MS/MS	By MS/MS	By MS/MS	By MS/MS
LPQLPYPRPQPF	QPFPSQQPYPQPQPFLPQLPYPRPQPFLPQ	QPFLPQLPYPRPQPFLPQQPYPQPEPQYPQ	F	L	P	P	F	L	0	1	0	0	0	2	0	0	0	0	2	0	0	1	5	0	0	0	1	0	0	0	12	1	1451.79	A0A0K2QJD8;A0A0K2QJY6	A0A0K2QJD8	82	93	no	no	2;3	4.094e-64	230.09	By MS/MS	By MS/MS	By MS/MS	By MS/MS	By MS/MS	By MS/MS	By MS/MS
SLADIDHLRY	REGNNWSYDKCRRQWSLADIDHLRYKYMNA	CRRQWSLADIDHLRYKYMNAFDQAMNALDD	W	S	L	R	Y	K	1	1	0	2	0	0	0	0	1	1	2	0	0	0	0	1	0	0	1	0	0	0	10	0	1201.61	O04074;A0A3B6TZY6;A0A3B6TMZ7;A0A3B6SQD7;A0A3B6SLM3	O04074	624	633	yes	no	2;3	0.00048827	152.06	By MS/MS	By MS/MS	By MS/MS	By MS/MS	By MS/MS	By MS/MS	By MS/MS
TNAITRPIVERF	LVNREGLFVSDQDLFTNAITRPIVERFARS	DLFTNAITRPIVERFARSQREFFDQFGVSM	F	T	N	R	F	A	1	2	1	0	0	0	1	0	0	2	0	0	0	1	1	0	2	0	0	1	0	0	12	0	1415.79	A0A3B6R8P8	A0A3B6R8P8	285	296	yes	yes	2;3	0.0026646	115	By MS/MS	By MS/MS	By MS/MS	By MS/MS	By MS/MS	By MS/MS	By MS/MS
VIPAGSIVY	NGKRESFCVREGDVFVIPAGSIVYSANTHR	REGDVFVIPAGSIVYSANTHRSKWFRVVML	F	V	I	V	Y	S	1	0	0	0	0	0	0	1	0	2	0	0	0	0	1	1	0	0	1	2	0	0	9	0	917.522	A0A3B6MYZ0;A0A3B6LUV8	A0A3B6MYZ0	145	153	no	no	1;2	4.9124e-05	123.1	By MS/MS	By MS/MS	By MS/MS	By MS/MS	By MS/MS	By MS/MS	By MS/MS
EQQPVVPSKAGSFYPSETTPSQQLQQMIF	PGCRPITVSPGTRQYEQQPVVPSKAGSFYP	PSETTPSQQLQQMIFWGIPALLRRYYPSVT	Y	E	Q	I	F	W	1	0	0	0	0	6	2	1	0	1	1	1	1	2	4	4	2	0	1	2	0	0	29	2	3251.58	A0A1B0Z3C8;A0A1G4P1V7;Q7XAH2;Q7XAG7;Q7XAG6;Q7XAJ1;A0A3G4ZJR3;W0C8N8;Q42451;A9YSK5;Q45R38;Q1KL95;G4Y3Y1;G4Y3Y0;G3FLC5;V9TQ99;Q8H0L4;Q7XAH9;Q7X6V6	Q42451	66	94	no	no	3	0.00024308	143.54	By MS/MS	By MS/MS	By MS/MS	By MS/MS	By MS/MS	By MS/MS	By MS/MS
LGRTAEAAKQKASEATGY	AKDRAAEGKDQTGSYLGRTAEAAKQKASEA	TAEAAKQKASEATGYTQDRASDAAQYTKDS	Y	L	G	G	Y	T	5	1	0	0	0	1	2	2	0	0	1	2	0	0	0	1	2	0	1	0	0	0	18	0	1850.95	A0A3B5Y269	A0A3B5Y269	88	105	yes	yes	3;4	1.5381e-49	176.21	By MS/MS	By MS/MS	By MS/MS	By MS/MS	By MS/MS	By MS/MS	By MS/MS
NKDPSPVKVNLGVGAY	AQGPEDPILGVTVAYNKDPSPVKVNLGVGA	KDPSPVKVNLGVGAYRTEPLVLNVVKRAEQ	Y	N	K	A	Y	R	1	0	2	1	0	0	0	2	0	0	1	2	0	0	2	1	0	0	1	3	0	0	16	0	1656.88	A0A3B6FQY4;A0A077S3V2;B0FRH4;A0A3B6ELG3	A0A3B6FQY4	73	88	no	no	2;3	6.1057e-131	202.72	By MS/MS	By MS/MS	By MS/MS	By MS/MS	By MS/MS	By MS/MS	By MS/MS
RRAVENGAVPVSAPEQKNW	PVEICFDYDDVDAAYRRAVENGAVPVSAPE	ENGAVPVSAPEQKNWGQKVGYVRDCDGITV	Y	R	R	N	W	G	3	2	2	0	0	1	2	1	0	0	0	1	0	0	2	1	0	1	0	3	0	0	19	0	2107.09	A0A3B6JIQ3;A0A3B6IS82;A0A3B6HTI0	A0A3B6JIQ3	97	115	yes	no	3;4	9.2359e-06	148.06	By MS/MS	By MS/MS	By MS/MS	By MS/MS	By MS/MS	By MS/MS	By MS/MS
SPIGFGGEQPQSFF	MLLNPVSTPGSFQEFSPIGFGGEQPQSFFS	FSPIGFGGEQPQSFFSVFSDEVIRAAFNTR	F	S	P	F	F	S	0	0	0	0	0	2	1	3	0	1	0	0	0	3	2	2	0	0	0	0	0	0	14	2	1496.69	A0A3B6MYZ0;A0A3B6LUV8	A0A3B6MYZ0	182	195	no	no	2	1.2401e-41	209.21	By MS/MS	By MS/MS	By MS/MS	By MS/MS	By MS/MS	By MS/MS	By MS/MS
SQQQQQPPFLQQQQPPFSQQPPISQQQQPPF	QQQQPPFSQQQQSPFSQQQQQPPFLQQQQP	FSQQPPISQQQQPPFSQQQQPQFSQQQQPP	F	S	Q	P	F	S	0	0	0	0	0	15	0	0	0	1	1	0	0	3	8	3	0	0	0	0	0	0	31	2	3643.78	D3UAL5;Q6SPZ1;A0A0S2GJQ1;Q0PW11;F8SGQ4;A0A0S2GJQ4;C3VN74;R4JAR7;Q6SPZ2;Q6SPZ3;R4JBI2;R9XT25;B8R6A0;R9XT45;R9XWF4;R9XUF2;R9XWF9;R9XVB6;X2J8E3;X2JAE7	D3UAL5	31	61	no	no	3;4	0.00060917	91.1	By MS/MS	By MS/MS	By MS/MS	By MS/MS	By MS/MS	By MS/MS	By MS/MS
VQVVNDHGRNVY	INAHSVMYMIQGHIWVQVVNDHGRNVYNGL	HIWVQVVNDHGRNVYNGLLSPGQLLIIPQN	W	V	Q	V	Y	N	0	1	2	1	0	1	0	1	1	0	0	0	0	0	0	0	0	0	1	4	0	0	12	0	1398.7	A0A3B5XV32	A0A3B5XV32	453	464	yes	yes	2;3	7.1874e-08	166.66	By matching	By MS/MS	By MS/MS		By MS/MS	By matching	By MS/MS
GKIKIGINGF	______________________________	______________________________	M	G	K	G	F	G	0	0	1	0	0	0	0	3	0	3	0	2	0	1	0	0	0	0	0	0	0	0	10	0	1045.63	A0A3B6RKE1;A0A1B1V4R0;C7C4X1;A0A1B1V4Q3;A0A3B6RKE8;A5YVV3	A0A3B6RKE1	2	11	no	no	2	4.121e-08	174.27	By MS/MS	By MS/MS	By MS/MS	By MS/MS	By MS/MS	By MS/MS	By MS/MS
GLVEAKGPRVY	LVDAGVDGVMVDVWWGLVEAKGPRVYDWSA	DVWWGLVEAKGPRVYDWSAYKQLFKLVHEA	W	G	L	V	Y	D	1	1	0	0	0	0	1	2	0	0	1	1	0	0	1	0	0	0	1	2	0	0	11	0	1187.67	A0A3B6IYD4;A0A3B6J0P1	A0A3B6IYD4	56	66	yes	no	2	6.5252e-29	179.37	By MS/MS	By MS/MS	By MS/MS	By MS/MS	By MS/MS	By MS/MS	By MS/MS
GVSAEVVEAIRSAKSPQSIITY	NLLRGFDVKILRQGFGVSAEVVEAIRSAKS	EAIRSAKSPQSIITYNPDQKKEEKSNWTEE	F	G	V	T	Y	N	3	1	0	0	0	1	2	1	0	3	0	1	0	0	1	4	1	0	1	3	0	0	22	0	2304.23	A0A3B6HNN3;A0A3B6HSA4	A0A3B6HNN3	201	222	yes	no	2;3	9.9936e-14	167.28	By MS/MS	By MS/MS	By MS/MS	By MS/MS	By MS/MS	By MS/MS	By MS/MS
HLIIVQDGDPSKVIKVPEGFDYELY	NLDFLEMWRPFFQPYHLIIVQDGDPSKVIK	SKVIKVPEGFDYELYNRNDINRILGPKASC	Y	H	L	L	Y	N	0	0	0	3	0	1	2	2	1	3	2	2	0	1	2	1	0	0	2	3	0	0	25	2	2873.49	Q9ZR33;A0A3B6JJ96;A0A3B6ISB7;A0A3B6HSJ4;A0A3B6JJQ0;A0A3B6C304	Q9ZR33	46	70	yes	no	3;4	5.9017e-11	162.65	By MS/MS	By MS/MS	By MS/MS	By MS/MS	By MS/MS	By MS/MS	By MS/MS
LASQQQPGQGQQGHYPASQQQPGQGQQGHY	PTSLQQPGQGQQGHYLASQQQPGQGQQGHY	PASQQQPGQGQQGHYPASQQQPGQGQQGHY	Y	L	A	H	Y	P	2	0	0	0	0	12	0	6	2	0	1	0	0	0	3	2	0	0	2	0	0	0	30	1	3217.47	A0A2L1K3K4;A0A165B8S1;A9YSK3;A9ZMG8;P10387;Q0Q5D3;V9TRL3;A0A1W6C2J9;A0A023GQG9	A0A2L1K3K4	281	310	no	no	3;4	0	358.85	By MS/MS	By MS/MS	By MS/MS	By MS/MS	By MS/MS	By MS/MS	By MS/MS
SQQQQPVLPQQPPF	SQQQLPPFSQQQPPFSQQQQPVLPQQPPFS	FSQQQQPVLPQQPPFSQQQQPILPQQPPFS	F	S	Q	P	F	S	0	0	0	0	0	6	0	0	0	0	1	0	0	1	4	1	0	0	0	1	0	0	14	0	1620.83	F8SGN5;A0A0S2GJR8;A0A0S2GJS5;Q8W3X2;B2Y2R3;B2Y2R4;B2Y2R5;B2Y2R6;B2Y2R8;B2Y2S0;D3U319;Q75ZV9;Q8W3X4;R4JDK6;R4JBF1;Q8W3X3;Q8W3X1;A0A0S2GJQ9;R4JDN1;R4JAQ0;R4JB48;R4JB52;I1XB51;R4JBG2;R4JBK6;R4JFA4;D3UAL8;Q8W3X0;Q8W3W8;Q00M55;A0A2R4Q9U9;D3U328;Q8W3W4;B2Y2Q1;A0A2U8JCZ2;R4JBL6;R4JB40;R4JBJ2;B2Y2Q2;R4JFB5;B2Y2Q3;B2Y2Q4;Q75ZV8;Q68AN2;Q18NR2;R4JB14;R4JF82;R4JB54;I1XB56;A0A7D4XSI0;B2BZD0;Q6QGV8;Q00M56;F8SG…	Q00M56	142	155	no	no	2;3	1.3308e-31	200.71	By MS/MS	By MS/MS	By MS/MS	By MS/MS	By MS/MS	By MS/MS	By MS/MS
TDTERLIGDAAKNQVAMNPTNTVF	ANDQGNRTTPSYVAFTDTERLIGDAAKNQV	AAKNQVAMNPTNTVFDAKRLIGRRFSDASV	F	T	D	V	F	D	3	1	3	2	0	1	1	1	0	1	1	1	1	1	1	0	4	0	0	2	0	0	24	0	2605.28	A0A3B6ISB1;A0A3B6HPZ5;A0A3B6HS11;A0A3B6JLI9;A0A3B5ZWW6;A0A3B5Y2Z8;Q9SAU8;A0A3B5Z104;A0A3B5Y3L5	A0A3B6ISB1	52	75	no	no	3	5.3869e-08	153.77	By MS/MS	By MS/MS	By MS/MS	By MS/MS	By MS/MS	By MS/MS	By MS/MS
YPISPQQSGQGQQPGQGQQGY	QPGQGQQPRQGQQGYYPISPQQSGQGQQPG	QSGQGQQPGQGQQGYYPTSPQQSGQGQQPG	Y	Y	P	G	Y	Y	0	0	0	0	0	8	0	5	0	1	0	0	0	0	3	2	0	0	2	0	0	0	21	1	2232.02	A0A1B0Z3C8;A0A1G4P1V7;A0A3G4ZJR3;H9B854;B8ZX17;A5HMG1;Q42451;A9YSK5;Q45R38;Q1KL95;G4Y3Y1;G4Y3Y2;G4Y3Y0;G3FLC5;M4M8L5;F6LNM9	Q42451	657	677	no	no	2;3	0	361.48	By MS/MS	By MS/MS	By MS/MS	By MS/MS	By MS/MS	By MS/MS	By MS/MS
AKQAAVKARDVTVSTGGTAAEY	AKEVTLTTGEMTAEYAKQAAVKARDVTVST	ARDVTVSTGGTAAEYAKTAAEKAREAALAA	Y	A	K	E	Y	A	6	1	0	1	0	1	1	2	0	0	0	2	0	0	0	1	3	0	1	3	0	0	22	0	2193.14	A0A3B5Z3G6	A0A3B5Z3G6	337	358	yes	yes	3;4	3.3371e-21	180.83	By MS/MS	By MS/MS	By MS/MS	By MS/MS	By MS/MS	By MS/MS	By MS/MS
LASQQQPGQGQQRHYPASLQQPGQGQQGHY	PASQQQPGQGQQGHYLASQQQPGQGQQRHY	PASLQQPGQGQQGHYTASLQQPGQGQQGHY	Y	L	A	H	Y	T	2	1	0	0	0	11	0	5	2	0	2	0	0	0	3	2	0	0	2	0	0	0	30	1	3301.57	Q03871;Q94IJ6;Q0Q5D8;W6AX70;U5YQV1;W6AWK6;A5HMG2;Q84UY5	Q03871	359	388	no	no	3;4	0	409.44	By MS/MS	By MS/MS	By MS/MS	By MS/MS	By MS/MS	By MS/MS	By MS/MS
QVQWPQQQPFPQPQQPF	ATTIATANMQVDPGYQVQWPQQQPFPQPQQ	QWPQQQPFPQPQQPFCQQPQQTIPQPHQTF	Y	Q	V	P	F	C	0	0	0	0	0	8	0	0	0	0	0	0	0	2	5	0	0	1	0	1	0	0	17	2	2107.03	B6UKQ7	B6UKQ7	28	44	no	no	2	3.0974e-139	261.35	By MS/MS	By MS/MS	By MS/MS	By MS/MS	By MS/MS	By MS/MS	By MS/MS
YPTSPQQSGQGQQPGQGQSGY	QSGQGQQSGQGQQGYYPTSPQQSGQGQQPG	QSGQGQQPGQGQSGYFPTSRQQSGQGQQPG	Y	Y	P	G	Y	F	0	0	0	0	0	7	0	5	0	0	0	0	0	0	3	3	1	0	2	0	0	0	21	1	2178.96	A0A3G4ZJR3;W0C8N8;H9B854;B8ZX17;A5HMG1;Q42451;A9YSK5;Q45R38;Q1KL95;G4Y3Y1;G4Y3Y2;G4Y3Y0;G3FLC5;M4M8L5	Q42451	423	443	no	no	2;3	0	319.81	By MS/MS	By MS/MS	By MS/MS	By MS/MS	By MS/MS	By MS/MS	By MS/MS
AKTAAEKAKDTALAAGKTTADY	GKDVTVSTGGTAAEYAKTAAEKAKDTALAA	AKDTALAAGKTTADYTQQAAVKTKDVTLST	Y	A	K	D	Y	T	8	0	0	2	0	0	1	1	0	0	1	4	0	0	0	0	4	0	1	0	0	0	22	0	2195.14	A0A3B5Y5E3;A0A3B5Z3G6	A0A3B5Y5E3	402	423	no	no	3;4	1.1023e-56	187.78	By MS/MS	By MS/MS	By MS/MS	By MS/MS	By MS/MS	By MS/MS	By MS/MS
AQYPPLGRF	FVKMIPTKPMVVETFAQYPPLGRFAVRDMR	MVVETFAQYPPLGRFAVRDMRQTVAVGVIK	F	A	Q	R	F	A	1	1	0	0	0	1	0	1	0	0	1	0	0	1	2	0	0	0	1	0	0	0	9	1	1047.55	A0A7H4LBV6;A0A1D5UZW7;A0A3B6ARY9;Q7X9K3	A0A7H4LBV6	404	412	yes	no	2	0.0027774	105.12	By MS/MS	By MS/MS	By MS/MS	By MS/MS	By MS/MS	By MS/MS	By MS/MS
IPVQCPAPTAY	IRMSLQALRSMCSIYIPVQCPAPTAYNIPL	CSIYIPVQCPAPTAYNIPLVATYTGGAC__	Y	I	P	A	Y	N	2	0	0	0	1	1	0	0	0	1	0	0	0	0	3	0	1	0	1	1	0	0	11	0	1158.57	V5M3L1;G9I0S9;A7XUQ5;A5A4L5;A0A286QTK1;A0A173DQZ4;P0CZ05;A0A173DQZ7;Q2A783;A0A3G2CFA8;A0A173DQZ1;B8YG97;V5M290;A0A3G2CFD4;A0A173DR05;A0A3G2CFH3;A0A3G2CFA9;A0A2H5BTG6;A0A173DQY3	V5M3L1	261	271	no	no	1;2	1.0213e-12	179.37	By matching	By MS/MS	By MS/MS	By MS/MS	By MS/MS	By MS/MS	By MS/MS
LPVIESFGF	EMQRQGTPLYNIKAYLPVIESFGFSSTLRA	YNIKAYLPVIESFGFSSTLRAATSGQAFPQ	Y	L	P	G	F	S	0	0	0	0	0	0	1	1	0	1	1	0	0	2	1	1	0	0	0	1	0	0	9	1	1007.53	A0A3B6RQD1;A0A3B6I3X0;A0A3B6TWP7;A0A3B6SM60;A0A3B6N1J5;A0A3B6LX58;A0A3B6LXC1;A0A3B6N2V5;A0A3B6I318;A0A3B6LX08;A0A3B6EGB6;A0A3B6HZX3;A0A3B6FM80;A0A3B6GTM1;A0A3B6SNB4;A0A3B6TI27;A0A3B6TNH8;Q7XYB6;A0A3B6RIT4	A0A3B6RQD1	773	781	yes	no	1;2	4.268e-18	187.45	By MS/MS	By MS/MS	By MS/MS	By MS/MS	By MS/MS	By MS/MS	By MS/MS
NVVILSPHGY	PSSLEKFLGTIPMVFNVVILSPHGYFAQAN	IPMVFNVVILSPHGYFAQANVLGYPDTGGQ	F	N	V	G	Y	F	0	0	1	0	0	0	0	1	1	1	1	0	0	0	1	1	0	0	1	2	0	0	10	0	1097.59	A0A3B6T820;A0A1D6SCP9;A0A3B6TBV9;A0A3B6R7F5;A0A3B6I2I9;A0A3B6AUT2;A0A3B6D8Z5;A0A7H4LED9;A0A3B6C2G3;Q43223;A0A3B6TMN0;A0A3B6SD29;A0A3B6REV7;A0A3B6TB41;A0A3B6SER7;A0A3B6S9J7;O82073;A0A3B6TFQ8	A0A3B6AUT2	298	307	no	no	2	1.0341e-07	111.01	By MS/MS	By MS/MS	By MS/MS	By MS/MS	By MS/MS	By MS/MS	By MS/MS
QQSGQGQQGHYPTSLQQPGQGQQGHY	TSPQQLGQGQQPRQWQQSGQGQQGHYPTSL	PTSLQQPGQGQQGHYLASQQQPGQGQQGHY	W	Q	Q	H	Y	L	0	0	0	0	0	10	0	6	2	0	1	0	0	0	2	2	1	0	2	0	0	0	26	1	2823.27	A0A2L1K3K4;A0A165B8S1;A9YSK3;A9ZMG8;P10387;Q0Q5D3;V9TRL3;A0A1W6C2J9;D2CPI7;A0A3G2C3E3;A0A023GQG9	A0A2L1K3K4	255	280	no	no	2;3;4	0	648.31	By MS/MS	By MS/MS	By MS/MS	By MS/MS	By MS/MS	By MS/MS	By MS/MS
RPQQSYPQPQPQY	PYPQPQLPYPQPQPFRPQQSYPQPQPQYSQ	PFRPQQSYPQPQPQYSQPQQPISQQQQQQQ	F	R	P	Q	Y	S	0	1	0	0	0	5	0	0	0	0	0	0	0	0	4	1	0	0	2	0	0	0	13	1	1615.77	R9XW94;A0A2R2Y407;A7LHB7;D0UTY3;K7XR81;R9XW73;R9XV34;A0A023WGG0;H6VLP5;K7XRC1;A0A0E3UR68;D0UTY2;K7X1K5;A7LHB6;R9XV51;A0A0K2QJ98;A0A1K0IT05;J7HT18;Q306F9;A7LHB0;A0A1K0JS97;A0A1K0K0R0;K7WUY9;R9XV20;K7WV53;R9XUN1;A0A0E3UQU4;P04724;A5JSB7;K7X1H8;J7HSR9;J7HZW3;Q306F8;R9XV48;A0A0K2QJW8;A0A0E3Z576;A0A1K0ITH3;J7HT14;K7XRA8;K7XEA2;X2KWL1	A0A1K0ITH3	102	114	no	no	2;3	2.3158e-30	195.36	By MS/MS	By MS/MS	By MS/MS	By MS/MS	By MS/MS	By MS/MS	By MS/MS
SDEVIRAAF	IGFGGEQPQSFFSVFSDEVIRAAFNTRQRE	SFFSVFSDEVIRAAFNTRQREDVDRVFETK	F	S	D	A	F	N	2	1	0	1	0	0	1	0	0	1	0	0	0	1	0	1	0	0	0	1	0	0	9	0	1006.51	A0A3B6MYZ0	A0A3B6MYZ0	199	207	yes	yes	2	3.0973e-05	138.54	By MS/MS	By MS/MS	By MS/MS	By MS/MS	By MS/MS	By MS/MS	By MS/MS
YPGQASSQRPGQGQQEY	RRYYLSVTSPQQVSYYPGQASSQRPGQGQQ	GQASSQRPGQGQQEYYLTSPQQSGQWQQPG	Y	Y	P	E	Y	Y	1	1	0	0	0	5	1	3	0	0	0	0	0	0	2	2	0	0	2	0	0	0	17	1	1879.84	A0A060MZP1;Q41553;A0A1G4P1V3;Q8H0L5	A0A060MZP1	101	117	yes	no	2;3	0	394.17	By MS/MS	By MS/MS	By MS/MS	By MS/MS	By MS/MS	By MS/MS	By MS/MS
ASGRTTGIVLDSGDGVSHTVPIYEGY	VPAMYVAIQAVLSLYASGRTTGIVLDSGDG	SGDGVSHTVPIYEGYALPHAILRLDLAGRD	Y	A	S	G	Y	A	1	1	0	2	0	0	1	5	1	2	1	0	0	0	1	3	3	0	2	3	0	0	26	1	2650.29	A0A3B5XYX6;A0A1D5X5C6;W5AH12;A0A067YNJ5;A0A3B6KDW0;A0A3B6MME4;W5FAY5;A0A3B6KFD9;Q6TDU4;A0A1D6DJ20;C7F8P4;A0A481S2M6;A0A075D1A6;Q5EWZ1;A0A075D1U0;A0A3B5XT63;W5EE00;A0A3B6HZM6;A0A3B6INX9;A0A3B6I0K7;A0A3B6JG31;A0A3B6IMZ8;A0A3B6HWJ7;W5AFW9;Q6I6J8	A0A3B5XYX6	146	171	no	no	3	1.7723e-26	178.39	By MS/MS	By MS/MS		By MS/MS	By MS/MS	By MS/MS	By MS/MS
CQQPQRTIPQPHQTF	QWPQQQPFPQPQQPFCQQPQRTIPQPHQTF	CQQPQRTIPQPHQTFHHQPQQTFPQPQQTY	F	C	Q	T	F	H	0	1	0	0	1	5	0	0	1	1	0	0	0	1	3	0	2	0	0	0	0	0	15	0	1807.88	B6UKM7;P21292;R9XWA1;M9TE79;B6UKN5;B6UKM5;A0A290XZ23;B6UKN1;B6UKN7	B6UKN1	45	59	no	no	2;3	7.7625e-263	309.45	By MS/MS	By MS/MS	By MS/MS	By MS/MS	By MS/MS	By MS/MS	By MS/MS
DMTVGGAPAGRIVMELY	______________________________	TVGGAPAGRIVMELYKDAVPRTVENFRALC	F	D	M	L	Y	K	2	1	0	1	0	0	1	3	0	1	1	0	2	0	1	0	1	0	1	2	0	0	17	0	1778.87	Q93W25;Q93XQ6;A7LM55	Q93W25	9	25	yes	no	2	1.5348e-06	161.48	By MS/MS	By MS/MS	By MS/MS	By MS/MS	By MS/MS	By MS/MS	By MS/MS
FVTPSDSVAIIAANAVQSIPY	ADGDADRNMVLGKRFFVTPSDSVAIIAANA	SVAIIAANAVQSIPYFASGLKGVARSMPTS	F	F	V	P	Y	F	4	0	1	1	0	1	0	0	0	3	0	0	0	1	2	3	1	0	1	3	0	0	21	1	2162.13	Q8VX48;A0A3B6IK29;A0A3B6JEF6;A0A3B6HW60	Q8VX48	312	332	yes	no	2;3	5.8393e-14	172.13	By MS/MS	By MS/MS	By MS/MS	By MS/MS	By MS/MS	By MS/MS	By matching
KDAVPRTVENF	TVGGAPAGRIVMELYKDAVPRTVENFRALC	MELYKDAVPRTVENFRALCTGEKGVGKSGK	Y	K	D	N	F	R	1	1	1	1	0	0	1	0	0	0	0	1	0	1	1	0	1	0	0	2	0	0	11	0	1274.66	Q93W25;Q93XQ6;A7LM55	Q93W25	26	36	yes	no	2;3	0.0012631	152.54	By MS/MS	By MS/MS	By MS/MS	By MS/MS	By MS/MS	By MS/MS	By MS/MS
LMQKELDYLVGAVANPKKPF	TEGVTKFLRPSVAGFLMQKELDYLVGAVAN	LDYLVGAVANPKKPFAAIVGGSKVSSKIGV	F	L	M	P	F	A	2	0	1	1	0	1	1	1	0	0	3	3	1	1	2	0	0	0	1	2	0	0	20	1	2260.23	A0A3B6PJQ3;P12783;A0A3B6NNE0;Q850M3;A0A3B6QEZ5;A0A3B6QD37;Q850M4;A0A3B6SRA3	A0A3B6PJQ3	149	168	yes	no	3;4	9.9806e-07	145.88	By MS/MS	By MS/MS	By MS/MS	By MS/MS	By MS/MS	By MS/MS	By MS/MS
NRTRQASITTELTEIISGASALEG	SRNAGEMLDRLTLTYNRTRQASITTELTEI	TELTEIISGASALEG_______________	Y	N	R	E	G	-	3	2	1	0	0	1	3	2	0	3	2	0	0	0	0	3	4	0	0	0	0	0	24	0	2517.3	A0A3B5YUX5;A0A3B5XXR8;A0A3B5ZT15;A0A3B5YVX6;A0A3B5XXQ5	A0A3B5YUX5	265	288	yes	no	3	1.9065e-19	121.26	By MS/MS	By MS/MS	By MS/MS	By MS/MS	By MS/MS	By MS/MS	By MS/MS
SQQQQPPFSQQQQSPF	______________________________	QQQQPPFSQQQQSPFSQQQQQPPFLQQQQP	F	S	Q	P	F	S	0	0	0	0	0	8	0	0	0	0	0	0	0	2	3	3	0	0	0	0	0	0	16	1	1888.87	D3UAL5;Q6SPZ1;A0A0S2GJQ1;Q0PW11;F8SGQ4;A0A0S2GJQ4;C3VN74;R4JAR7;Q6SPZ2;Q6SPZ3;R4JBI2;R9XT25;B8R6A0;R9XT45;R9XWF4;R9XUF2;R9XWF9;R9XVB6;C3VN76;X2J8E3;R4JB44;R4JD42;A0A1U9XL81;Q6SPZ0;D2DII1;D3U317;R4JBE8;Q5MFH0;A0A1G4P206;R9XUU0;Q5MFH2;D2DII2;X2JAE7;Q6SPY7;Q5MFG8;Q19MN2;Q6QGW0;O22116;R4JAS6;I1XB50;Q6SPY9;R4JB34;Q19N55;Q19MN3;Q5MFH3;A0A1U9XLC8;R4JB50;Q8W3V0;Q6SPY8;D2DII3;P10385;R4JAQ1;A0A3G3C4Q1;R4JF…	D3UAL5	15	30	no	no	2	2.7327e-265	305.06	By MS/MS	By MS/MS	By MS/MS	By MS/MS	By MS/MS	By MS/MS	By MS/MS
TNDITRPIVERF	LVNREGLFVSDQDLFTNDITRPIVERFARS	DLFTNDITRPIVERFARSQRDFFEQFGVSM	F	T	N	R	F	A	0	2	1	1	0	0	1	0	0	2	0	0	0	1	1	0	2	0	0	1	0	0	12	0	1459.78	Q8LK23;A0A3B6I4M8;A0A3B6UAX2;A0A3B6UB84	Q8LK23	281	292	no	no	2;3	1.417e-20	193.22	By MS/MS	By MS/MS	By MS/MS	By MS/MS	By MS/MS	By MS/MS	By MS/MS
TNFQVDEIGRVVSVGDGIARVY	AELATLLESRMTNFYTNFQVDEIGRVVSVG	IGRVVSVGDGIARVYGLNEIQAGEMVEFAS	Y	T	N	V	Y	G	1	2	1	2	0	1	1	3	0	2	0	0	0	1	0	1	1	0	1	5	0	0	22	1	2393.23	A0A3B5ZVC1;A0A3B6R9D6;A0A3B6NPL2;Q332R4;P12862;A0A3B6SL57;A0A3B6RD12;A0A3B6JHJ0;A0A3B6DBJ7;A0A3B6K9K7;A0A3B6C5R9;A0A3B6LT32;A0A7H4LC33;A0A3B6D6H2;A0A3B5ZTR5	A0A3B5ZVC1	23	44	yes	no	3	9.4434e-39	195.13	By MS/MS	By MS/MS	By MS/MS	By MS/MS	By MS/MS	By MS/MS	By MS/MS
YPTSLQQPGQGQQPGQW	YLTSPLQLGQGQQGYYPTSLQQPGQGQQPG	TSLQQPGQGQQPGQWQQSGQGQHWYYPTSP	Y	Y	P	Q	W	Q	0	0	0	0	0	6	0	3	0	0	1	0	0	0	3	1	1	1	1	0	0	0	17	1	1898.89	Q0Q5D2;P10388;C0SUC3;A9YSK4;D0IQ05;A0A249Y2Y2;A0A1I9RW80;X5CQ58;A0A1G4P1T3;A0A1G4P1S9	Q0Q5D2	704	720	no	no	2;3	4.1944e-25	193.22	By MS/MS	By MS/MS	By MS/MS	By MS/MS	By MS/MS	By MS/MS	By MS/MS
YPTSSQQSGQGHQSGQGQQGY	QPGQWLQPGQGQQGYYPTSSQQSGQGHQSG	QSGQGHQSGQGQQGYYPTSLWQPGQGQQGY	Y	Y	P	G	Y	Y	0	0	0	0	0	7	0	5	1	0	0	0	0	0	1	4	1	0	2	0	0	0	21	1	2208.94	Q42451;A9YSK5;Q45R38;Q1KL95;G4Y3Y1;G4Y3Y2;G3FLC5;M4M8L5;F6LNM9	Q42451	711	731	no	no	2;3	0	454.17		By MS/MS	By MS/MS		By MS/MS		By MS/MS
ALGAASCVALSF	VGDDPTTPVLTFRMWALGAASCVALSFLNT	RMWALGAASCVALSFLNTFFGYRKEPLEIT	W	A	L	S	F	L	4	0	0	0	1	0	0	1	0	0	2	0	0	1	0	2	0	0	0	1	0	0	12	0	1108.56	A0A3B5Z3E3;A0A3B5Z4U0;A0A3B5Z3D4	A0A3B5Z3E3	81	92	yes	no	2	3.4135e-06	95.531	By MS/MS		By MS/MS		By MS/MS	By matching	By MS/MS
ASPAPPLKDAVGVLDRDPF	______________________________	PPLKDAVGVLDRDPFVALLSKLIGESQRLQ	M	A	S	P	F	V	3	1	0	3	0	0	0	1	0	0	2	1	0	1	4	1	0	0	0	2	0	0	19	0	1964.04	A0A3B6PNX4;A0A3B6NT08	A0A3B6PNX4	2	20	yes	no	2;3	8.8843e-08	161.66	By MS/MS	By MS/MS	By MS/MS	By MS/MS	By MS/MS	By MS/MS	By matching
INPVSTPGRFQEFF	SANTHRSKWLRVVMFINPVSTPGRFQEFFL	FINPVSTPGRFQEFFLIGSGDERPQSFLSV	F	I	N	F	F	L	0	1	1	0	0	1	1	1	0	1	0	0	0	3	2	1	1	0	0	1	0	0	14	2	1637.82	A0A3B6KNF4	A0A3B6KNF4	168	181	yes	yes	2	1.8074e-53	215.79	By MS/MS	By MS/MS	By MS/MS	By MS/MS	By MS/MS	By MS/MS	By MS/MS
KEMENLVKDGLVKDIGVCNY	PEAGEVLEFDMEGVWKEMENLVKDGLVKDI	LVKDGLVKDIGVCNYTVTKLDRLLRSAKIP	W	K	E	N	Y	T	0	0	2	2	1	0	2	2	0	1	2	3	1	0	0	0	0	0	1	3	0	0	20	0	2266.13	A0A3B5Z0D1;A0A3B5Y3E4	A0A3B5Z0D1	149	168	yes	no	3;4	3.9106e-06	134.32	By MS/MS	By MS/MS	By MS/MS	By MS/MS	By MS/MS	By MS/MS	By MS/MS
LQQQMNPCKNY	QQSFPQQQQPLIQPYLQQQMNPCKNYLLQQ	IQPYLQQQMNPCKNYLLQQCNPVSLVSSLV	Y	L	Q	N	Y	L	0	0	2	0	1	3	0	0	0	0	1	1	1	0	1	0	0	0	1	0	0	0	11	0	1365.62	A0A290XZ12;Q94G98;A0A290XZ04;A0A290XYW3;A0A290XYW0;A0A290XYY1;A0A290XZ51;R9XUC7;B6UKP4;B6UKP3;A0A4D6Q642;B6UKM9;B6UKM4;A7XDG6;A0A5B9Y2C8;A0A4D6QE74;A0A4D6Q6S3;U5U6M3;B6UKP5;B6UKN2;U5U7C3;U5UA51;U5UA50;U5U9Q4;B6UKN6;U5U6P1;B6UKQ5;R9XT13;K7WVC4;U5U6M7;R9XWA9;R9XV71;R9XUS2;R9XT17;R9XV82;R9XT08;K7XRJ1;K7XEG8;K7XEG5;B6UKQ8;Q94G94;A0A4D6Q9J3;A0A4D6K1Y6;A0A4D6K4V7;A7XDG7;B6UKQ1;R9XSZ9;R9XUC3;A0A4D6Q634;…	B6UKP4	149	159	no	no	2	5.8427e-50	221.16	By MS/MS	By MS/MS	By MS/MS	By MS/MS	By MS/MS	By MS/MS	By MS/MS
LRLSNQLVEGQNY	NKSGPPEHKLFGFTYLRLSNQLVEGQNYVN	TYLRLSNQLVEGQNYVNFKTFVDRMHANLP	Y	L	R	N	Y	V	0	1	2	0	0	2	1	1	0	0	3	0	0	0	0	1	0	0	1	1	0	0	13	0	1532.79	A0A3B6IYD4;A0A3B6J0P1;A0A3B6KSH4;A0A3B6U9P0;A0A3B6TZ67;A0A3B6UA75;A0A3B6U3W8;A0A3B6U3N9	A0A3B6U9P0	418	430	no	no	2	1.6002e-06	157.97	By MS/MS	By MS/MS	By MS/MS	By MS/MS	By MS/MS	By MS/MS	By MS/MS
MDTSCIPGLERPW	______________________________	______________________________	-	M	D	P	W	Q	0	1	0	1	1	0	1	1	0	1	1	0	1	0	2	1	1	1	0	0	0	0	13	0	1503.68	R4JDK8	R4JDK8	1	13	no	no	2	0.00016171	121.73	By MS/MS	By MS/MS	By MS/MS	By MS/MS	By MS/MS	By MS/MS	By MS/MS
QNAIISPLW	ILNIVQMSATRVHLYQNAIISPLWNINAHS	TRVHLYQNAIISPLWNINAHSVMYMIQGHI	Y	Q	N	L	W	N	1	0	1	0	0	1	0	0	0	2	1	0	0	0	1	1	0	1	0	0	0	0	9	0	1040.57	A0A3B5XV32;A0A3B5YTF2;B2CGM6;B2CGM5;A0A3B5ZP43;Q08837	A0A3B5XV32	428	436	no	no	1;2	4.318e-57	221.25	By MS/MS	By MS/MS	By MS/MS	By MS/MS	By MS/MS	By MS/MS	By MS/MS
QQTPLPPQQTYPQQPPF	AQMETSCVPGLERPWQQTPLPPQQTYPQQP	TPLPPQQTYPQQPPFSQQQQPPFSQQQQLV	W	Q	Q	P	F	S	0	0	0	0	0	6	0	0	0	0	1	0	0	1	6	0	2	0	1	0	0	0	17	1	1993.99	F6M7E1	F6M7E1	34	50	yes	yes	2;3	4.3492e-44	207.95	By MS/MS	By MS/MS	By MS/MS	By matching	By MS/MS	By MS/MS	By MS/MS
SQQQPPFSQQQQPPFSQQQPPF	QQQQQPLSQQQQPPFSQQQPPFSQQQQPPF	SQQQQPPFSQQQPPFSQQQQPVLPQQPSFS	F	S	Q	P	F	S	0	0	0	0	0	10	0	0	0	0	0	0	0	3	6	3	0	0	0	0	0	0	22	2	2583.21	K0I5W1;K0HZJ2;I1XB60;I1XB41;B2Y2Q7;B2Y2Q6;D6RVY4;B2Y2S3;R4JBF5;R4JB56;R4JDM1	I1XB60	66	87	no	no	2;3	5.7515e-63	218.79	By MS/MS	By MS/MS	By MS/MS	By MS/MS	By MS/MS	By MS/MS	By MS/MS
TLITDLQSHF	KPGDLVWGLTGCEEYTLITDLQSHFKINHP	GCEEYTLITDLQSHFKINHPELPLSYYTGV	Y	T	L	H	F	K	0	0	0	1	0	1	0	0	1	1	2	0	0	1	0	1	2	0	0	0	0	0	10	0	1173.6	A0A3B6LQE0;A0A3B6MWE1	A0A3B6LQE0	109	118	yes	no	2	6.626e-08	173.73	By MS/MS	By MS/MS	By MS/MS	By MS/MS	By MS/MS	By MS/MS	By MS/MS
VASNSKDDPAKEAANF	FNVKNVAVKDLKRGFVASNSKDDPAKEAAN	ASNSKDDPAKEAANFTSQVIIMNHPGQIGN	F	V	A	N	F	T	4	0	2	2	0	0	1	0	0	0	0	2	0	1	1	2	0	0	0	1	0	0	16	0	1662.78	A0A7H4LBV6;A0A1D5UZW7;A0A3B6ARY9;Q7X9K3;Q03033;A0A1W5RMH3;A0A1D5XDB6;A0A3B6IRY7;A0A3B6MXF1;A0A3B6LU42	Q03033	313	328	no	no	2;3	0	327.15	By MS/MS	By MS/MS	By MS/MS	By MS/MS	By MS/MS	By MS/MS	By MS/MS
VLKSGHAMPAVGLGTW	ASAKATMGQEKQDHFVLKSGHAMPAVGLGT	LKSGHAMPAVGLGTWRAGSDTAHSVQTAIT	F	V	L	T	W	R	2	0	0	0	0	0	0	3	1	0	2	1	1	0	1	1	1	1	0	2	0	0	16	0	1622.86	A0A3B5Z0D1;A0A3B5ZYX1	A0A3B5Z0D1	17	32	no	no	2;3	1.7481e-100	178.95	By MS/MS	By MS/MS	By MS/MS		By MS/MS	By MS/MS	By MS/MS
VRNVGVSDPDIFY	GGNVGDVVNIPIPQWVRNVGVSDPDIFYTD	QWVRNVGVSDPDIFYTDQHGTRNIEYLTLG	W	V	R	F	Y	T	0	1	1	2	0	0	0	1	0	1	0	0	0	1	1	1	0	0	1	3	0	0	13	1	1479.74	A0A3B6U9P0;A0A3B6TZ67;A0A3B6UA75;A0A3B6U3W8;A0A3B6U3N9	A0A3B6U9P0	110	122	yes	no	2	0.00032764	112.75	By MS/MS	By MS/MS	By MS/MS	By MS/MS	By MS/MS	By MS/MS	By MS/MS
YSNNLIKHGDKILDEANKVF	NGTYLTEQGRFFLAWYSNNLIKHGDKILDE	IKHGDKILDEANKVFLGHTVQLAIKISGIH	W	Y	S	V	F	L	1	0	3	2	0	0	1	1	1	2	2	3	0	1	0	1	0	0	1	1	0	0	20	1	2317.21	A0A3B6IYD4;A0A3B6J0P1;A0A3B6KSH4;Q7X9M2;A0A3B6U9P0;A0A3B6TZ67;A0A3B6UA75;A0A3B6U3W8;A0A3B6U3N9	A0A3B6U9P0	265	284	no	no	2;3;4	1.0243e-19	182.39	By MS/MS	By MS/MS	By MS/MS	By MS/MS	By MS/MS	By MS/MS	By MS/MS
AIRRVIEPRGY	YFDEENEQFRCTGVFAIRRVIEPRGYLLPR	TGVFAIRRVIEPRGYLLPRYHNTHGLVYII	F	A	I	G	Y	L	1	3	0	0	0	0	1	1	0	2	0	0	0	0	1	0	0	0	1	1	0	0	11	0	1328.77	B2CGM6;B2CGM5;A0A3B5ZP43;Q08837	B2CGM6	83	93	no	no	3	0.00049878	118.28	By MS/MS	By MS/MS	By MS/MS	By MS/MS	By MS/MS	By MS/MS	By MS/MS
AVPSLATAVLGDKF	GDLNPHSKEVVKDAYAVPSLATAVLGDKFQ	YAVPSLATAVLGDKFQFERLGYFAVDTDST	Y	A	V	K	F	Q	3	0	0	1	0	0	0	1	0	0	2	1	0	1	1	1	1	0	0	2	0	0	14	0	1387.77	A0A3B6GNX8;W5CPG2;A0A3B6EDY7;A0A3B6FIX9	A0A3B6GNX8	743	756	yes	no	2	7.8588e-06	153.66	By MS/MS	By MS/MS	By MS/MS	By MS/MS		By MS/MS	By MS/MS
EATKEAAQGVKEKVGSESTAEEHSTW	QVLGEKAKQAAQGAWEATKEAAQGVKEKVG	EKVGSESTAEEHSTWDDVEAATKERDRIAQ	W	E	A	T	W	D	4	0	0	0	0	1	6	2	1	0	0	3	0	0	0	3	3	1	0	2	0	0	26	0	2788.32	A0A3B6DIS9;A0A3B6CE61	A0A3B6DIS9	265	290	yes	no	3;4	6.322e-08	153.53	By MS/MS	By MS/MS	By MS/MS	By matching	By matching	By matching	By MS/MS
GLVEGKGPRVY	LVEAGVDGVMVDVWWGLVEGKGPRVYDWSA	DVWWGLVEGKGPRVYDWSAYKQLFELVHEA	W	G	L	V	Y	D	0	1	0	0	0	0	1	3	0	0	1	1	0	0	1	0	0	0	1	2	0	0	11	0	1173.65	A0A3B6U9P0;A0A3B6TZ67;A0A3B6UA75;A0A3B6U3W8;A0A3B6U3N9	A0A3B6U9P0	56	66	yes	no	2	7.5843e-19	191.17	By MS/MS	By MS/MS	By MS/MS	By MS/MS	By MS/MS	By MS/MS	By MS/MS
HQQQPIQQQPQPF	PSQQQPLPLQQILWYHQQQPIQQQPQPFPQ	WYHQQQPIQQQPQPFPQQPPCSQQQQPPLS	Y	H	Q	P	F	P	0	0	0	0	0	7	0	0	1	1	0	0	0	1	3	0	0	0	0	0	0	0	13	0	1602.79	Q6J161;F8SGQ3;B2BZD1;A0A0S2GJS0;Q8W3X6;Q0QBR3;Q41552;R4JBK0;I3QPH8;Q0GNG1;A0A0S2GJT4;D3U326	Q6J161	26	38	no	no	2	1.4161e-15	182.76	By MS/MS	By MS/MS	By MS/MS	By MS/MS	By MS/MS	By MS/MS	By MS/MS
IPPYCTIAQVGIF	RNLALETLPAMCNVYIPPYCTIAQVGIFGT	VYIPPYCTIAQVGIFGTN____________	Y	I	P	I	F	G	1	0	0	0	1	1	0	1	0	3	0	0	0	1	2	0	1	0	1	1	0	0	13	1	1420.74	A0A0E3Z576	A0A0E3Z576	274	286	no	no	2	5.9405e-34	154.12	By MS/MS	By MS/MS	By MS/MS	By MS/MS	By MS/MS	By MS/MS	By MS/MS
LQQQQPSLPQQPPF	FSQQQQIVLQQQPPFLQQQQPSLPQQPPFS	FLQQQQPSLPQQPPFSQQQQQLVLPQQQIP	F	L	Q	P	F	S	0	0	0	0	0	6	0	0	0	0	2	0	0	1	4	1	0	0	0	0	0	0	14	0	1634.84	K0I5W1;K0HZJ2;I1XB60;I1XB41;B2Y2Q7;B2Y2Q6;D6RVY4;B2Y2S3;R4JBF5;R4JB56;R4JDM1;R9XWG9;R9XVC9;Q5MFQ0	I1XB60	131	144	no	no	2	2.9427e-09	144.77	By MS/MS	By MS/MS	By MS/MS		By MS/MS	By MS/MS	By MS/MS
LRELISNSSDALDKIRF	LSLIINTFYSNKEIFLRELISNSSDALDKI	ELISNSSDALDKIRFESLTDKSKLDAQPEL	F	L	R	R	F	E	1	2	1	2	0	0	1	0	0	2	3	1	0	1	0	3	0	0	0	0	0	0	17	0	1976.07	A0A3B6MTT2;A0A3B6KK83;Q9XGF1;Q0Q0I7;F4Y595;A0A3B6KHN4;A0A3B6KK96;A0A1D5ZR11;A0A3B6LP12;F4Y589;F4Y590;A0A3B6D834;F4Y591	A0A3B6MTT2	33	49	no	no	3;4	2.9852e-71	224.86	By MS/MS	By MS/MS	By MS/MS	By MS/MS	By MS/MS	By MS/MS	By MS/MS
NDTPQRTRFF	VGHPEWEFPRDAGTYNDTPQRTRFFVDNGT	DAGTYNDTPQRTRFFVDNGTYLTEQGRFFL	Y	N	D	F	F	V	0	2	1	1	0	1	0	0	0	0	0	0	0	2	1	0	2	0	0	0	0	0	10	1	1280.63	A0A3B6KSH4;A0A3B6U9P0;A0A3B6TZ67;A0A3B6UA75;A0A3B6U3W8;A0A3B6U3N9	A0A3B6U9P0	238	247	no	no	2;3	0.00034852	105.98	By MS/MS	By MS/MS	By MS/MS	By MS/MS	By MS/MS	By MS/MS	By MS/MS
QRPGQGQPGYYPTSPQQPGQEQQSGQAQQSGQW	TSSQQSRQRQQAGQWQRPGQGQPGYYPTSP	GQEQQSGQAQQSGQWQLVYYPTSPQQPGQL	W	Q	R	Q	W	Q	1	1	0	0	0	12	1	6	0	0	0	0	0	0	5	3	1	1	2	0	0	0	33	2	3612.64	Q42451;A9YSK5;Q45R38;Q1KL95;G4Y3Y2;G4Y3Y0;G3FLC5;M4M8L5;V9TQ99	Q42451	497	529	no	no	3;4	7.2043e-96	221.55	By MS/MS	By MS/MS	By MS/MS	By matching	By MS/MS	By MS/MS	By MS/MS
VKLTPDYDALDVANKIGII	KVNTLIRPDGKKKAYVKLTPDYDALDVANK	PDYDALDVANKIGII_______________	Y	V	K	I	I	-	2	0	1	3	0	0	0	1	0	3	2	2	0	0	1	0	1	0	1	2	0	0	19	1	2057.14	A0A1D5UQZ5;A0A3B6DFZ1;A0A3B6B204	A0A1D5UQZ5	134	152	yes	no	2;3	6.712e-25	188.59	By MS/MS	By MS/MS	By MS/MS	By MS/MS	By MS/MS	By MS/MS	By MS/MS
VLDFDMEKKRLGF	RAPAVILGGAQMEDFVLDFDMEKKRLGFSR	DFVLDFDMEKKRLGFSRLPHFTGCGGL___	F	V	L	G	F	S	0	1	0	2	0	0	1	1	0	0	2	2	1	2	0	0	0	0	0	1	0	0	13	1	1596.83	Q8H0K8;A7UME2;A7UME1;Q53IQ4;A0A3B6G0M2;Q53IQ3;Q5TLZ0;Q53IQ2;Q5TMB2	Q8H0K8	378	390	yes	no	3;4	7.8165e-05	118.48	By MS/MS	By MS/MS	By MS/MS	By MS/MS	By MS/MS	By MS/MS	By MS/MS
VVPPGHPVVEISSSQGSSNLQVVCF	RYETVRARVSRGSAFVVPPGHPVVEISSSQ	ISSSQGSSNLQVVCFEINAERNERVWLAGR	F	V	V	C	F	E	0	0	1	0	1	2	1	2	1	1	1	0	0	1	3	5	0	0	0	6	0	0	25	0	2565.29	A0A3B6JBZ2;A0A3B6JDG3	A0A3B6JBZ2	491	515	no	no	2;3	2.3432e-17	171.11	By MS/MS	By MS/MS	By MS/MS	By MS/MS	By MS/MS	By MS/MS	By MS/MS
YLLDGSSVQTPF	WTDQFDSYGTKNDYFYLLDGSSVQTPFMSS	DYFYLLDGSSVQTPFMSSMDDDQYISSSDG	F	Y	L	P	F	M	0	0	0	1	0	1	0	1	0	0	2	0	0	1	1	2	1	0	1	1	0	0	12	1	1325.65	P93693;C0LF30;A0A3B6MWJ8;C0LF32;M1MQ64;Q41593;A0A3B6LS85	P93693	199	210	no	no	1;2	0.00075015	145.16	By MS/MS	By MS/MS	By MS/MS	By matching	By MS/MS		By matching
YPTSPQQPGQLQQPAQGQQGY	QPGQAQQSGQWQLVYYPTSPQQPGQLQQPA	QPGQLQQPAQGQQGYYPTSPQQSGQGQQGY	Y	Y	P	G	Y	Y	1	0	0	0	0	8	0	3	0	0	1	0	0	0	4	1	1	0	2	0	0	0	21	1	2300.08	A0A1B0Z3C8;A0A1G4P1V7;A0A3G4ZJR3;W0C8N8;Q42451;A9YSK5;Q45R38;G4Y3Y1;G4Y3Y2;G4Y3Y0;G3FLC5;V9TQ99;Q6UKZ5	Q42451	579	599	no	no	2;3	0	342.02	By MS/MS	By MS/MS	By MS/MS	By MS/MS	By MS/MS	By MS/MS	By MS/MS
YVDLVNREGLF	TVLDVRTPNVFDNQYYVDLVNREGLFVSDQ	DNQYYVDLVNREGLFVSDQDLFTNDITRPI	Y	Y	V	L	F	V	0	1	1	1	0	0	1	1	0	0	2	0	0	1	0	0	0	0	1	2	0	0	11	1	1323.68	Q8LK23;A0A3B6I4M8;A0A3B6R8P8;A0A3B6UAX2;A0A3B6UB84	Q8LK23	263	273	no	no	2	0.00055457	152.97	By MS/MS	By MS/MS	By MS/MS	By MS/MS	By MS/MS	By MS/MS	By MS/MS
CRGVPDPKIRIY	CYRQIKNKPYPKSRYCRGVPDPKIRIYDVG	SRYCRGVPDPKIRIYDVGMKKKGVDEFSHC	Y	C	R	I	Y	D	0	2	0	1	1	0	0	1	0	2	0	1	0	0	2	0	0	0	1	1	0	0	12	0	1415.77	Q7X9L9;A0A3B6JGE5;A0A3B6IM17;A0A3B6HUM3;A0A0C4BIR6	Q7X9L9	35	46	yes	no	2;3	7.1369e-07	96.229	By MS/MS	By MS/MS	By MS/MS	By MS/MS	By MS/MS	By MS/MS	By MS/MS
GERVKGTVKW	______________________________	______________________________	M	G	E	K	W	F	0	1	0	0	0	0	1	2	0	0	0	2	0	0	0	0	1	1	0	2	0	0	10	0	1158.65	Q8LPA7;A0A3B5YZG7;A0A3B5Y2W1;A0A3B5Z0A0;A0A3B5ZW34;A0A3B5ZW36;A0A3B5Y1S1;Q75QN8	Q8LPA7	2	11	yes	no	2;3	0.00034888	137.01	By MS/MS	By MS/MS	By MS/MS	By MS/MS	By MS/MS	By MS/MS	By MS/MS
GGPAEIIVNGVSGY	IEAMTCGLPTFATAYGGPAEIIVNGVSGYH	YGGPAEIIVNGVSGYHIDPYQNDKASALLV	Y	G	G	G	Y	H	1	0	1	0	0	0	1	4	0	2	0	0	0	0	1	1	0	0	1	2	0	0	14	0	1331.67	A0A3B6T820;A0A1D6SCP9;A0A3B6AUT2;A0A3B6D8Z5;A0A7H4LED9	A0A3B6AUT2	715	728	no	no	2	2.181e-31	199.33	By MS/MS	By MS/MS	By MS/MS	By MS/MS	By MS/MS	By MS/MS	By MS/MS
GIGGALPPKKDLHRF	TKVTNPLFEKRPKQFGIGGALPPKKDLHRF	GIGGALPPKKDLHRFVKWPKVVRIQRQRRI	F	G	I	R	F	V	1	1	0	1	0	0	0	3	1	1	2	2	0	1	2	0	0	0	0	0	0	0	15	0	1604.92	A0A3B6TE78;A0A3B6TIY0;A0A3B6SID4;A0A3B6RED0;A0A1D5Z340	A0A3B6TE78	32	46	yes	no	3;4	0.00019958	102.52	By MS/MS	By MS/MS	By MS/MS	By MS/MS	By MS/MS	By MS/MS	By MS/MS
GTSSQTVQGYYPGVTSPRQGSY	GETTPLQQLQQGIFWGTSSQTVQGYYPGVT	QGYYPGVTSPRQGSYYPGQASPQQPGQGQQ	W	G	T	S	Y	Y	0	1	0	0	0	3	0	4	0	0	0	0	0	0	2	4	3	0	3	2	0	0	22	2	2319.08	A0A2L1K3K4;A0A165B8S1;A9YSK3;A9ZMG8;P10387;Q0Q5D3;V9TRL3;A0A1W6C2J9;Q38LF4;B8YPU3	A0A2L1K3K4	118	139	yes	no	2;3	6.5381e-220	290.5	By MS/MS	By MS/MS	By MS/MS	By MS/MS	By MS/MS	By MS/MS	By MS/MS
IAVIGTW	GSSQPQQQTQLDQGWIAVIGTWVIQTIPAM	QTQLDQGWIAVIGTWVIQTIPAMCDVHVPP	W	I	A	T	W	V	1	0	0	0	0	0	0	1	0	2	0	0	0	0	0	0	1	1	0	1	0	0	7	0	758.433	D2KFG8;A0A3B5XTA4;D2KFG9	D2KFG8	101	107	yes	no	1	7.2741e-35	208.83	By MS/MS	By MS/MS	By MS/MS	By MS/MS	By MS/MS	By MS/MS	By MS/MS
KAAAAMVGHPEWEFPRDAGTY	IGEFICYDKYLQADFKAAAAMVGHPEWEFP	VGHPEWEFPRDAGTYNDTPQRTRFFVDNGT	F	K	A	T	Y	N	5	1	0	1	0	0	2	2	1	0	0	1	1	1	2	0	1	1	1	1	0	0	21	2	2303.08	A0A3B6U9P0;A0A3B6TZ67;A0A3B6UA75;A0A3B6U3W8;A0A3B6U3N9	A0A3B6U9P0	217	237	yes	no	3;4	0.0002088	116.46	By MS/MS	By MS/MS	By MS/MS	By MS/MS	By MS/MS	By MS/MS	By MS/MS
LQQQCSPVTVPF	QQQQLQEQLTPCTTFLQQQCSPVTVPFPQI	TTFLQQQCSPVTVPFPQIPVDQPTSCQNVQ	F	L	Q	P	F	P	0	0	0	0	1	3	0	0	0	0	1	0	0	1	2	1	1	0	0	2	0	0	12	0	1345.67	A0A1W6C2L9;G9I0T1;P0CZ06;G9I0U5;G9I0U4;G9I0U3;G9I0U1;G9I0T9;G9I0T7;A0A1W6C2M3;G9I0T4;G9I0T6;G9I0S8;D6QZM8;D6QZM5;D6QZM4;D0EWS4;A5A4L4;A0A286QSW6;A0A286QT77;V5M3L6;A0A1W6C2L7;V5M0W9;V5M127;Q7X9M3;V5M3L1;G9I0S9	A0A1W6C2L9	170	181	no	no	2	0.015749	70.816	By MS/MS	By MS/MS	By MS/MS	By MS/MS	By MS/MS	By MS/MS	By MS/MS
NIQVDPSGQVQW	______________________________	______________________________	M	N	I	Q	W	P	0	0	1	1	0	3	0	1	0	1	0	0	0	0	1	1	0	1	0	2	0	0	12	0	1369.66	H9A6C2;H9A6C1;H9A6C0;H9A6B9;H9A6B8	H9A6C2	2	13	no	no	2	7.4073e-38	205.73	By MS/MS	By MS/MS	By MS/MS	By MS/MS	By MS/MS	By MS/MS	By MS/MS
ARELGVPIVMHDYLTGGF	ATAGTCEEMIKRAVFARELGVPIVMHDYLT	LGVPIVMHDYLTGGFTANTTLAHYCRDNGL	F	A	R	G	F	T	1	1	0	1	0	0	1	3	1	1	2	0	1	1	1	0	1	0	1	2	0	0	18	1	1974	A0A286JV44;A0A2I4R1S4;A0A2Z6C7P0;B2CHJ6;P11383;W5ZRX4;A0A0A1IXC6;A0A1C3HPU2;A0A141KR97;X5I0H5;A0A3B6FN83;A0A3B6MXH4;A0A3B6MJF5;A0A218LVC9;A0A218LW57	A0A286JV44	239	256	yes	no	2;3	2.1215e-142	261.45		By MS/MS	By matching
CTVIDAPGHRDF	TIDIALWKFETTKYYCTVIDAPGHRDFIKN	KYYCTVIDAPGHRDFIKNMITGTSQADCAV	Y	C	T	D	F	I	1	1	0	2	1	0	0	1	1	1	0	0	0	1	1	0	1	0	0	1	0	0	12	0	1329.61	Q03033;A0A1W5RMH3;A0A1D5XDB6;A0A3B6IRY7;A0A3B6MXF1;A0A3B6IQD9;A0A3B6MYP4	Q03033	87	98	yes	no	2	1.2607e-12	178.54	By MS/MS	By MS/MS	By MS/MS	By MS/MS	By MS/MS	By MS/MS	By MS/MS
EGERTRTKDNNLLGKF	STYSDNQPGVLIQVYEGERTRTKDNNLLGK	GERTRTKDNNLLGKFELSGIPPAPRGVPQI	Y	E	G	K	F	E	0	2	2	1	0	0	2	2	0	0	2	2	0	1	0	0	2	0	0	0	0	0	16	0	1876.98	A0A3B6ISB1;A0A3B6HPZ5;A0A3B6HS11;A0A3B6JLI9	A0A3B6ISB1	454	469	yes	no	3;4	1.7333e-05	122.33	By MS/MS	By MS/MS	By MS/MS	By MS/MS	By MS/MS	By MS/MS	By MS/MS
INPVSTPGRFQEF	SANTHRSKWLRVVMFINPVSTPGRFQEFFL	MFINPVSTPGRFQEFFLIGSGDERPQSFLS	F	I	N	E	F	F	0	1	1	0	0	1	1	1	0	1	0	0	0	2	2	1	1	0	0	1	0	0	13	1	1490.75	A0A3B6KNF4	A0A3B6KNF4	168	180	yes	yes	2	2.2717e-31	202.12	By MS/MS	By MS/MS	By MS/MS	By MS/MS	By MS/MS	By MS/MS	By MS/MS
KAQEDLVKVAKQF	SGKDAGRLSAAWQMYKAQEDLVKVAKQFGV	MYKAQEDLVKVAKQFGVKLTMFHGRGGTVG	Y	K	A	Q	F	G	2	0	0	1	0	2	1	0	0	0	1	3	0	1	0	0	0	0	0	2	0	0	13	0	1502.85	A0A3B6MR18;A0A3B6LL76;A0A3B6KHJ0;O82072	A0A3B6MR18	620	632	yes	no	2;3	1.1216e-42	187.74	By MS/MS	By MS/MS	By MS/MS	By MS/MS	By MS/MS	By MS/MS	By MS/MS
LQLQPFPQPQLSY	QPYPQPQPFPSQQPYLQLQPFPQPQLSYSQ	PYLQLQPFPQPQLSYSQPQPFRPQQLYPQP	Y	L	Q	S	Y	S	0	0	0	0	0	4	0	0	0	0	3	0	0	1	3	1	0	0	1	0	0	0	13	1	1557.82	R9XU77	R9XU77	76	88	no	no	2;3	5.0981e-66	221.5	By MS/MS	By MS/MS	By MS/MS	By MS/MS	By MS/MS	By MS/MS	By MS/MS
LTPDGAAGAGKAVDERPPIRVGVVF	AQAFPRTYGQRLVTFLTPDGAAGAGKAVDE	KAVDERPPIRVGVVFSGRQSPGGHNVVWGL	F	L	T	V	F	S	4	2	0	2	0	0	1	4	0	1	1	1	0	1	3	0	1	0	0	4	0	0	25	0	2491.35	A0A3B6KDF6;A0A3B6KDD9;A0A3B6KE67	A0A3B6KDF6	70	94	yes	no	4	0.0011175	91.238		By MS/MS		By MS/MS	By MS/MS	By MS/MS
MILPTGAASF	NGGSHAGNKLAMQEFMILPTGAASFKEAMK	AMQEFMILPTGAASFKEAMKMGVEVYHNLK	F	M	I	S	F	K	2	0	0	0	0	0	0	1	0	1	1	0	1	1	1	1	1	0	0	0	0	0	10	0	1006.52	A0A3B6LF76;A0A3B6KCB6;A0A3B6LF92;A0A3B6KBC7;A0A3B6TCT1	A0A3B6LF76	175	184	no	no	1;2	0.0031491	125.5	By MS/MS	By MS/MS	By MS/MS	By MS/MS	By MS/MS	By MS/MS	By MS/MS
QQPGQGQQPGQGQQGQQPGQGQQSGQGQQGY	QPGYYPTSLRQPGQWQQPGQGQQPGQGQQG	QPGQGQQSGQGQQGYYPTSLQQPGQGQQLG	W	Q	Q	G	Y	Y	0	0	0	0	0	16	0	10	0	0	0	0	0	0	3	1	0	0	1	0	0	0	31	0	3178.42	Q42451;A9YSK5;Q45R38;Q1KL95;G4Y3Y1;G4Y3Y2;G4Y3Y0	Q42451	303	333	no	no	3;4	2.5233e-29	182.35	By MS/MS	By MS/MS	By MS/MS	By MS/MS	By MS/MS	By MS/MS	By MS/MS
RVGDLDRTIKCY	EWPKQDKKRMLHAVYRVGDLDRTIKCYTEC	AVYRVGDLDRTIKCYTECFGMKLLRKRDVP	Y	R	V	C	Y	T	0	2	0	2	1	0	0	1	0	1	1	1	0	0	0	0	1	0	1	1	0	0	12	0	1437.74	A0A3B6RMH1;A0A3B6QHN2;A0A1D6CB88;A0A3B6TTS1;A0A3B6NRC2;A0A3B6PKK6	A0A3B6RMH1	31	42	yes	no	3	0.001006	96.334	By MS/MS	By MS/MS	By MS/MS	By MS/MS	By MS/MS	By MS/MS	By MS/MS
SHQQQPFPQQPYPQQPY	LNPSNKELQSPQQSFSHQQQPFPQQPYPQQ	QQQPFPQQPYPQQPYPSQQPYPSQQPFPTP	F	S	H	P	Y	P	0	0	0	0	0	7	0	0	1	0	0	0	0	1	5	1	0	0	2	0	0	0	17	2	2096.97	B6ETR9;R9XWH8;A0A2U8JD15;A0A290XYT2;U5U6L3;U5U6N3;A0A7D5DPJ7;U5U9P7;R9XUY1;R9XT67;A0A2U8JD31;A0A7D5HR23;U5U7B7;R9XVE2;A0A7D5HJF4;U5U6L8;U5U6M9;A0A290XYT1;A0A3B6UD61;A0A7D5DKY0;A0A290XYS6;A0A290XYT6;A0A060N0S6;U5UA46	B6ETR9	20	36	no	no	2;3	1.1547e-236	297.76	By MS/MS	By MS/MS	By MS/MS	By MS/MS	By MS/MS	By MS/MS	By MS/MS
SVFSDEVIQAAF	FSPIGFGGEQPQSFFSVFSDEVIQAAFNTR	SFFSVFSDEVIQAAFNTRQREDVDRVFQRK	F	S	V	A	F	N	2	0	0	1	0	1	1	0	0	1	0	0	0	2	0	2	0	0	0	2	0	0	12	1	1311.63	A0A3B6LUV8	A0A3B6LUV8	198	209	yes	yes	2	0.0015082	144.9	By MS/MS	By MS/MS	By MS/MS	By MS/MS	By MS/MS	By MS/MS	By MS/MS
VLADASSVGGPRVAF	EVEGLHALAEQVVQFVLADASSVGGPRVAF	VLADASSVGGPRVAFANGVFVDASLQLKPS	F	V	L	A	F	A	3	1	0	1	0	0	0	2	0	0	1	0	0	1	1	2	0	0	0	3	0	0	15	0	1444.77	A0A3B6KQL2	A0A3B6KQL2	87	101	yes	yes	2	8.4069e-84	231.07	By MS/MS	By MS/MS	By MS/MS	By MS/MS	By MS/MS	By MS/MS	By MS/MS
YPTSPQQPGQGQQLGQGQQGY	HPEQGKQPGQGQQGYYPTSPQQPGQGQQLG	QPGQGQQLGQGQQGYYPTSPQQPGQGQQPG	Y	Y	P	G	Y	Y	0	0	0	0	0	8	0	5	0	0	1	0	0	0	3	1	1	0	2	0	0	0	21	1	2246.04	A0A2L1K3K4;A0A165B8S1;A9YSK3;A9ZMG8;P10387;Q0Q5D3;A0A1W6C2J9;D2CPI7;A0A3G2C3E3;Q8H0L0;Q8H0K9;A0A023GQG9	A0A2L1K3K4	507	527	no	no	2;3	0	406.79	By MS/MS	By MS/MS	By MS/MS	By MS/MS	By MS/MS	By MS/MS	By MS/MS
YPTSPQQSGQGQQGY	QPGQLQQPAQGQQGYYPTSPQQSGQGQQGY	YPTSPQQSGQGQQGYYPTSPQQSGQGQQGY	Y	Y	P	G	Y	Y	0	0	0	0	0	5	0	3	0	0	0	0	0	0	2	2	1	0	2	0	0	0	15	1	1624.71	A0A1B0Z3C8;A0A1G4P1V7;A0A3G4ZJR3;W0C8N8;H9B854;B8ZX17;A5HMG1;Q42451;A9YSK5;Q45R38;Q1KL95;G4Y3Y1;G4Y3Y2;G4Y3Y0;G3FLC5;M4M8L5;F6LNM9;V9TQ99;Q6UKZ5;A0A060MZP1;Q41553;A0A0X9BZV4;T2HRF3;Q19AE4;A0A1G4P1V3;A0MZ38;P02861;Q03872;A0A059UHD1;G3K725;A0A0X9ARV2;Q8H0L1;A0A0X9BSF8	Q42451	600	614	no	no	2	1.494e-182	279.49	By MS/MS	By MS/MS	By MS/MS	By MS/MS	By MS/MS	By MS/MS	By MS/MS
AAGTTCVTTGW	QTVSAVCLPSASDDFAAGTTCVTTGWGLTR	SDDFAAGTTCVTTGWGLTRYTNANTPDRLQ	F	A	A	G	W	G	2	0	0	0	1	0	0	2	0	0	0	0	0	0	0	0	4	1	0	1	0	0	11	0	1066.48	CON__P00766	CON__P00766	131	141	yes	yes	1;2	2.0215e-22	160.54	By MS/MS	By MS/MS	By MS/MS	By MS/MS	By MS/MS	By MS/MS	By MS/MS
ATPREAMEKGPREGLLY	NGAGARCCAAKGPGYATPREAMEKGPREGL	PREAMEKGPREGLLYVTCVYNGTGIDKPDY	Y	A	T	L	Y	V	2	2	0	0	0	0	3	2	0	0	2	1	1	0	2	0	1	0	1	0	0	0	17	0	1916.98	A0A3B6H0Z1;A0A3B6EN11;W5D4W6	W5D4W6	32	48	no	no	3;4	2.9557e-05	119.23	By MS/MS	By MS/MS	By MS/MS	By MS/MS	By MS/MS	By MS/MS	By MS/MS
ITMDPGALF	ADVADAAGTVYRLQFITMDPGALFLPVQLH	VYRLQFITMDPGALFLPVQLHADAVFYVHS	F	I	T	L	F	L	1	0	0	1	0	0	0	1	0	1	1	0	1	1	1	0	1	0	0	0	0	0	9	0	963.474	A0A3B6ISM7;A0A3B6HNN3;A0A3B6HSA4;A0A3B6JM88;A0A3B6JNJ9;A0A3B6JKR7	A0A3B6ISM7	97	105	no	no	1;2	1.4766e-08	170.55	By MS/MS	By MS/MS	By MS/MS	By MS/MS	By MS/MS	By MS/MS	By MS/MS
LNRHAGEGQGGEIVF	MVSQGLVSSPIFSLWLNRHAGEGQGGEIVF	LNRHAGEGQGGEIVFGGIDPNHHNGDHTYV	W	L	N	V	F	G	1	1	1	0	0	1	2	4	1	1	1	0	0	1	0	0	0	0	0	1	0	0	15	0	1582.79	A0A3B6EGL9	A0A3B6EGL9	215	229	no	no	2;3	0.0001006	119.39	By MS/MS	By MS/MS	By MS/MS	By MS/MS	By MS/MS	By MS/MS	By MS/MS
QKQGLDPRPVTECY	DLVMKNKHREWESCFQKQGLDPRPVTECYK	FQKQGLDPRPVTECYKGERGHNLSLEYGKQ	F	Q	K	C	Y	K	0	1	0	1	1	2	1	1	0	0	1	1	0	0	2	0	1	0	1	1	0	0	14	0	1632.79	A0A3B6JL06;A0A3B6JLE2	A0A3B6JL06	141	154	yes	no	2;3	9.0863e-32	199.68	By MS/MS	By MS/MS		By MS/MS	By MS/MS		By MS/MS
QLVQGQGIIQPQQPAQLEVIRSL	QQQQQQGIQIMRPLFQLVQGQGIIQPQQPA	IQPQQPAQLEVIRSL_______________	F	Q	L	S	L	-	1	1	0	0	0	7	1	2	0	3	3	0	0	0	2	1	0	0	0	2	0	0	23	0	2542.42	A0A290XZ12	A0A290XZ12	272	294	yes	yes	2;3	0	385.8	By MS/MS	By MS/MS	By MS/MS	By MS/MS	By MS/MS	By MS/MS	By MS/MS
RLASAISSNPESTVNNAAF	TDVRLSIAHQTRFAFRLASAISSNPESTVN	AISSNPESTVNNAAFSPVSLHVALSLITAG	F	R	L	A	F	S	4	1	3	0	0	0	1	0	0	1	1	0	0	1	1	4	1	0	0	1	0	0	19	0	1947.96	H9AXB3;P93692	H9AXB3	22	40	yes	no	2;3	3.0787e-17	180.48	By MS/MS	By MS/MS	By MS/MS	By MS/MS	By MS/MS	By MS/MS	By MS/MS
TQQAAVKGKDVTVSTGGTAAEY	ARDAALAAGKTTAEYTQQAAVKGKDVTVST	GKDVTVSTGGTAAEYAKTAAEKAKDTALAA	Y	T	Q	E	Y	A	4	0	0	1	0	2	1	3	0	0	0	2	0	0	0	1	4	0	1	3	0	0	22	0	2181.09	A0A3B5Y5E3;A0A3B6A0K5;A0A3B5Z3G6	A0A3B6A0K5	368	389	no	no	2;3	0	362.23	By MS/MS	By MS/MS	By MS/MS	By MS/MS	By MS/MS	By MS/MS	By MS/MS
VQVVNDHGRNVF	INAHSVMYMIQGHIWVQVVNDHGRNVFNDL	HIWVQVVNDHGRNVFNDLLSPGQLLIIPQN	W	V	Q	V	F	N	0	1	2	1	0	1	0	1	1	0	0	0	0	1	0	0	0	0	0	4	0	0	12	0	1382.71	B2CGM6;B2CGM5;A0A3B5ZP43;Q08837	B2CGM6	463	474	no	no	2;3	4.3239e-29	202.56	By MS/MS	By MS/MS	By MS/MS	By MS/MS	By MS/MS	By MS/MS	By MS/MS
VVPGLTDADGVGY	RNYRVAIMEVNPRAFVVPGLTDADGVGYVA	AFVVPGLTDADGVGYVAQGEGVLTVIENGE	F	V	V	G	Y	V	1	0	0	2	0	0	0	3	0	0	1	0	0	0	1	0	1	0	1	3	0	0	13	0	1261.62	A0A3B6IJ76;A0A3B6ILV9;A0A3B6JCJ8;A0A3B6JER7;B7U6L4;I6QQ39	B7U6L4	184	196	no	no	1;2	0.0009005	107.9	By MS/MS	By MS/MS	By MS/MS	By MS/MS	By MS/MS	By MS/MS	By MS/MS
YCTVIDAPGHRDF	ITIDIALWKFETTKYYCTVIDAPGHRDFIK	KYYCTVIDAPGHRDFIKNMITGTSQADCAV	Y	Y	C	D	F	I	1	1	0	2	1	0	0	1	1	1	0	0	0	1	1	0	1	0	1	1	0	0	13	1	1492.68	Q03033;A0A1W5RMH3;A0A1D5XDB6;A0A3B6IRY7;A0A3B6MXF1;A0A3B6IQD9;A0A3B6MYP4	Q03033	86	98	yes	no	2;3	2.0184e-05	154.84	By MS/MS	By MS/MS	By MS/MS	By MS/MS	By MS/MS	By MS/MS	By MS/MS
YKVPSHAAEITAGYY	HRVQLAIKISGIHWWYKVPSHAAEITAGYY	YKVPSHAAEITAGYYNLHDRDGYRPIARML	W	Y	K	Y	Y	N	3	0	0	0	0	0	1	1	1	1	0	1	0	0	1	1	1	0	3	1	0	0	15	2	1668.81	A0A3B6KSH4;Q7X9M2	A0A3B6KSH4	302	316	yes	no	2;3	4.4895e-10	166.14	By MS/MS	By MS/MS	By MS/MS	By MS/MS	By MS/MS	By MS/MS	By MS/MS
AGYTDGTIRIY	YCTCLSWSADGSTLYAGYTDGTIRIYKISG	STLYAGYTDGTIRIYKISGFSYSS______	Y	A	G	I	Y	K	1	1	0	1	0	0	0	2	0	2	0	0	0	0	0	0	2	0	2	0	0	0	11	1	1228.61	W5D4F5;A0A3B6EHK7	W5D4F5	313	323	yes	no	2	1.8566e-36	207.68	By MS/MS	By MS/MS	By MS/MS	By MS/MS	By MS/MS	By MS/MS	By MS/MS
ALAKAKEIVASAPVVVF	______________________________	AKAKEIVASAPVVVFSKSYCPFCVQVKKLF	M	A	L	V	F	S	5	0	0	0	0	0	1	0	0	1	1	2	0	1	1	1	0	0	0	4	0	0	17	0	1712.02	B5A8A6	B5A8A6	2	18	yes	yes	2;3	2.2981e-05	142.07	By MS/MS	By MS/MS	By MS/MS	By MS/MS	By MS/MS	By MS/MS	By MS/MS
DATGTGITGTHGTGHTPGY	TGITGTHGTGHTAGYDATGTGITGTHGTGH	TGITGTHGTGHTPGYGPTGTGITGTHGAAG	Y	D	A	G	Y	G	1	0	0	1	0	0	0	6	2	1	0	0	0	0	1	0	6	0	1	0	0	0	19	0	1799.81	A0A3B6HW41	A0A3B6HW41	249	267	yes	yes	2;3	0	366.91	By MS/MS	By MS/MS	By MS/MS	By MS/MS	By MS/MS	By MS/MS	By MS/MS
IIQGSGF	GYLLPRYHNTHGLVYIIQGSGFAGLSFPGC	HNTHGLVYIIQGSGFAGLSFPGCPETFQKQ	Y	I	I	G	F	A	0	0	0	0	0	1	0	2	0	2	0	0	0	1	0	1	0	0	0	0	0	0	7	0	720.381	A0A3B5XV32;B2CGM6;B2CGM5;A0A3B5ZP43;Q08837	A0A3B5XV32	107	113	no	no	1	4.2609e-06	170.44	By MS/MS	By MS/MS	By MS/MS	By MS/MS	By matching	By MS/MS	By MS/MS
ILLPEALSGLW	LPYKQGGDKRQFSMYILLPEALSGLWSLAE	FSMYILLPEALSGLWSLAEKLSAEPEFLEQ	Y	I	L	L	W	S	1	0	0	0	0	0	1	1	0	1	4	0	0	0	1	1	0	1	0	0	0	0	11	0	1210.7	H9AXB3;P93692;Q9S8N4	H9AXB3	245	255	yes	no	1;2	0.00018379	157.33	By MS/MS	By MS/MS	By MS/MS	By matching	By MS/MS	By MS/MS	By MS/MS
LKDYFDGKLTPF	KFLKEQVEAGQIVAWLKDYFDGKLTPFRKS	VAWLKDYFDGKLTPFRKSEPIPEANNEPVK	W	L	K	P	F	R	0	0	0	2	0	0	0	1	0	0	2	2	0	2	1	0	1	0	1	0	0	0	12	2	1442.74	A0A024FR39;A0A024FSC1;A0A3B6HYX1;A0A024FRZ0;Q7FYS2;Q4W247;P52589;A0A3B6IQT3;Q93XQ8;B9A8E3;A0A024FRN3;F8THZ8;F8THZ5;F8THZ6;A0A3B6INA7;Q6JAB5;Q93XQ7;B9A8E4;B9A8E2;A0A1L5YF11	A0A3B6IQT3	335	346	no	no	2;3	1.4934e-12	176.95	By MS/MS	By MS/MS	By MS/MS	By MS/MS	By MS/MS	By MS/MS	By MS/MS
NALPADQVKGATIVVSGDGRYF	FQQPHYLANFVQSTFNALPADQVKGATIVV	VKGATIVVSGDGRYFSKDAVQIIAKMAAAN	F	N	A	Y	F	S	3	1	1	2	0	1	0	3	0	1	1	1	0	1	1	1	1	0	1	3	0	0	22	1	2277.18	Q8VX48;A0A3B6IK29;A0A3B6JEF6;A0A3B6HW60	Q8VX48	45	66	yes	no	2;3	1.3103e-28	189.44	By MS/MS	By MS/MS	By MS/MS	By MS/MS	By MS/MS	By MS/MS	By MS/MS
SQQPPISQQQQQQQQQQQPF	QQQQPPFTQQQQPSFSQQPPISQQQQQQQQ	ISQQQQQQQQQQQPFTQQQQPPFSQQPPIS	F	S	Q	P	F	T	0	0	0	0	0	13	0	0	0	1	0	0	0	1	3	2	0	0	0	0	0	0	20	0	2408.15	D3UAL5;Q6SPZ1;A0A0S2GJQ1;Q0PW11;F8SGQ4;A0A0S2GJQ4;C3VN74;R4JAR7;Q6SPZ2;Q6SPZ3;R4JBI2;B8R6A0;X2J8E3;Q8W3V0;R4JFL5;R4JBH8;R4JB19;R9XWD5;R9XV98;R9XUD0;Q8W3U9;R4V1P5;M1GMA2;D2DII7;R9XUF6;R9XWE0	D3UAL5	127	146	no	no	2;3	1.6812e-124	257.23	By MS/MS	By MS/MS	By MS/MS	By MS/MS	By MS/MS	By MS/MS	By MS/MS
TLADGPASTAAGSPDEIAKLFPCLY	IAHALPLPSVLRSHFTLADGPASTAAGSPD	AGSPDEIAKLFPCLYGQPSAAVVPSAEPVE	F	T	L	L	Y	G	5	0	0	2	1	0	1	2	0	1	3	1	0	1	3	2	2	0	1	0	0	0	25	1	2507.23	A0A3B6RG90;A0A3B6SGS8;A0A1D6D1Q3	A0A3B6RG90	46	70	yes	no	2;3	1.0543e-114	241.66	By MS/MS	By MS/MS	By MS/MS	By MS/MS	By MS/MS	By MS/MS	By MS/MS
VAMDIPPPRGPIWILGDIF	LKIGEGDATKCISGFVAMDIPPPRGPIWIL	IPPPRGPIWILGDIFMGAYHTVFDYGKMKV	F	V	A	I	F	M	1	1	0	2	0	0	0	2	0	4	1	0	1	1	4	0	0	1	0	1	0	0	19	1	2106.13	A0A3B6QNG6;A0A3B6QML0;A0A3B6NX30	A0A3B6QNG6	458	476	no	no	2;3	7.8142e-09	120.53	By MS/MS	By MS/MS	By MS/MS	By matching	By MS/MS	By MS/MS	By MS/MS
YLSVTSPQQVSY	QQSILWGILALLRRYYLSVTSPQQVSYYPG	RRYYLSVTSPQQVSYYPGQASSQRPGQGQQ	Y	Y	L	S	Y	Y	0	0	0	0	0	2	0	0	0	0	1	0	0	0	1	3	1	0	2	2	0	0	12	1	1370.67	A0A060MZP1;Q41553;A0A0X9BZV4;Q8H0L5;Q03872;A0A059UHD1;G3K725;A0A0X9ARV2;Q8H0L2;A0A0X9BSF8	A0A0X9BSF8	110	121	no	no	1;2	8.9063e-50	219.35	By MS/MS	By MS/MS	By MS/MS	By MS/MS	By MS/MS	By MS/MS	By MS/MS
AKTAAEKARDAALAAGKTTAEY	AKDVTVSTGGTAAEYAKTAAEKARDAALAA	ARDAALAAGKTTAEYTQQAAVKGKDVTVST	Y	A	K	E	Y	T	9	1	0	1	0	0	2	1	0	0	1	3	0	0	0	0	3	0	1	0	0	0	22	0	2207.15	A0A3B6A0K5	A0A3B6A0K5	346	367	yes	yes	3;4	1.4083e-05	136.77	By MS/MS	By MS/MS	By MS/MS	By MS/MS	By MS/MS	By matching	By MS/MS
ASQQQSRKEAASKREEGGQGGVSLEEIGKF	______________________________	EGGQGGVSLEEIGKFRAEAQQNSADAIRAA	M	A	S	K	F	R	3	2	0	0	0	4	5	5	0	1	1	3	0	1	0	4	0	0	0	1	0	0	30	0	3190.6	A0A3B6A0K5	A0A3B6A0K5	2	31	yes	yes	5	0.0002681	92.632	By MS/MS	By MS/MS	By MS/MS			By MS/MS	By MS/MS
FSETGAGKHVPRAVF	GDKTVGGGDDAFNTFFSETGAGKHVPRAVF	FSETGAGKHVPRAVFVDLEPTVIDEVRTGA	F	F	S	V	F	V	2	1	0	0	0	0	1	2	1	0	0	1	0	2	1	1	1	0	0	2	0	0	15	1	1601.83	A4K4Y1;A0A1D5SH28;Q9ZRB7;A0A3B6A0V6;A0A1D6RD10;A4K4Y4;A0A1D5SH29;A0A3B6ILR6	A4K4Y1	53	67	yes	no	2;3;4	4.0096e-139	267.02	By MS/MS	By MS/MS	By MS/MS	By MS/MS	By MS/MS	By MS/MS	By MS/MS
KLVLVGDGGTGKTTF	______________________________	KLVLVGDGGTGKTTFVKRHVTGEFEKKYEP	F	K	L	T	F	V	0	0	0	1	0	0	0	4	0	0	2	2	0	1	0	0	3	0	0	2	0	0	15	0	1491.83	A0A3B6SHL8;A0A3B6TMF3;A0A3B6SNM6	A0A3B6SHL8	15	29	yes	no	2;3	1.8054e-05	156.08	By MS/MS	By MS/MS	By MS/MS	By MS/MS	By MS/MS	By MS/MS	By MS/MS
LAGRNNVIGKLDSPAQELTF	VVCFEINAERNERVWLAGRNNVIGKLDSPA	NVIGKLDSPAQELTFGRPAREVQEVFRAKD	W	L	A	T	F	G	2	1	2	1	0	1	1	2	0	1	3	1	0	1	1	1	1	0	0	1	0	0	20	0	2142.14	A0A3B6ILV9	A0A3B6ILV9	532	551	yes	yes	3	7.6985e-07	135.28	By MS/MS	By MS/MS	By MS/MS	By MS/MS	By MS/MS	By MS/MS	By MS/MS
LIREDTSGVVLF	PPSVLDFIADHPFLFLIREDTSGVVLFIGH	FLFLIREDTSGVVLFIGHVVNPLLSS____	F	L	I	L	F	I	0	1	0	1	0	0	1	1	0	1	2	0	0	1	0	1	1	0	0	2	0	0	12	0	1347.74	A0A3B6KQL2;Q9ST57;H9AXB3;P93692	A0A3B6KQL2	376	387	no	no	2	0.0029518	120.76	By MS/MS	By MS/MS	By MS/MS	By MS/MS	By MS/MS	By MS/MS	By MS/MS
QQPGQGQPGYY	RQGEQGQQPGQGQQGQQPGQGQPGYYPTSP	GQQGQQPGQGQPGYYPTSPQQSGQGQPGYY	G	Q	Q	Y	Y	P	0	0	0	0	0	4	0	3	0	0	0	0	0	0	2	0	0	0	2	0	0	0	11	1	1221.54	Q0Q5D2;P10388;C0SUC3;A9YSK4;D0IQ05;Q38LF5;A0A0K0KDM6;A0A249Y2Y2;A0A1I9RW80;X5CQ58;Q6R510;A0A060MZP1;Q41553;A0A0X9BZV4;T2HRF3;Q19AE4;A0A1G4P1V3;A0MZ38;A0A0X9BSF8	A0A0X9BSF8	450	460	no	no	1;2	5.7122e-36	208.15	By MS/MS	By MS/MS	By MS/MS	By MS/MS	By MS/MS	By MS/MS	By MS/MS
SQQQPILPQQPPF	FSQQQPPFWQQQPPFSQQQPILPQQPPFSQ	PFSQQQPILPQQPPFSQQQQLVLPQQPPFS	F	S	Q	P	F	S	0	0	0	0	0	5	0	0	0	1	1	0	0	1	4	1	0	0	0	0	0	0	13	0	1506.78	O22108;P94021;A0A3G3C4E8;A0A3G3C4H2;A0A7D5BXB5;A0A7D5CN18;A0A3G3C4I6;A0A3G3C4H7;A0A3G3C4I0;I3XHQ3;A0A3G3C4H4;A0A3G3C4H3;C0KK81;A0A3G3C4G7;A0A3G3C4I5;A0A3G3C4G5;V9P748;A0A2R3C1P4;A0A0S2GJV0;F8SGP0;C0KK80;F8SGP2;C0KK82;A0A7D4XNS9;A0A7D4XM26;F8SGP1;R9YUB3;I3XHP9;R9YQY9;Q00M59;P93791;P10386;I3XHQ1;P93793;H9XH01;F8SGP4;A0A7D4XM12;F8SGP3;A0A3G3C4W5;A0A3G3C4J8;A0A3G3C4P3;A0A3G3C4Q9;A0A3G3C4W3;A0A7D5BIP1…	A0A7D5BJ88	80	92	no	no	2	8.6914e-05	142.98	By MS/MS	By MS/MS	By MS/MS	By MS/MS	By MS/MS	By MS/MS
SVNVPLY	EAVTSIALRTLPTMYSVNVPLYSATTSVPF	LRTLPTMYSVNVPLYSATTSVPFGVGTGVG	Y	S	V	L	Y	S	0	0	1	0	0	0	0	0	0	0	1	0	0	0	1	1	0	0	1	2	0	0	7	0	790.423	H9XH00	H9XH00	280	286	yes	yes	1	0.0021654	160.17	By MS/MS	By MS/MS	By MS/MS	By MS/MS	By MS/MS	By MS/MS	By MS/MS
VAQGEGVLTVIENGERRSY	SFVVPGLTDADGVGYVAQGEGVLTVIENGE	EGVLTVIENGERRSYSVRQGDVIVAPAGSI	Y	V	A	S	Y	S	1	2	1	0	0	1	3	3	0	1	1	0	0	0	0	1	1	0	1	3	0	0	19	0	2076.06	A0A3B6IJ76;A0A3B6ILV9	A0A3B6IJ76	229	247	no	no	2;3	7.2852e-12	167.28	By MS/MS	By MS/MS	By MS/MS	By MS/MS	By MS/MS	By MS/MS	By MS/MS
VLDEADEMLSRGF	IVRRQSLRPDNIKMFVLDEADEMLSRGFKD	MFVLDEADEMLSRGFKDQIYDIFQLLPGKI	F	V	L	G	F	K	1	1	0	2	0	0	2	1	0	0	2	0	1	1	0	1	0	0	0	1	0	0	13	0	1480.69	P41378;A0A3B6TVN9;A0A0C4BKH5;A0A3B6QDH4;A0A3B6PIH9;A0A3B6NKH5;A0A3B6PJY5;M1NJV3	P41378	188	200	no	no	2	2.516e-05	143.5	By MS/MS	By MS/MS	By MS/MS	By MS/MS	By MS/MS	By MS/MS	By MS/MS
VQVPGGMTVPQALELF	RTAEQAAATLGILLFVQVPGGMTVPQALEL	QVPGGMTVPQALELFHKSGGK_________	F	V	Q	L	F	H	1	0	0	0	0	2	1	2	0	0	2	0	1	1	2	0	1	0	0	3	0	0	16	0	1684.89	A0A3B6KQI7	A0A3B6KQI7	260	275	yes	yes	2	0.00034833	117.86	By MS/MS	By MS/MS	By MS/MS	By MS/MS	By MS/MS	By MS/MS	By MS/MS
YPGQASPQQPGQGQQPGKWQEPGQGQQW	QGYYPGVTSPRQGSYYPGQASPQQPGQGQQ	QQPGKWQEPGQGQQWYYPTSLQQPGQGQQI	Y	Y	P	Q	W	Y	1	0	0	0	0	10	1	6	0	0	0	1	0	0	5	1	0	2	1	0	0	0	28	2	3076.42	A0A2L1K3K4;A0A165B8S1;A9YSK3;A9ZMG8;P10387;Q0Q5D3;V9TRL3;A0A1W6C2J9;Q38LF4;Q8H0L6;A3RF26	A0A2L1K3K4	140	167	no	no	3	3.5192e-12	164.62	By MS/MS	By MS/MS	By MS/MS	By MS/MS	By MS/MS		By MS/MS
YPSVSSPQQGPY	QVIFWGTSSQTVQGYYPSVSSPQQGPYYPG	QGYYPSVSSPQQGPYYPGQASPQQPGQGQQ	Y	Y	P	P	Y	Y	0	0	0	0	0	2	0	1	0	0	0	0	0	0	3	3	0	0	2	1	0	0	12	1	1308.6	Q03871;Q94IJ6;Q0Q5D8;W6AX70;U5YQV1;Q52JL2;W6AWK6;A5HMG2;B8PSA6;Q4JHY1;A0A4Y6GR70;Q84UY5	Q03871	128	139	no	no	2	3.572e-50	215.88	By MS/MS	By MS/MS	By MS/MS	By MS/MS	By MS/MS	By MS/MS	By MS/MS
YPTSLHQSGQGQQGY	QPGKWQELGQGQQGYYPTSLHQSGQGQQGY	YPTSLHQSGQGQQGYYPSSLQQPGQGQQIG	Y	Y	P	G	Y	Y	0	0	0	0	0	4	0	3	1	0	1	0	0	0	1	2	1	0	2	0	0	0	15	1	1649.74	Q03871;Q94IJ6;Q0Q5D8;W6AX70;U5YQV1;Q52JL2;W6AWK6;A5HMG2;A0A060AER5;B8PSA6;Q4JHY1;A0A4Y6GR70;Q84UY5	Q03871	169	183	no	no	2	4.9261e-138	261.83	By MS/MS	By MS/MS	By MS/MS	By matching	By MS/MS	By MS/MS	By MS/MS
YPTSPQQPGQW	RPGQGQQPGQGQQGYYPTSPQQPGQWQQPE	QQGYYPTSPQQPGQWQQPEQGQPRYYPTSP	Y	Y	P	Q	W	Q	0	0	0	0	0	3	0	1	0	0	0	0	0	0	3	1	1	1	1	0	0	0	11	1	1287.59	Q0Q5D2;P10388;C0SUC3;A9YSK4;D0IQ05;Q38LF5;A0A0K0KDM6;Q6R509;Q6R508;Q6R510;W6AW98;A0A1I9RW78;A0A1D8V7C2;A0A1D8V7B9;A0A1D8V7C1;A0A1D8V7E5;A0A1D8V7B8;A0A1D8V7B3	Q0Q5D2	148	158	no	no	1;2	1.1666e-167	277.12	By MS/MS	By MS/MS	By MS/MS	By MS/MS	By matching	By MS/MS	By MS/MS
AIICQENGLVPIVEPEILVDGPHDIDRCAY	PQLSIDQNAQGLARYAIICQENGLVPIVEP	EILVDGPHDIDRCAYVTEIVLAACYKALND	Y	A	I	A	Y	V	2	1	1	3	2	1	3	2	1	5	2	0	0	0	3	0	0	0	1	3	0	0	30	0	3290.63	C1J959;A0A3B6FUA0;A0A1D5VD11;W5D0E3;A0A1D5VE13;A0A1D5WIS4;A0A2P1E8S5;W5D5L4;A0A1D5WMF1;A0A3B6GZP8;Q8VWM9	C1J959	170	199	yes	no	3;4	1.9064e-08	149.2	By MS/MS	By MS/MS	By MS/MS	By MS/MS		By MS/MS	By MS/MS
GERVKGTVKWF	______________________________	______________________________	M	G	E	W	F	N	0	1	0	0	0	0	1	2	0	0	0	2	0	1	0	0	1	1	0	2	0	0	11	1	1305.72	Q8LPA7;A0A3B5YZG7;A0A3B5Y2W1;A0A3B5Z0A0;A0A3B5ZW34;A0A3B5ZW36;A0A3B5Y1S1;Q75QN8	Q8LPA7	2	12	yes	no	2;3	0.0002841	140.63	By MS/MS	By MS/MS	By MS/MS	By MS/MS	By MS/MS	By MS/MS	By MS/MS
GNFKPRTDLPNVVEMY	PMNFLNERTLKGTFFGNFKPRTDLPNVVEM	NFKPRTDLPNVVEMYMRKELEVEKFITHSV	F	G	N	M	Y	M	0	1	2	1	0	0	1	1	0	0	1	1	1	1	2	0	1	0	1	2	0	0	16	1	1878.93	A9U8G4;A9U8G5;A0A3B6HTX5;A0A3B6ING4	A9U8G4	323	338	yes	no	2;3	0.00034285	117.79	By MS/MS	By MS/MS	By MS/MS	By MS/MS	By MS/MS	By MS/MS	By MS/MS
GVSGEVVEAIQSAKSPQLIIMY	NLLRGFDVKILRQGFGVSGEVVEAIQSAKS	EAIQSAKSPQLIIMYNPDQEKKEKSNWTEE	F	G	V	M	Y	N	2	0	0	0	0	2	2	2	0	3	1	1	1	0	1	3	0	0	1	3	0	0	22	0	2318.22	A0A3B6JM88;A0A3B6JNJ9;A0A3B6JKR7	A0A3B6JM88	185	206	yes	no	2;3	1.1235e-13	166.3	By MS/MS	By MS/MS	By MS/MS	By MS/MS	By matching	By MS/MS	By MS/MS
IAGIVGREECNLETVF	LLQDMSGCKKLTREFIAGIVGREECNLETV	AGIVGREECNLETVFGRYHYCPSEYLGPEV	F	I	A	V	F	G	1	1	1	0	1	0	3	2	0	2	1	0	0	1	0	0	1	0	0	2	0	0	16	0	1748.88	A0A3B6ITU0;A0A3B6JN50;A0A7H1K1Z0;A0A7H1K1Y9	A0A7H1K1Z0	111	126	no	no	2	5.7542e-05	123.01	By MS/MS	By MS/MS	By MS/MS	By MS/MS	By MS/MS	By MS/MS	By MS/MS
IPPYCTIAPVGFF	RNLALETLPAMCNVYIPPYCTIAPVGFFGT	VYIPPYCTIAPVGFFGTNYR__________	Y	I	P	F	F	G	1	0	0	0	1	0	0	1	0	2	0	0	0	2	3	0	1	0	1	1	0	0	13	2	1423.72	A0A1W6C2K0;A0A2P1H6A2;A0A0K2QJB4;J7I026	A0A1W6C2K0	275	287	yes	no	2	1.095e-06	157.33	By MS/MS	By MS/MS	By MS/MS	By MS/MS	By MS/MS	By MS/MS	By MS/MS
IPPYCTITPF	RNLALQTLPAMCNVYIPPYCTITPFGIFGT	MCNVYIPPYCTITPFGIFGTN_________	Y	I	P	P	F	G	0	0	0	0	1	0	0	0	0	2	0	0	0	1	3	0	2	0	1	0	0	0	10	1	1150.57	A7LHB5;A7LHB4	A7LHB5	272	281	yes	no	2	0.0032743	132.96	By MS/MS	By MS/MS	By MS/MS	By MS/MS	By MS/MS	By MS/MS	By MS/MS
KLKLGEIVTTIPTIGF	LMVGLDAAGKTTILYKLKLGEIVTTIPTIG	LKLGEIVTTIPTIGFNVETVEYKNISFTVW	Y	K	L	G	F	N	0	0	0	0	0	0	1	2	0	3	2	2	0	1	1	0	3	0	0	1	0	0	16	0	1729.04	A0A3B6MP76;W5FE16;A0A3B6H0W3;A0A3B6N1W7;A0A3B6LW43;A0A3B6KSP3;A0A7H4LGP8;A0A3B5Y397;A0A3B5Z0N6;A0A3B6MPJ9;A0A077S4Q2;A0A3B6EPF6;A0A3B6DC60;A0A3B6AWA1;A0A2I4JE69;Q5XUV1;Q76ME3;A0A3B5ZZB3	A0A3B6MP76	36	51	yes	no	2;3	9.956e-06	132.76	By MS/MS	By MS/MS	By MS/MS	By MS/MS	By MS/MS	By MS/MS	By MS/MS
LAFKEQLVDEHASSKF	NVSELAVEELTVSEYLAFKEQLVDEHASSK	AFKEQLVDEHASSKFVLELDFEPFNASFPR	Y	L	A	K	F	V	2	0	0	1	0	1	2	0	1	0	2	2	0	2	0	2	0	0	0	1	0	0	16	1	1847.94	A0A3B6TMN0;A0A3B6SD29;A0A3B6REV7;A0A3B6TB41;A0A3B6SER7;A0A3B6S9J7;O82073	A0A3B6TMN0	113	128	yes	no	3;4	3.3506e-05	145.43	By MS/MS	By MS/MS	By MS/MS	By MS/MS	By MS/MS	By MS/MS	By MS/MS
PASLQQPGQGQQGHY	PASQQQPGQGQQGHYPASLQQPGQGQQGHY	PASLQQPGQGQQGHYPTSLQQLGQGQQTGQ	Y	P	A	H	Y	P	1	0	0	0	0	5	0	3	1	0	1	0	0	0	2	1	0	0	1	0	0	0	15	0	1594.75	Q03871;Q94IJ6;Q0Q5D8;W6AX70;U5YQV1;Q52JL2;W6AWK6;A5HMG2;A0A060AER5;Q9SDM2;Q94IJ8;Q84UY5;A0A2L1K3K4;A0A165B8S1;A9YSK3;A9ZMG8;P10387;Q0Q5D3;V9TRL3;A0A1W6C2J9;A0A023GQG9	A0A2L1K3K4	371	385	no	no	2;3	3.2348e-100	244.44	By matching	By MS/MS	By MS/MS	By MS/MS	By MS/MS	By MS/MS	By MS/MS
SQQPPISQQQQPPF	QQQQPPFLQQQQPPFSQQPPISQQQQPPFS	FSQQPPISQQQQPPFSQQQQPQFSQQQQPP	F	S	Q	P	F	S	0	0	0	0	0	6	0	0	0	1	0	0	0	1	4	2	0	0	0	0	0	0	14	0	1608.79	D3UAL5;Q6SPZ1;A0A0S2GJQ1;Q0PW11;F8SGQ4;A0A0S2GJQ4;C3VN74;R4JAR7;Q6SPZ2;Q6SPZ3;R4JBI2;R9XT25;B8R6A0;R9XT45;R9XWF4;R9XUF2;R9XWF9;R9XVB6;C3VN76;X2J8E3;R4JB44;R4JD42;A0A1U9XL81;Q6SPZ0;D2DII1;D3U317;R4JBE8;Q5MFH0;A0A1G4P206;R9XUU0;Q5MFH2;D2DII2;X2JAE7;Q6SPY7;Q5MFG8;Q19MN2;Q6QGW0;O22116;R4JAS6;I1XB50;Q6SPY9;R4JB34;Q19N55;Q19MN3;Q5MFH3;A0A1U9XLC8;R4JB50;Q8W3V0;Q6SPY8;D2DII3;P10385;R4JAQ1;C3VN75;R9XV91;C…	D3UAL5	48	61	no	no	2	6.0481e-11	150.33	By MS/MS				By MS/MS	By MS/MS	By MS/MS
YYPTSPQESGQGQQPGQW	QQPGQGQQPGQGQPWYYPTSPQESGQGQQP	TSPQESGQGQQPGQWQQPGQGQPGYYLTSP	W	Y	Y	Q	W	Q	0	0	0	0	0	5	1	3	0	0	0	0	0	0	3	2	1	1	2	0	0	0	18	2	2036.89	Q0Q5D2;P10388;C0SUC3;A9YSK4;D0IQ05;A0A0K0KDM6	Q0Q5D2	661	678	no	no	2	2.0308e-25	193.15	By MS/MS	By MS/MS	By MS/MS	By MS/MS	By MS/MS	By MS/MS	By MS/MS
AAVPVKPSAEFPNAARW	YISGDGITKDDVKVFAAVPVKPSAEFPNAA	VPVKPSAEFPNAARWYDTVAAAVASRFPGQ	F	A	A	R	W	Y	5	1	1	0	0	0	1	0	0	0	0	1	0	1	3	1	0	1	0	2	0	0	17	1	1809.95	A0A3B6DB70;A0A3B6ATD7;A0A7H4LD45	A0A3B6DB70	41	57	yes	no	3	1.566e-17	100.23	By MS/MS	By MS/MS	By MS/MS	By MS/MS	By MS/MS	By MS/MS	By MS/MS
ANPRVFF	______________________________	______________________________	M	A	N	F	F	D	1	1	1	0	0	0	0	0	0	0	0	0	0	2	1	0	0	0	0	1	0	0	7	1	849.45	Q93W25;Q93XQ6;A0A3B6PI67	Q93W25	2	8	yes	no	1;2	0.0022584	138.53	By MS/MS	By MS/MS	By MS/MS	By MS/MS	By MS/MS	By MS/MS	By MS/MS
AVDIGRNVIHGSDSVESARKEIALW	TNPLASEPGTIRGDFAVDIGRNVIHGSDSV	GSDSVESARKEIALWFPEGIAEWRSSQHNW	F	A	V	L	W	F	3	2	1	2	0	0	2	2	1	3	1	1	0	0	0	3	0	1	0	3	0	0	25	0	2721.42	A0A3B5Y072;A0A3B5YXK3;A0A3B5ZWB5	A0A3B5Y072	107	131	yes	no	3;4	0.0007891	135.8	By MS/MS		By MS/MS	By MS/MS	By MS/MS	By MS/MS	By MS/MS
FNRHAGEGHGGEIVF	MVNQHLVGSPVFSFWFNRHAGEGHGGEIVF	FNRHAGEGHGGEIVFGGIDPKHHKEEHKYV	W	F	N	V	F	G	1	1	1	0	0	0	2	4	2	1	0	0	0	2	0	0	0	0	0	1	0	0	15	1	1625.77	A0A3B6QNG6;A0A3B6QML0	A0A3B6QNG6	219	233	yes	no	3;4	0.0004812	92.063	By MS/MS	By MS/MS	By MS/MS	By MS/MS	By MS/MS	By MS/MS	By MS/MS
HLQVALEHF	ANISAVDLSLAPKLYHLQVALEHFKGWKVP	LAPKLYHLQVALEHFKGWKVPETLTSVHAY	Y	H	L	H	F	K	1	0	0	0	0	1	1	0	2	0	2	0	0	1	0	0	0	0	0	1	0	0	9	0	1092.57	Q84UH6;A0A3B5XVD9;C9EF64;A0A3B5YRG4;A0A3B5YRG3	C9EF64	159	167	no	no	2	2.5447e-13	182.39	By MS/MS	By MS/MS	By MS/MS	By MS/MS	By MS/MS	By MS/MS	By MS/MS
HSDKAADILVNFF	EIIVNGVSGLHIDPYHSDKAADILVNFFEK	PYHSDKAADILVNFFEKCSEDPSYWDKMSE	Y	H	S	F	F	E	2	0	1	2	0	0	0	0	1	1	1	1	0	2	0	1	0	0	0	1	0	0	13	1	1475.74	A0A3B6TMN0;A0A3B6SD29;A0A3B6REV7;A0A3B6TB41;A0A3B6SER7;O82073;A0A3B6TFQ8;Q43222	A0A3B6TMN0	711	723	yes	no	2;3	1.0516e-42	138.22	By MS/MS	By MS/MS	By MS/MS	By MS/MS	By MS/MS	By MS/MS	By MS/MS
IADSDVITQVIEEKYPTPSLVTPPEYASVGSKIF	PEGKVPVYNGGDGKWIADSDVITQVIEEKY	LVTPPEYASVGSKIFSTFVTFLKSKDASDG	W	I	A	I	F	S	2	0	0	2	0	1	3	1	0	4	1	2	0	1	4	4	3	0	2	4	0	0	34	2	3692.91	C9EF64;A0A3B5YRG4;A0A3B5YRG3	C9EF64	70	103	yes	no	3;4	1.5154e-154	254.29	By MS/MS	By MS/MS	By MS/MS	By MS/MS	By MS/MS	By MS/MS	By MS/MS
IPLPDVESRHQIF	DPALLRPGRLDQLIYIPLPDVESRHQIFKA	IYIPLPDVESRHQIFKACLRKSPLAKDIDL	Y	I	P	I	F	K	0	1	0	1	0	1	1	0	1	2	1	0	0	1	2	1	0	0	0	1	0	0	13	0	1549.83	A0A3B6JLV1;A0A3B6HNH2;A0A3B6HS31;A0A3B6IW79;A0A3B5ZVD7;A0A3B6JNP8;A0A3B6IUF1;A0A3B6HMU5;A0A3B6JKX4	A0A3B6JLV1	653	665	yes	no	2;3	0.00076175	106.62	By MS/MS	By MS/MS	By MS/MS	By MS/MS	By MS/MS	By MS/MS	By MS/MS
LDKVRALEESNY	EKVTMQNLNDRLASYLDKVRALEESNYELE	ASYLDKVRALEESNYELEGKIKEWYEKHGN	Y	L	D	N	Y	E	1	1	1	1	0	0	2	0	0	0	2	1	0	0	0	1	0	0	1	1	0	0	12	0	1435.73	CON__P13645	CON__P13645	161	172	yes	yes	2;3	0.0010631	150.33	By MS/MS	By MS/MS	By MS/MS	By MS/MS	By MS/MS	By MS/MS	By MS/MS
LPVQLHADAVF	VYRLQFITMDPGALFLPVQLHADAVFYVHS	GALFLPVQLHADAVFYVHSGRGKVTYIQEG	F	L	P	V	F	Y	2	0	0	1	0	1	0	0	1	0	2	0	0	1	1	0	0	0	0	2	0	0	11	0	1208.66	A0A3B6ISM7;A0A3B6HNN3;A0A3B6HSA4;A0A3B6JM88;A0A3B6JNJ9;A0A3B6JKR7	A0A3B6ISM7	106	116	no	no	2	4.9813e-05	126.82	By MS/MS	By matching	By MS/MS		By MS/MS	By MS/MS	By MS/MS
LQPRQPFPQQPQQPY	PQQQFPQPQQPQQQFLQPRQPFPQQPQQPY	LQPRQPFPQQPQQPYPQQPQQPFPQPQQPQ	F	L	Q	P	Y	P	0	1	0	0	0	6	0	0	0	0	1	0	0	1	5	0	0	0	1	0	0	0	15	1	1850.94	B6UKP4;Q6EEX1	B6UKP4	78	92	no	no	2;3	7.6209e-05	153.7	By MS/MS	By MS/MS	By MS/MS	By MS/MS	By MS/MS	By MS/MS	By MS/MS
LRQQCSTVTLPF	PWQQWQQQMDPCVQFLRQQCSTVTLPFVQS	VQFLRQQCSTVTLPFVQSRMWQLSSCHIMR	F	L	R	P	F	V	0	1	0	0	1	2	0	0	0	0	2	0	0	1	1	1	2	0	0	1	0	0	12	0	1391.72	A0A3B6I296	A0A3B6I296	53	64	yes	yes	2	0.0029572	111.61	By MS/MS	By MS/MS	By MS/MS	By MS/MS	By MS/MS	By MS/MS	By MS/MS
SQKQQPVLPQQPAF	PFLQQQPSFSQQPLFSQKQQPVLPQQPAFS	FSQKQQPVLPQQPAFSQQQQTVLPQQPAFS	F	S	Q	A	F	S	1	0	0	0	0	5	0	0	0	0	1	1	0	1	3	1	0	0	0	1	0	0	14	0	1594.85	A0A0S2GJR9;K9K7W7;Q8W3V4;Q670Q4;Q5MFN7;Q0PW10;D3U321;B2BZC5;A0A7D4XMB8;A0A2R4Q9V2;A0A0S2GJS4;A0A0S2GJR2;P93790;D0EVP3;V9P781;Q5MFN8;V9P7D3	A0A0S2GJR9	77	90	no	no	2	7.6314e-23	190.57
SQQPPFSQQQQPPFSQQQQQPPF	QQQQPPFSQQQQPQFSQQPPFSQQQQPPFS	QQQPPFSQQQQQPPFAQQQQPPFSQQPPIS	F	S	Q	P	F	A	0	0	0	0	0	11	0	0	0	0	0	0	0	3	6	3	0	0	0	0	0	0	23	2	2711.27	P93794	P93794	39	61	yes	yes	2	1.0437e-23	178.67	By MS/MS	By MS/MS	By MS/MS	By MS/MS	By MS/MS	By MS/MS	By MS/MS
TLILRPDATY	KKEVPCETDQLTHVYTLILRPDATYSILID	LTHVYTLILRPDATYSILIDNVEKQSGSVY	Y	T	L	T	Y	S	1	1	0	1	0	0	0	0	0	1	2	0	0	0	1	0	2	0	1	0	0	0	10	0	1161.64	A0A3B6I1I5;A0A3B6LX53;A0A3B6LVT5;A0A3B6LVU5	A0A3B6I1I5	177	186	yes	no	2	2.6518e-05	133.13	By MS/MS	By MS/MS	By MS/MS	By MS/MS	By MS/MS	By MS/MS	By MS/MS
TPGSKLPEWMTSASIF	PHCRDYVLQQTCGTFTPGSKLPEWMTSASI	PGSKLPEWMTSASIFSPMKPYLAKLYCCQE	F	T	P	I	F	S	1	0	0	0	0	0	1	1	0	1	1	1	1	1	2	3	2	1	0	0	0	0	16	1	1750.86	A0A7H1K1X0;A0A7H1K1W9;A0A7H1K1X4;A0A3B6JR20;A0A7H1K1V7;A0A7H1K1V3	A0A7H1K1X0	56	71	yes	no	2	0.00040667	117.09	By MS/MS	By MS/MS	By MS/MS	By MS/MS	By MS/MS	By MS/MS	By MS/MS
VGHEKDVLSVAF	LRLWDLSTGVTTRRFVGHEKDVLSVAFSID	RRFVGHEKDVLSVAFSIDNRQIVSASRDRT	F	V	G	A	F	S	1	0	0	1	0	0	1	1	1	0	1	1	0	1	0	1	0	0	0	3	0	0	12	0	1299.68	W5D4F5;A0A3B6EHK7	W5D4F5	112	123	yes	no	2;3	0.00032441	81.525	By MS/MS	By MS/MS	By MS/MS	By MS/MS	By MS/MS	By MS/MS	By MS/MS
YPTSPQQPGQGQQLGQW	RPGQWLQPGQGQQGYYPTSPQQPGQGQQLG	TSPQQPGQGQQLGQWLQPGQGQQGYYPTSL	Y	Y	P	Q	W	L	0	0	0	0	0	6	0	3	0	0	1	0	0	0	3	1	1	1	1	0	0	0	17	1	1898.89	Q0Q5D2;P10388;C0SUC3;A9YSK4	Q0Q5D2	758	774	yes	no	2;3	1.2171e-119	249.25	By MS/MS		By MS/MS	By MS/MS		By MS/MS
AGVDVTKEPIPVLPTVHY	LKERLPGISETAAIFAGVDVTKEPIPVLPT	DVTKEPIPVLPTVHYNMGGIPTNYHGEVVD	F	A	G	H	Y	N	1	0	0	1	0	0	1	1	1	1	1	1	0	0	3	0	2	0	1	4	0	0	18	0	1934.05	A0A3B6AXL4;A0A3B6C5E9;A0A3B6MYC3;A0A3B6AX46;A0A1D5UIU6;A0A3B6LU07;A0A3B6KQV6	A0A3B6AXL4	153	170	yes	no	3	6.249e-05	101.9	By MS/MS	By MS/MS	By MS/MS	By MS/MS	By MS/MS	By MS/MS	By MS/MS
HLLNGNTVQTPF	WTEKFDESKTKYDKFHLLNGNTVQTPFMSS	DKFHLLNGNTVQTPFMSSTNKQYISSSDGL	F	H	L	P	F	M	0	0	2	0	0	1	0	1	1	0	2	0	0	1	1	0	2	0	0	1	0	0	12	0	1339.69	A0A3B6TLW2;C0LF31;C0LF33	A0A3B6TLW2	202	213	no	no	2	0.0015415	145.72	By MS/MS	By MS/MS	By MS/MS	By MS/MS	By MS/MS	By MS/MS	By MS/MS
IDIVNEVVDKHRIIF	MSYGEPALLPDYGRFIDIVNEVVDKHRIIF	IDIVNEVVDKHRIIFISSAGNNGPALNTVG	F	I	D	I	F	I	0	1	1	2	0	0	1	0	1	4	0	1	0	1	0	0	0	0	0	3	0	0	15	0	1809.01	A0A3B6QIX5;A0A3B6QFX2;A0A3B6NST6;A0A3B6QG55;A0A3B6QI57;A0A3B6PPY5;A0A3B6NRW7;A0A3B6QIX7	A0A3B6QIX5	371	385	yes	no	3;4	5.733e-06	138.77	By MS/MS	By MS/MS	By matching	By MS/MS	By MS/MS	By MS/MS	By MS/MS
ILLPEARSGIW	LPYKQGGDKRQFSMYILLPEARSGIWSLAE	FSMYILLPEARSGIWSLAEKLSAEPEFLEQ	Y	I	L	I	W	S	1	1	0	0	0	0	1	1	0	2	2	0	0	0	1	1	0	1	0	0	0	0	11	0	1253.71	A0A3B6KQL2	A0A3B6KQL2	245	255	yes	yes	2	6.629e-12	128.36	By MS/MS	By MS/MS	By MS/MS	By MS/MS	By MS/MS	By MS/MS	By MS/MS
ISGQVIHPNGGTIVNS	APSFVFLASEQDSSYISGQVIHPNGGTIVN	SGQVIHPNGGTIVNS_______________	Y	I	S	N	S	-	0	0	2	0	0	1	0	3	1	3	0	0	0	0	1	2	1	0	0	2	0	0	16	0	1591.83	A0A3B5ZRA1	A0A3B5ZRA1	332	347	yes	yes	2	1.9032e-43	203.93	By MS/MS	By MS/MS	By MS/MS	By MS/MS	By MS/MS	By MS/MS	By MS/MS
ISNSSDALDKIRF	______________________________	______________________________	-	I	S	R	F	E	1	1	1	2	0	0	0	0	0	2	1	1	0	1	0	3	0	0	0	0	0	0	13	0	1464.76	Q00NU9	Q00NU9	1	13	yes	yes	2;3	8.6835e-27	162.23	By MS/MS	By MS/MS	By MS/MS	By MS/MS	By MS/MS	By MS/MS	By MS/MS
KGIFWQEDIIPF	HSKASNPFLNLKKEYKGIFWQEDIIPFFQN	KEYKGIFWQEDIIPFFQNASLSKECDTVQK	Y	K	G	P	F	F	0	0	0	1	0	1	1	1	0	3	0	1	0	2	1	0	0	1	0	0	0	0	12	2	1491.78	Q9ZR33;A0A3B6JJ96;A0A3B6ISB7;A0A3B6HSJ4;A0A3B6JJQ0;A0A3B6GW08;A0A077RVB3;A0A3B6EN66;A0A077RZ06	Q9ZR33	288	299	yes	no	2	0.0025362	141.2	By MS/MS	By MS/MS	By MS/MS	By MS/MS	By MS/MS	By matching	By MS/MS
NPLGVVGVITAF	IIPSERPNHMMMEVWNPLGVVGVITAFNFP	EVWNPLGVVGVITAFNFPCAVLGWNACIAL	W	N	P	A	F	N	1	0	1	0	0	0	0	2	0	1	1	0	0	1	1	0	1	0	0	3	0	0	12	0	1185.68	W5FWT6;D9IFB7;A0A3B6LKM3;A0A3B6KIN5;A0A0F6QT98	W5FWT6	154	165	yes	no	2	1.7042e-05	163.99	By MS/MS	By MS/MS	By MS/MS	By MS/MS	By MS/MS	By MS/MS	By MS/MS
PQPQLPYPQPQLPYPQPQPF	PYLQLQPFPQPQLPYPQPQLPYPQPQLPYP	PYPQPQLPYPQPQPFRPQQPYPQSQPQYSQ	Y	P	Q	P	F	R	0	0	0	0	0	6	0	0	0	0	2	0	0	1	9	0	0	0	2	0	0	0	20	2	2359.2	A0A0E3Z506;A0A2P1H695;P18573;A0A1K0JSA4;K7XRC7;K7X0M3;A0A1K0IT13;A0A0E3Z5U1;A0A1K0JNG6;A5JSA6;J7HWD3;A0A0K2QJJ9;Q1WA39;K7WV37;Q9M4L6;R9XW94;A0A2R2Y407;A7LHB7;D0UTY3;K7XR81;R9XW73;R9XV34;A0A023WGG0;H6VLP5;K7XRC1;A0A0E3UR68;D0UTY2;K7X1K5;A7LHB6;R9XV51;A0A0K2QJ98;A0A1K0IT05;J7HT18;Q306F9;A7LHB0;A0A1K0JS97;A0A1K0K0R0;K7WUY9;R9XV20;K7WV53;R9XUN1;A0A0E3UQU4;P04724;A5JSB7;J7HSR9;J7HZW3;A0A0K2QJW8;A0A0E3…	A0A0E3Z506	89	108	no	no	2;3	6.0509e-36	200.93	By MS/MS	By MS/MS	By MS/MS	By MS/MS	By MS/MS	By MS/MS
QLVQGQGIIQPQQPAQY	QQEQQQGIQILRPLFQLVQGQGIIQPQQPA	VQGQGIIQPQQPAQYEVIRSLVLRTLLNMC	F	Q	L	Q	Y	E	1	0	0	0	0	7	0	2	0	2	1	0	0	0	2	0	0	0	1	1	0	0	17	0	1894.99	A0A290XZ51;R9XUC7;A0A290XZ18;B6UKP4;B6UKP3;A0A4D6Q642;B6UKM9;B6UKM4;A7XDG6;A0A5B9Y2C8;A0A4D6QE74;A0A4D6Q6S3;U5U6M3;B6UKP5;B6UKN2;U5U7C3;U5UA51;U5UA50;U5U9Q4;B6UKN6;U5U6P1;B6UKQ5;R9XT13;K7WVC4;U5U6M7;R9XWA9;R9XV71;R9XUS2;R9XT17;R9XV82;R9XT08;K7XRJ1;K7XEG8;K7XEG5;B6UKQ8;Q94G94;A0A4D6Q9J3;A0A4D6Q634;A0A4D6Q702;R9XUT2;R9XUB4;R9XV74;U5U9Q1;U5U9Q8;A0A4D6Q640;A0A4D6Q669;A0A4D6Q692;A0A5B9Y2H5;U5U7C0;A0A4…	B6UKN1	246	262	no	no	2	0.00010517	146.57		By MS/MS	By MS/MS	By MS/MS	By MS/MS	By matching	By MS/MS
QQYPQQQPSGSDVISICGL	PIPYPPQQSQEPSPYQQYPQQQPSGSDVIS	QQQPSGSDVISICGL_______________	Y	Q	Q	G	L	-	0	0	0	1	1	5	0	2	0	2	1	0	0	0	2	3	0	0	1	1	0	0	19	1	2046.97	A0A7D5DM72;B6ETS0;A0A0N9MGG3;A0A0N9MPA3;A0A0N9MVI4	A0A7D5DM72	426	444	yes	no	2	8.0867e-145	251.2	By MS/MS	By MS/MS	By MS/MS		By MS/MS		By MS/MS
RLQEQPAFDKKQF	VDDQAVKVVDIVDTFRLQEQPAFDKKQFIS	TFRLQEQPAFDKKQFISHMKRYIKNLSAKL	F	R	L	Q	F	I	1	1	0	1	0	3	1	0	0	0	1	2	0	2	1	0	0	0	0	0	0	0	13	1	1633.86	Q8LRM8;E6Y289;A0A3B6INC2;A0A0A7C089;A0A3B6JG67	Q8LRM8	75	87	yes	no	3;4	2.4889e-16	182.37	By MS/MS	By MS/MS	By MS/MS	By MS/MS	By MS/MS	By MS/MS	By MS/MS
SQQQPPFSQQQPILSQQPPFSQQQQPVLPQQSPF	FSQQQQQPLPQQPSFSQQQPPFSQQQPILS	FSQQQQPVLPQQSPFSQQQQLVLPPQQQQQ	F	S	Q	P	F	S	0	0	0	0	0	14	0	0	0	1	2	0	0	3	8	5	0	0	0	1	0	0	34	2	3901.94	H6VLP9;A0A7D4XLZ4;V9P771;Q0QBR5;P04729;Q8W3V5;Q5MFP1;P93792;Q5MFP3;K7XED9;A0A0S2GKA3;A0A7D5C1I4;A0A7D5BLN1;A0A7D5C1J7;K7XRG7;A0A7D5BHQ3;A0A7D5BHS3;A0A7D4XMD4;A0A7D5BIQ7;A0A7D5BHN8;Q5MFP0;H9XH02;I3XHQ2;A0A7D5BHT4;Q5MFN9;D2K763;V9P6F2;R4JB49;D3U323;H9XH00;V9P6P2;R4JAT4;A4KZ73	V9P6P2	45	78	no	no	3;4	8.1985e-05	81.28
SQQQQPVLPQQPSFSQQQLPPF	SQQQQPPFSQQQPPFSQQQQPVLPQQPSFS	LPQQPSFSQQQLPPFSQQQPPFSQQQQPVL	F	S	Q	P	F	S	0	0	0	0	0	9	0	0	0	0	2	0	0	2	5	3	0	0	0	1	0	0	22	1	2536.27	I1XB60;I1XB41;B2Y2Q7;B2Y2Q6;D6RVY4;B2Y2S3;R4JBF5;R4JB56;R4JDM1;R9XVC9;F8SGN5;A0A0S2GJR8;A0A0S2GJS5;Q8W3X2;B2Y2R3;B2Y2R4;B2Y2R5;B2Y2R6;B2Y2R8;B2Y2S0;D3U319;Q75ZV9;Q8W3X4;R4JDK6;R4JBF1;Q8W3X3;Q8W3X1;A0A0S2GJQ9;R4JDN1;R4JAQ0;R4JB48;R4JB52;I1XB51;R4JBG2;R4JBK6;R4JFA4;D3UAL8;Q8W3X0;Q8W3W9;A2IBV5;B2Y2Q1;A0A2U8JCZ2;R4JBL6;R4JB40;R4JBJ2;B2Y2Q2;R4JFB5;B2Y2Q3;B2Y2Q4;Q75ZV8;Q68AN2;Q18NR2;R4JB14;R4JF82;R4JB5…	Q00M56	113	134	no	no	2;3	7.925e-07	152.11	By matching		By MS/MS	By MS/MS	By MS/MS
SVSPTVLDLLVSKF	IDASELRDALLSLGYSVSPTVLDLLVSKFD	YSVSPTVLDLLVSKFDKTGGMSKAVEYDNF	Y	S	V	K	F	D	0	0	0	1	0	0	0	0	0	0	3	1	0	1	1	3	1	0	0	3	0	0	14	0	1503.85	A0A3B6LJD2;A0A3B6MP39;A0A3B6KFU3;A0A3B6JIQ6;A0A3B6HWZ4;A0A3B6IR56	A0A3B6LJD2	233	246	yes	no	2	0.00022622	113.22	By MS/MS	By MS/MS	By MS/MS	By MS/MS	By MS/MS	By MS/MS	By MS/MS
TMKDFPVTWPTKW	PKLSSCKDYVMERCFTMKDFPVTWPTKWWK	CFTMKDFPVTWPTKWWKGGCEHEVREKCCK	F	T	M	K	W	W	0	0	0	1	0	0	0	0	0	0	0	2	1	1	2	0	3	2	0	1	0	0	13	2	1635.81	A0A140H135;A9JPD1;A8R0D1;Q10464;H2DLU3;B6Z278;A6N863;A6N862;A0A140H134;A0A0A7AAG7	A0A140H135	60	72	yes	no	2;3	0.00014782	140.63	By MS/MS	By MS/MS	By MS/MS	By MS/MS	By MS/MS	By MS/MS	By MS/MS
VIRRVIEPRGY	YFDEENEQFRCAGVFVIRRVIEPRGYLLPR	AGVFVIRRVIEPRGYLLPRYHNTHGLVYII	F	V	I	G	Y	L	0	3	0	0	0	0	1	1	0	2	0	0	0	0	1	0	0	0	1	2	0	0	11	0	1356.8	A0A3B5XV32;A0A3B5YTF2	A0A3B5XV32	83	93	yes	no	2;3	0.00046053	111.86	By MS/MS	By MS/MS	By MS/MS	By MS/MS	By MS/MS	By matching	By MS/MS
VKTSLAPGSGVVTKY	VAKKACELGLEVKPWVKTSLAPGSGVVTKY	VKTSLAPGSGVVTKYLLKSGLQEYFNKQGF	W	V	K	K	Y	L	1	0	0	0	0	0	0	2	0	0	1	2	0	0	1	2	2	0	1	3	0	0	15	0	1505.85	A0A3B6QPD1;A0A3B6QKY1;A0A3B6NVD9;A0A3B6PT84;D4NYD5	A0A3B6QPD1	475	489	yes	no	2;3	7.2755e-05	120.9	By MS/MS	By MS/MS	By MS/MS	By MS/MS	By MS/MS	By MS/MS	By MS/MS
AGGSANAPRGGSTEPTVRIF	DNQSWKILPWGEEAYAGGSANAPRGGSTEP	NAPRGGSTEPTVRIFCKADDGFSATVRNGA	Y	A	G	I	F	C	3	2	1	0	0	0	1	4	0	1	0	0	0	1	2	2	2	0	0	1	0	0	20	0	1943.98	A0A3B6HR50;A0A3B6HVK5;A0A3B6HUR7	A0A3B6HR50	143	162	yes	no	3	6.6783e-14	174.02	By MS/MS	By MS/MS	By MS/MS	By MS/MS		By MS/MS	By MS/MS
ARELNPSNKELQSPQQSF	______________________________	LNPSNKELQSPQQSFSHQQQPFPQQPYPQQ	-	A	R	S	F	S	1	1	2	0	0	3	2	0	0	0	2	1	0	1	2	3	0	0	0	0	0	0	18	0	2072.03	A0A060N0S6	A0A060N0S6	1	18	yes	yes	2;3	8.6522e-104	244	By MS/MS	By MS/MS	By MS/MS	By MS/MS	By MS/MS	By MS/MS	By MS/MS
ISGQILHPNGGTIVNS	APSFVFLASEQDSSYISGQILHPNGGTIVN	SGQILHPNGGTIVNS_______________	Y	I	S	N	S	-	0	0	2	0	0	1	0	3	1	3	1	0	0	0	1	2	1	0	0	1	0	0	16	0	1605.85	A0A3B5YTY7;A0A3B5XVL2	A0A3B5YTY7	333	348	no	no	2	2.6242e-23	187.45	By MS/MS	By MS/MS	By MS/MS	By MS/MS	By MS/MS	By MS/MS	By MS/MS
LIGSGDERPQSF	FINPVSTPGRFQEFFLIGSGDERPQSFLSV	EFFLIGSGDERPQSFLSVFSDEVIQAALNT	F	L	I	S	F	L	0	1	0	1	0	1	1	2	0	1	1	0	0	1	1	2	0	0	0	0	0	0	12	0	1304.64	A0A3B6KNF4	A0A3B6KNF4	182	193	yes	yes	2	1.0383e-12	176.41	By matching	By MS/MS	By MS/MS	By MS/MS	By MS/MS	By MS/MS	By MS/MS
NINAHSVMY	TRVHLYQNAIISPLWNINAHSVMYMIQGHI	IISPLWNINAHSVMYMIQGHIWVQVVNDHG	W	N	I	M	Y	M	1	0	2	0	0	0	0	0	1	1	0	0	1	0	0	1	0	0	1	1	0	0	9	0	1047.48	A0A3B5XV32;A0A3B5YTF2;B2CGM6;B2CGM5;A0A3B5ZP43;Q08837	A0A3B5XV32	437	445	no	no	1;2	6.4894e-24	143.61	By MS/MS	By MS/MS	By MS/MS	By MS/MS	By MS/MS	By MS/MS	By MS/MS
NVVIEELPANVADLL	TREDERMLFDIQKFYNVVIEELPANVADLL	NVVIEELPANVADLL_______________	Y	N	V	L	L	-	2	0	2	1	0	0	2	0	0	1	3	0	0	0	1	0	0	0	0	3	0	0	15	0	1607.88	P41378;A0A3B6TVN9;A0A0C4BKH5;A0A3B6PID0;A0A3B6QDH4;A0A3B6PIH9;A0A3B6NKH5;A0A3B6PJY5	P41378	400	414	no	no	2	1.9955e-05	155.33	By MS/MS	By MS/MS	By MS/MS	By matching	By MS/MS	By MS/MS	By MS/MS
RGDAVAQLDPVLRKLDERF	SLQKPWYLVLGNHDYRGDAVAQLDPVLRKL	VAQLDPVLRKLDERFVCMRSFVVNAEMVEF	Y	R	G	R	F	V	2	3	0	3	0	1	1	1	0	0	3	1	0	1	1	0	0	0	0	2	0	0	19	0	2197.2	A0A3B6IT55;A0A3B6IRI4	A0A3B6IT55	122	140	yes	no	4;5	3.2802e-05	103.85	By MS/MS	By MS/MS	By matching	By MS/MS	By MS/MS	By matching	By MS/MS
RLDGAKVIKIY	______________________________	RVRYRLDGAKVIKIYLDPKERNNTEYKLET	Y	R	L	I	Y	L	1	1	0	1	0	0	0	1	0	2	1	2	0	0	0	0	0	0	1	1	0	0	11	0	1274.77	Q7XY18;Q5I7K2	Q7XY18	8	18	yes	no	2;3	0.00042212	131.43	By MS/MS	By MS/MS	By MS/MS	By MS/MS	By MS/MS	By MS/MS	By MS/MS
RNKYEDEINKRTNAENEF	LDSELKNMQDMVEDYRNKYEDEINKRTNAE	YEDEINKRTNAENEFVTIKKDVDGAYMTKV	Y	R	N	E	F	V	1	2	4	1	0	0	4	0	0	1	0	2	0	1	0	0	1	0	1	0	0	0	18	1	2269.07	CON__P04264	CON__P04264	267	284	yes	yes	3;4	5.5965e-35	197.49	By MS/MS	By MS/MS	By MS/MS	By MS/MS	By MS/MS	By MS/MS	By MS/MS
RPITVSPGTRQY	QQVVDQQLRDVSPGYRPITVSPGTRQYEQQ	PGYRPITVSPGTRQYEQQPVVPSKAGSFYP	Y	R	P	Q	Y	E	0	2	0	0	0	1	0	1	0	1	0	0	0	0	2	1	2	0	1	1	0	0	12	0	1373.74	V9TQ99;Q6UKZ5;Q8H0L4;Q7XAH9;Q7X6V6	V9TQ99	59	70	yes	no	2;3	0.00039369	121.71	By MS/MS	By MS/MS	By MS/MS	By matching	By MS/MS		By MS/MS
SLREGAPTAVSHGLW	DPYREGADFVRGYPFSLREGAPTAVSHGLW	SLREGAPTAVSHGLWLNIPDYDAPTQMVKP	F	S	L	L	W	L	2	1	0	0	0	0	1	2	1	0	2	0	0	0	1	2	1	1	0	1	0	0	15	0	1579.81	Q9ZR33;A0A3B6JJ96;A0A3B6ISB7;A0A3B6HSJ4;A0A3B6JJQ0;A0A3B6C304;W5C539;A0A3B6AU28;A0A2X0S376	Q9ZR33	163	177	yes	no	2;3	2.4541e-06	138.01	By MS/MS	By MS/MS	By MS/MS	By MS/MS	By MS/MS	By MS/MS	By MS/MS
SRIFPDGTGKVNQEGVDYY	MKDMGFDAYRFSISWSRIFPDGTGKVNQEG	PDGTGKVNQEGVDYYNRLIDYMLQQGITPY	W	S	R	Y	Y	N	0	1	1	2	0	1	1	3	0	1	0	1	0	1	1	1	1	0	2	2	0	0	19	2	2144.02	A0A1D5V0T8;A0A3B6C197;J3RHG6;A0A3B6C1C0;A0A3B6ASR5	A0A1D5V0T8	119	137	yes	no	2;3	1.4721e-24	186.7	By MS/MS	By MS/MS	By MS/MS	By MS/MS	By MS/MS	By MS/MS	By MS/MS
VAMDIPPPRGPIW	LKIGEGDATKCISGFVAMDIPPPRGPIWIL	GFVAMDIPPPRGPIWILGDIFMGAYHTVFD	F	V	A	I	W	I	1	1	0	1	0	0	0	1	0	2	0	0	1	0	4	0	0	1	0	1	0	0	13	0	1447.76	A0A3B6QNG6;A0A3B6QML0;A0A3B6NX30	A0A3B6QNG6	458	470	no	no	2	0.00074259	120.45	By MS/MS	By MS/MS	By MS/MS		By MS/MS	By MS/MS	By MS/MS
VDRVPAWIRY	NSKVKFRFHRGDGLWVDRVPAWIRYATFDA	GDGLWVDRVPAWIRYATFDASKFGAPYDGV	W	V	D	R	Y	A	1	2	0	1	0	0	0	0	0	1	0	0	0	0	1	0	0	1	1	2	0	0	10	1	1273.69	O04074;A0A3B6TZY6;A0A3B6TMZ7;Q9XGB2;A0A3B6SQD7;A0A3B6RT04;Q9FUU8;Q9XGB1;Q9XGB3;A0A3B6SLM3;A0A3B6RST4;Q9XED2;A0A3B6RP75	O04074	203	212	yes	no	3	0.00044387	106.29	By MS/MS	By MS/MS	By MS/MS	By MS/MS	By MS/MS	By MS/MS	By MS/MS
AKQAAAKAKEVTLTTGEMTAEY	AAGETKEATATAAEYAKQAAAKAKEVTLTT	AKEVTLTTGEMTAEYAKQAAVKAKDVTVST	Y	A	K	E	Y	A	6	0	0	0	0	1	3	1	0	0	1	3	1	0	0	0	4	0	1	1	0	0	22	0	2311.17	A0A3B5Y5E3;A0A3B6A0K5;A0A3B5Z3G6	A0A3B6A0K5	302	323	no	no	3;4	4.0325e-07	149.53	By MS/MS	By MS/MS	By MS/MS	By matching	By MS/MS	By MS/MS	By matching
ASGSLDKDAQSVRMF	SKALLPFFDSAYQGFASGSLDKDAQSVRMF	ASGSLDKDAQSVRMFVADGGELLMAQSYAK	F	A	S	M	F	V	2	1	0	2	0	1	0	1	0	0	1	1	1	1	0	3	0	0	0	1	0	0	15	0	1610.77	A0A3B6FQY4;A0A077S3V2;B0FRH4;A0A3B6EN98;A0A3B6ELG3	A0A3B6FQY4	268	282	no	no	2;3	3.6059e-24	192.35	By MS/MS	By MS/MS	By MS/MS	By matching	By MS/MS	By MS/MS	By MS/MS
IVSSSRDKSLLVW	DVVTAIATPIDNSPFIVSSSRDKSLLVWDL	PFIVSSSRDKSLLVWDLTNPIQATQDSSSE	F	I	V	V	W	D	0	1	0	1	0	0	0	0	0	1	2	1	0	0	0	4	0	1	0	2	0	0	13	0	1488.83	W5D4F5;A0A3B6EHK7	W5D4F5	34	46	yes	no	2;3	0.011495	80.896	By MS/MS	By MS/MS	By MS/MS	By MS/MS	By MS/MS	By MS/MS	By MS/MS
KEISVGKAVPVWY	TFLVAKFDGILGLGFKEISVGKAVPVWYNM	GFKEISVGKAVPVWYNMVEQGLISDPVFSF	F	K	E	W	Y	N	1	0	0	0	0	0	1	1	0	1	0	2	0	0	1	1	0	1	1	3	0	0	13	1	1474.82	Q401N7;A0A3B5Z4G2;A0A3B5Y6C7;A0A3B6A2J7	Q401N7	196	208	yes	no	2;3	6.9296e-05	128.08	By MS/MS	By MS/MS	By MS/MS	By MS/MS	By MS/MS	By MS/MS	By MS/MS
KKCRSSSMIMMQEGKEKCKYQQCHLGSNF	SNLENQYVDNGSGNYKKCRSSSMIMMQEGK	KEKCKYQQCHLGSNFVPELLGHFLATENFY	Y	K	K	N	F	V	0	1	1	0	3	3	2	2	1	1	1	5	3	1	0	4	0	0	1	0	0	0	29	1	3408.57	A0A3B6PGJ7	A0A3B6PGJ7	305	333	yes	yes	3;4	0.00105	61.801	By matching	By MS/MS	By MS/MS		By MS/MS	By MS/MS	By MS/MS
LDKVQALEEANNDLENKIQDWY	EKSTMQELNSRLASYLDKVQALEEANNDLE	EEANNDLENKIQDWYDKKGPAAIQKNYSPY	Y	L	D	W	Y	D	2	0	3	3	0	2	3	0	0	1	3	2	0	0	0	0	0	1	1	1	0	0	22	1	2647.28	CON__P35527	CON__P35527	168	189	yes	yes	3	5.2291e-39	197.4	By MS/MS	By MS/MS	By MS/MS	By MS/MS	By MS/MS		By MS/MS
LQPSHHDADEIAF	GDYRVAYLDAAPRAFLQPSHHDADEIAFVR	AFLQPSHHDADEIAFVREGEGVLVLLRNGK	F	L	Q	A	F	V	2	0	0	2	0	1	1	0	2	1	1	0	0	1	1	1	0	0	0	0	0	0	13	0	1478.68	A0A3B6KNF4	A0A3B6KNF4	104	116	yes	yes	2;3	0.00010597	136.96	By MS/MS	By MS/MS	By MS/MS	By MS/MS	By MS/MS	By MS/MS	By MS/MS
LSPKIVGAFADYAEF	HYDLPLALHQQYLGWLSPKIVGAFADYAEF	LSPKIVGAFADYAEFCFKVFGDRVKNWFTF	W	L	S	E	F	C	3	0	0	1	0	0	1	1	0	1	1	1	0	2	1	1	0	0	1	1	0	0	15	2	1626.83	A0A1D5V0T8;A0A3B6C197;J3RHG6;A0A3B6C1C0;A0A3B6ASR5	A0A1D5V0T8	172	186	yes	no	2	8.9115e-05	123.2	By MS/MS	By MS/MS	By MS/MS	By MS/MS	By MS/MS	By MS/MS
NVRSIPIRKDDEVQVVRGTF	VLMSAALSSELRHKYNVRSIPIRKDDEVQV	PIRKDDEVQVVRGTFKGREGKVVQVYRRRW	Y	N	V	T	F	K	0	3	1	2	0	1	1	1	0	2	0	1	0	1	1	1	1	0	0	4	0	0	20	0	2327.27	A0A3B6ENI7	A0A3B6ENI7	43	62	yes	yes	3;4	1.8762e-06	142.43	By MS/MS	By MS/MS	By MS/MS	By MS/MS	By MS/MS	By MS/MS	By MS/MS
PQQQIPQQQIPQQQF	QQIPQQPQQFPQQQFPQQQIPQQQIPQQQF	PQQQIPQQQIPQQQFPQPXXXXXXXXXXXX	F	P	Q	Q	F	P	0	0	0	0	0	9	0	0	0	2	0	0	0	1	3	0	0	0	0	0	0	0	15	0	1834.93	A0A3B5ZM30;A0A3B5ZM04	A0A3B5ZM30	72	86	yes	no	2	2.3989e-16	117.53	By MS/MS	By MS/MS	By MS/MS		By MS/MS	By matching
QARPPSVMDF	______________________________	______________________________	-	Q	A	D	F	I	1	1	0	1	0	1	0	0	0	0	0	0	1	1	2	1	0	0	0	1	0	0	10	0	1146.55	Q9S8N3	Q9S8N3	1	10	yes	yes	2	5.9536e-18	187	By MS/MS	By MS/MS	By MS/MS			By MS/MS
QLVSIVSGALNDAAAKKY	IKNAEDFYQAIGLPYQLVSIVSGALNDAAA	SIVSGALNDAAAKKYDLEAWFPASKTFREL	Y	Q	L	K	Y	D	4	0	1	1	0	1	0	1	0	1	2	2	0	0	0	2	0	0	1	2	0	0	18	0	1847.02	A0A3B6QJ13;A0A3B6PRI4;A0A3B6NVV2;A0A3B6JLM5;A0A3B6IU93;A0A3B6HN04;A0A3B6PQS8	A0A3B6QJ13	324	341	yes	no	3	2.8999e-05	119.23	By MS/MS	By MS/MS	By MS/MS	By MS/MS	By MS/MS	By MS/MS	By MS/MS
RLASAISSNPESTINNAAF	TDVRLSIAHQTRFAFRLASAISSNPESTIN	AISSNPESTINNAAFSPVSLHVALSLITAG	F	R	L	A	F	S	4	1	3	0	0	0	1	0	0	2	1	0	0	1	1	4	1	0	0	0	0	0	19	0	1961.98	A0A3B6KQL2	A0A3B6KQL2	22	40	yes	yes	2;3	9.1886e-20	167.03	By MS/MS	By MS/MS	By MS/MS	By MS/MS	By MS/MS		By MS/MS
SQQQLPPFSQQQPPFSQQQQPVLPQQPPF	FSQQQQPVLPQQPSFSQQQLPPFSQQQPPF	FSQQQQPVLPQQPPFSQQQQPILPQQPPFS	F	S	Q	P	F	S	0	0	0	0	0	12	0	0	0	0	2	0	0	3	8	3	0	0	0	1	0	0	29	2	3358.67	F8SGN5;A0A0S2GJR8;A0A0S2GJS5;Q00M55;A0A2R4Q9U9;D3U328;Q8W3W4;B2Y2Q1;A0A2U8JCZ2;R4JBL6;R4JB40;R4JBJ2;B2Y2Q2;R4JFB5;B2Y2Q3;B2Y2Q4;Q75ZV8;Q68AN2;Q18NR2;R4JB14;R4JF82;R4JB54;I1XB56;A0A7D4XSI0;B2BZD0;Q6QGV8;Q00M56;F8SGN4;F8SGN3;F8SGN6;A0A7D5BJ88	Q00M56	127	155	no	no	3;4	0.0026438	85.157	By MS/MS	By MS/MS		By MS/MS	By MS/MS	By MS/MS	By MS/MS
VVVEGRDGYF	SMTALKYTTRSTRIYVVVEGRDGYFEMACP	STRIYVVVEGRDGYFEMACPHISSSGRSER	Y	V	V	Y	F	E	0	1	0	1	0	0	1	2	0	0	0	0	0	1	0	0	0	0	1	3	0	0	10	1	1139.56	A0A3B6KNF4	A0A3B6KNF4	320	329	yes	yes	2	0.0015572	100.98	By MS/MS	By MS/MS	By MS/MS	By MS/MS	By MS/MS	By MS/MS	By MS/MS
YPGQASSQRPGQGQQPGQGQQEY	RRYYLSVTSPQQVSYYPGQASSQRPGQGQQ	RPGQGQQPGQGQQEYYLTSPQQSGQWQQPG	Y	Y	P	E	Y	Y	1	1	0	0	0	8	1	5	0	0	0	0	0	0	3	2	0	0	2	0	0	0	23	1	2475.12	Q03872;A0A059UHD1;G3K725;A0A0X9ARV2;Q8H0L2;Q9SYY0;Q41516;A0A0X9BSF8	A0A0X9BSF8	122	144	no	no	2;3	0	544.38
ADNVLPRIKANNY	GMSGEKPEVSTYREFADNVLPRIKANNYNT	EFADNVLPRIKANNYNTVQLMAIMEHSYYA	F	A	D	N	Y	N	2	1	3	1	0	0	0	0	0	1	1	1	0	0	1	0	0	0	1	1	0	0	13	0	1486.79	O04074;A0A3B6TZY6;A0A3B6TMZ7;Q9XGB2;A0A3B6SQD7;A0A3B6RT04;Q9FUU8;Q9XGB1;Q9XGB3;A0A3B6SLM3;A0A3B6RST4;Q9XED2;A0A3B6RP75	O04074	273	285	yes	no	2;3	7.8442e-05	145.23	By MS/MS	By MS/MS	By MS/MS	By MS/MS	By MS/MS	By MS/MS	By MS/MS
AGKQLEDGRTLADY	QDKEGIPPDQQRLIFAGKQLEDGRTLADYN	FAGKQLEDGRTLADYNVQK___________	F	A	G	D	Y	N	2	1	0	2	0	1	1	2	0	0	2	1	0	0	0	0	1	0	1	0	0	0	14	0	1535.76	A0A3B6SE32;A0A3B6PIP8;A0A3B6RQ31;A0A3B6SLW4;A0A3B6PIN5;A0A3B6NL76;A0A3B6MN86;A0A3B6NM22;A0A3B6PHJ2;A0A3B6RQD3;A0A3B6TK60;A0A3B6RQ55;A0A1D6B021;A0A3B6DIN8;A0A3B6H2E7;A0A3B6U387;A0A7H4LLI0;A0A3B6J017;A0A3B6SLY3;A0A3B6PIU4;A0A3B6PIH0;A0A3B6NL86;A0A3B6B3W7;A0A3B6QC76;A0A3B5Y3X6;A0A3B5Y3H6;A0A3B5ZZN1;A0A3B5ZYE6;A0A3B5Y4J6;A0A3B5ZZK6;A0A3B6U267;A7UM94;A0A3B6H3I0;A0A3B6FY06;A0A3B6NT38;A0A080YTV2;A0A3B6S…	A0A3B6SE32	46	59	yes	no	2;3	6.8558e-06	142.97	By MS/MS	By MS/MS	By MS/MS	By MS/MS	By MS/MS	By MS/MS	By MS/MS
ASGAVRPKLAY	______________________________	______________________________	M	A	S	A	Y	I	3	1	0	0	0	0	0	1	0	0	1	1	0	0	1	1	0	0	1	1	0	0	11	0	1131.64	A0A3B6JIQ3;A0A3B6IS82;A0A3B6HTI0	A0A3B6JIQ3	2	12	yes	no	2	0.000101	155.42	By MS/MS	By MS/MS	By MS/MS	By MS/MS	By MS/MS	By MS/MS	By MS/MS
ATYPPLGRF	IVKMIPTKPMVVETFATYPPLGRFAVRDMR	MVVETFATYPPLGRFAVRDMRQTVAVGVIK	F	A	T	R	F	A	1	1	0	0	0	0	0	1	0	0	1	0	0	1	2	0	1	0	1	0	0	0	9	1	1020.54	Q03033;A0A1W5RMH3;A0A1D5XDB6;A0A3B6IRY7;A0A3B6MXF1;A0A3B6LU42;A0A3B6IQD9;A0A3B6MYP4	Q03033	404	412	yes	no	2	0.00030723	110.63	By MS/MS	By MS/MS	By MS/MS	By MS/MS	By MS/MS	By MS/MS	By MS/MS
EGERARTKDNNLLGKF	STYSDNQPGVLIQVYEGERARTKDNNLLGK	GERARTKDNNLLGKFELSGIPPAPRGVPQI	Y	E	G	K	F	E	1	2	2	1	0	0	2	2	0	0	2	2	0	1	0	0	1	0	0	0	0	0	16	0	1846.96	A0A3B5ZWW6;A0A3B5Y2Z8;Q9SAU8;A0A3B5Z104;A0A3B5Y3L5;A0A3B6JIR3;A0A3B6IUS6;A0A3B6HS03;A0A3B6HPY7;X5D3C3;G3LUU7	A0A3B5ZWW6	449	464	no	no	3;4	0.00024433	100.11	By MS/MS	By MS/MS	By MS/MS	By matching	By MS/MS	By MS/MS	By MS/MS
IEDKHKAHLPANF	LKERSGSSTIAIAKFIEDKHKAHLPANFRK	KFIEDKHKAHLPANFRKILLTQIKKLVAAG	F	I	E	N	F	R	2	0	1	1	0	0	1	0	2	1	1	2	0	1	1	0	0	0	0	0	0	0	13	0	1518.79	Q9SWU1;Q9SWU3;Q9SWU2;A0A3B6MYB6;P27806;A0A3B6KRG8;A0A3B6KRY4;O65794;A0A3B6N111;O65795;A0A3B6LV22;A0A3B6KRY8	Q9SWU1	72	84	yes	no	2;3	6.6384e-80	231.54	By matching	By MS/MS	By MS/MS	By MS/MS	By MS/MS	By matching	By MS/MS
IGHVVNPLLSS	FLFLIREDTSGVVLFIGHVVNPLLSS____	VVLFIGHVVNPLLSS_______________	F	I	G	S	S	-	0	0	1	0	0	0	0	1	1	1	2	0	0	0	1	2	0	0	0	2	0	0	11	0	1134.64	A0A3B6KQL2;H9AXB3;P93692	A0A3B6KQL2	388	398	no	no	2	0.0031967	133.12	By MS/MS	By MS/MS	By MS/MS	By MS/MS	By MS/MS	By MS/MS	By MS/MS
KGPREAEGIVEY	TLKIFRNGGKNIQEYKGPREAEGIVEYLKK	QEYKGPREAEGIVEYLKKQVGPASKEIKAP	Y	K	G	E	Y	L	1	1	0	0	0	0	3	2	0	1	0	1	0	0	1	0	0	0	1	1	0	0	12	0	1346.68	A0A024FR39;A0A024FSC1;A0A3B6HYX1;A0A024FRZ0;Q7FYS2;Q4W247;P52589;Q6JAB8;A0A3B6IQT3;Q93XQ8;B9A8E3;A0A024FRN3;F8THZ6;A0A3B6INA7;Q93XQ7;B9A8E4;B9A8E2;A0A1L5YF11	A0A3B6IQT3	109	120	no	no	2;3	0.0034616	91.656	By MS/MS	By MS/MS	By MS/MS	By MS/MS	By MS/MS	By MS/MS	By MS/MS
KSKLEPASRELF	NEILAHDVVDEAGAWKSKLEPASRELFDFL	GAWKSKLEPASRELFDFLPKTIQEQLLLER	W	K	S	L	F	D	1	1	0	0	0	0	2	0	0	0	2	2	0	1	1	2	0	0	0	0	0	0	12	0	1403.78	A0A3B6RG90;A0A3B6SGS8;A0A1D6D1Q3	A0A3B6RG90	360	371	yes	no	2;3	0.00028647	110.86	By MS/MS	By MS/MS	By MS/MS	By MS/MS	By MS/MS	By MS/MS	By MS/MS
LAGRNNVIAKLDDPAQELTF	VVCFEINAERNERVWLAGRNNVIAKLDDPA	NVIAKLDDPAQELTFGRPAREVQEVFRAKD	W	L	A	T	F	G	3	1	2	2	0	1	1	1	0	1	3	1	0	1	1	0	1	0	0	1	0	0	20	0	2184.15	B7U6L4	B7U6L4	510	529	no	no	2;3	1.4693e-06	144.66	By MS/MS	By MS/MS	By MS/MS	By MS/MS	By MS/MS	By MS/MS	By MS/MS
LGNSVKNAVVTVPAYF	SSMVLIKMREIAEAFLGNSVKNAVVTVPAY	GNSVKNAVVTVPAYFNDSQRQATKDAGAIA	F	L	G	Y	F	N	2	0	2	0	0	0	0	1	0	0	1	1	0	1	1	1	1	0	1	4	0	0	16	1	1677.91	A0A3B5ZWW6;A0A3B5Y2Z8;Q9SAU8;A0A3B5Z104;A0A3B5Y3L5	A0A3B5ZWW6	138	153	yes	no	2;3	5.2663e-05	124.18	By MS/MS	By MS/MS	By MS/MS	By MS/MS	By MS/MS	By MS/MS	By MS/MS
LILAGDHLY	RQYLWLFEEHNVMEYLILAGDHLYRMDYEK	HNVMEYLILAGDHLYRMDYEKFIQAHRETD	Y	L	I	L	Y	R	1	0	0	1	0	0	0	1	1	1	3	0	0	0	0	0	0	0	1	0	0	0	9	0	1013.55	Q9M4Z1;P30523;M4VJ72;A0A3B6TJU4;A0A3B6SD73;A0A1D6BV11;A0A3B6RFZ5;C0KWE8;A0A3B6TRD4;A3FM72;B2LUU5;A0A3B6MQX3;A0A3B6LKX0;H6VMH0;Q5XXD1	Q9M4Z1	162	170	yes	no	2	3.5597e-05	126.24	By MS/MS	By MS/MS	By MS/MS	By MS/MS	By MS/MS	By MS/MS	By MS/MS
NQNLQHGAGGGARGAVTVTQAPGATVISY	QQNSADAIRAAQERYNQNLQHGAGGGARGA	AVTVTQAPGATVISYQEHKALPEGAQQGRA	Y	N	Q	S	Y	Q	5	1	2	0	0	3	0	6	1	1	1	0	0	0	1	1	3	0	1	3	0	0	29	0	2794.41	A0A3B5Z3G6	A0A3B5Z3G6	51	79	yes	yes	3	5.6484e-30	184.29	By MS/MS	By MS/MS	By MS/MS	By MS/MS	By MS/MS	By MS/MS	By MS/MS
PQQPHQPQQPYPQQQPY	QQLEQTISQQPQQPFPQQPHQPQQPYPQQQ	QPHQPQQPYPQQQPYGSSLTSIDGQ_____	F	P	Q	P	Y	G	0	0	0	0	0	8	0	0	1	0	0	0	0	0	6	0	0	0	2	0	0	0	17	1	2087.98	B6ETR9;R9XWH8;A0A2U8JD15;A0A290XYT2;U5U6N3;A0A7D5DPJ7;U5U9P7;R9XUY1;R9XT67;A0A2U8JD31;A0A7D5HR23;U5U7B7;A0A7D5HJF4;U5U6L8;U5U6M9;A0A290XYT1;A0A290XYU3;A0A060N0S6;U5UA46	B6ETR9	333	349	no	no	2;3	8.6129e-267	313.04	By matching		By matching
QTKAAEVATQVNSW	LAVCKYKADTQSVDFQTKAAEVATQVNSWV	FQTKAAEVATQVNSWVEKVTSGRIKDILPS	F	Q	T	S	W	V	3	0	1	0	0	2	1	0	0	0	0	1	0	0	0	1	2	1	0	2	0	0	14	0	1531.76	Q9ST58;H9AXB4	Q9ST58	135	148	yes	no	2;3	1.1061e-113	249.22	By MS/MS	By MS/MS	By MS/MS	By MS/MS	By MS/MS	By MS/MS	By MS/MS
QTKAAEVTTQVNSW	LAVCKYKAETQSVDFQTKAAEVTTQVNSWV	FQTKAAEVTTQVNSWVEKVTSGRIKNILPS	F	Q	T	S	W	V	2	0	1	0	0	2	1	0	0	0	0	1	0	0	0	1	3	1	0	2	0	0	14	0	1561.77	P93693;C0LF30;A0A3B6MWJ8;C0LF32;M1MQ64;Q41593	P93693	135	148	no	no	2;3	1.5803e-177	282.61	By MS/MS	By MS/MS	By MS/MS	By MS/MS	By MS/MS	By MS/MS	By MS/MS
RCTILPQEEKIPAIISRF	VPGSGFGQVPGTWHFRCTILPQEEKIPAII	ILPQEEKIPAIISRFTVFHETFMAEYRD__	F	R	C	R	F	T	1	2	0	0	1	1	2	0	0	4	1	1	0	1	2	1	1	0	0	0	0	0	18	0	2113.17	A0A3B5ZPT1;A0A3B5YT90;A0A3B5XVF6	A0A3B5ZPT1	372	389	yes	no	3;4	7.0502e-09	133.24	By MS/MS	By MS/MS	By MS/MS	By matching	By MS/MS	By matching	By MS/MS
YKVPSHAAEVTAGYY	HTVQLAIKISGIHWWYKVPSHAAEVTAGYY	YKVPSHAAEVTAGYYNLHDRDGYRPIARML	W	Y	K	Y	Y	N	3	0	0	0	0	0	1	1	1	0	0	1	0	0	1	1	1	0	3	2	0	0	15	2	1654.8	A0A3B6U9P0;A0A3B6TZ67;A0A3B6UA75;A0A3B6U3W8	A0A3B6U9P0	302	316	yes	no	2;3	2.5079e-06	159.12	By MS/MS	By MS/MS	By MS/MS	By MS/MS	By MS/MS	By MS/MS	By MS/MS
YPGQASPQQSGQGQQPGQEQQPGQGQQDQQPGQRQQGY	RRYYPSVTSSQQGSYYPGQASPQQSGQGQQ	QGQQDQQPGQRQQGYYPTSPQQPGQGQQLG	Y	Y	P	G	Y	Y	1	1	0	1	0	17	1	8	0	0	0	0	0	0	5	2	0	0	2	0	0	0	38	1	4107.84	Q42451;A9YSK5;Q45R38;Q1KL95;G4Y3Y1;G4Y3Y2;G4Y3Y0;M4M8L5	Q42451	117	154	no	no	3;4;5	3.7947e-122	235.28	By MS/MS	By MS/MS	By MS/MS	By MS/MS	By MS/MS	By MS/MS	By MS/MS
AEALDTTKTVIW	GWMGLDVGPDSIKTFAEALDTTKTVIWNGP	KTFAEALDTTKTVIWNGPMGVFEFEKFAAG	F	A	E	I	W	N	2	0	0	1	0	0	1	0	0	1	1	1	0	0	0	0	3	1	0	1	0	0	12	0	1346.71	A0A3B6PJQ3;P12783;A0A3B6NNE0;Q850M3;A0A3B6QEZ5;A0A3B6QD37;Q850M4	A0A3B6PJQ3	283	294	yes	no	2	0.0016069	142.83	By MS/MS	By MS/MS	By MS/MS	By MS/MS	By MS/MS	By MS/MS	By MS/MS
ASGVKDMLDRYF	TPHTSGTTIDAQLRYASGVKDMLDRYFKGE	LRYASGVKDMLDRYFKGEDFPAENYIVKEG	Y	A	S	Y	F	K	1	1	0	2	0	0	0	1	0	0	1	1	1	1	0	1	0	0	1	1	0	0	12	1	1400.68	A0A3B6JEG9;A0A1D5Y7B6;A0A3B6IPH6	A0A3B6JEG9	342	353	yes	no	2;3	0.0014954	93.839	By MS/MS	By MS/MS	By MS/MS	By MS/MS	By matching	By matching	By MS/MS
AVSSRSGTPEDLKY	HSYYASFGYHVTNFFAVSSRSGTPEDLKYL	FAVSSRSGTPEDLKYLVDKAHSLGLRVLMD	F	A	V	K	Y	L	1	1	0	1	0	0	1	1	0	0	1	1	0	0	1	3	1	0	1	1	0	0	14	0	1508.75	O04074;A0A3B6TZY6;A0A3B6TMZ7;Q9XGB2;A0A3B6SQD7;A0A3B6RT04;Q9FUU8;Q9XGB1;Q9XGB3;A0A3B6SLM3;A0A3B6RST4;Q9XED2;A0A3B6RP75;O24393;A0A3B6SQ52;A0A3B6RSU4	O04074	311	324	yes	no	2;3	4.4776e-05	125.61	By matching	By MS/MS	By MS/MS	By MS/MS	By matching	By matching	By MS/MS
CTPSAQWPCAPGKRY	WGYCFKQERGAASDYCTPSAQWPCAPGKRY	CTPSAQWPCAPGKRYYGRGPIQLSHNYNYG	Y	C	T	R	Y	Y	2	1	0	0	2	1	0	1	0	0	0	1	0	0	3	1	1	1	1	0	0	0	15	1	1663.76	A0A3B6TZD9;Q4Z8L8;Q4Z8L7	Q4Z8L8	120	134	no	no	3	2.5937e-05	117.07	By matching	By MS/MS	By matching	By MS/MS	By MS/MS	By matching	By MS/MS
EDVLLGDVQVYPEKGTVAF	FSRVIENANVIMATYEDVLLGDVQVYPEKG	LGDVQVYPEKGTVAFSAGLHGWAFTLTNFA	Y	E	D	A	F	S	1	0	0	2	0	1	2	2	0	0	2	1	0	1	1	0	1	0	1	4	0	0	19	1	2078.06	A0A3B6RQD1;A0A3B6I3X0;A0A3B6TWP7;A0A3B6SM60;A0A3B6N1J5;A0A3B6LX58;A0A3B6LXC1;A0A3B6N2V5;A0A3B6I318;A0A3B6LX08;A0A3B6N206;Q9M7S5	A0A3B6RQD1	193	211	yes	no	2;3	7.4337e-104	240.11	By MS/MS	By MS/MS	By MS/MS	By MS/MS	By MS/MS	By MS/MS	By MS/MS
ELMLPVPLEPGLRF	DVKMVMPGDNITAIFELMLPVPLEPGLRFA	FELMLPVPLEPGLRFALREGGRTVGVGVVT	F	E	L	R	F	A	0	1	0	0	0	0	2	1	0	0	4	0	1	1	3	0	0	0	0	1	0	0	14	0	1609.89	A0A3B5Z4B6;A0A3B6N318;A0A3B6LY97;A0A3B6HYU2	A0A3B5Z4B6	368	381	yes	no	2	2.0767e-10	166.97	By MS/MS	By MS/MS	By MS/MS		By MS/MS		By MS/MS
GFLTPDFW	GNFVKATFDCLMKTYGFLTPDFWRETTFTK	DCLMKTYGFLTPDFWRETTFTKAPYQEFTD	Y	G	F	F	W	R	0	0	0	1	0	0	0	1	0	0	1	0	0	2	1	0	1	1	0	0	0	0	8	2	981.46	A0A3B6LVN2;A0A3B6KRQ3;A0A3B6GY08;A0A3B6ELF5;A0A077S4G0;A0A3B6N0N5	A0A3B6LVN2	232	239	yes	no	1;2	0.00039107	122.15	By MS/MS	By MS/MS	By MS/MS	By MS/MS	By MS/MS		By MS/MS
HFIVPELAPSTKF	TVPAMEMTKWFDTNYHFIVPELAPSTKFSY	NYHFIVPELAPSTKFSYSSHKAINEYKEAK	Y	H	F	K	F	S	1	0	0	0	0	0	1	0	1	1	1	1	0	2	2	1	1	0	0	1	0	0	13	1	1484.8	A0A3B6LFB5;A0A3B6MK89;A0A3B6LFI2;A0A3B6LFR7;A0A3B6KAT3;A0A3B6LFK9;A0A3B6MJZ2;A0A3B6LDV5;A0A3B6KBT8;A0A3B6K9Q1	A0A3B6LFB5	118	130	yes	no	2;3	9.9479e-13	130.79	By MS/MS		By matching	By MS/MS	By MS/MS	By MS/MS	By MS/MS
HHQPQQTFPQPQQTY	CQQPQQTIPQPHQTFHHQPQQTFPQPQQTY	HHQPQQTFPQPQQTYPHQPQQQFPQTQQPQ	F	H	H	T	Y	P	0	0	0	0	0	6	0	0	2	0	0	0	0	1	3	0	2	0	1	0	0	0	15	1	1863.87	B6UKM7;P21292;M9TE79;B6UKN5;B6UKM5;A0A290XZ23;B6UKN1;B6UKN7;A0A4D6QBN0;B6UKP0;A0A5B9Y1W2;B6UKQ7	A0A4D6QBN0	60	74	no	no	2;3	3.2334e-136	229.95		By MS/MS	By MS/MS	By MS/MS
HMPALTEIFGDDSVLQF	MPGVIPVASGGIHVWHMPALTEIFGDDSVL	PALTEIFGDDSVLQFGGGTLGHPWGNAPGA	W	H	M	Q	F	G	1	0	0	2	0	1	1	1	1	1	2	0	1	2	1	1	1	0	0	1	0	0	17	1	1918.91	A0A286JV44;A0A2I4R1S4;A0A2Z6C7P0;B2CHJ6;P11383;W5ZRX4;A0A0A1IXC6;A0A1C3HPU2;A0A141KR97;X5I0H5;A0A3B6FN83;A0A3B6MXH4;A0A218LW57;A0A3B6NTI7;A0A3B6G072;A0A3B6B5E0	A0A286JV44	368	384	no	no	2;3	4.1496e-85	235.01		By MS/MS	By MS/MS
INPVSTPGRF	SANTHRSKWLRVVMFINPVSTPGRFQEFFL	RVVMFINPVSTPGRFQEFFLIGSGDERPQS	F	I	N	R	F	Q	0	1	1	0	0	0	0	1	0	1	0	0	0	1	2	1	1	0	0	1	0	0	10	0	1086.58	A0A3B6KNF4	A0A3B6KNF4	168	177	yes	yes	2	3.8595e-08	119.86	By MS/MS	By MS/MS	By MS/MS	By MS/MS	By MS/MS	By MS/MS	By MS/MS
IVKEGELASQY	LDRYFKGEDFPAENYIVKEGELASQYK___	AENYIVKEGELASQYK______________	Y	I	V	Q	Y	K	1	0	0	0	0	1	2	1	0	1	1	1	0	0	0	1	0	0	1	1	0	0	11	0	1235.64	A0A3B6JEG9;A0A1D5Y7B6;W5IA32;A0A3B6RHA9	W5IA32	366	376	no	no	2	0.0022666	148.73	By MS/MS	By MS/MS	By MS/MS	By MS/MS	By MS/MS	By MS/MS	By MS/MS
KLPQQQYPSGQGSIQPPFEAIRTF	QHQQQQQYSWGVGTFKLPQQQYPSGQGSIQ	GQGSIQPPFEAIRTFVLQTLPTACGAYVSQ	F	K	L	T	F	V	1	1	0	0	0	5	1	2	0	2	1	1	0	2	4	2	1	0	1	0	0	0	24	2	2716.4	D2KFH0	D2KFH0	130	153	yes	yes	3	1.4812e-07	156.36
KVVLVDHADF	GLNTKITSFLDPDGWKVVLVDHADFLKELH	DPDGWKVVLVDHADFLKELH__________	W	K	V	D	F	L	1	0	0	2	0	0	0	0	1	0	1	1	0	1	0	0	0	0	0	3	0	0	10	0	1141.61	A0A3B6RMH1;A0A3B6QHN2;A0A1D6CB88;A0A3B6TTS1;A0A3B6NRC2	A0A3B6RMH1	277	286	yes	no	2	3.0474e-07	168.54	By MS/MS	By MS/MS	By MS/MS	By MS/MS	By MS/MS	By MS/MS	By MS/MS
LQLQPFPQPQPF	QPYPQPQPFPSQQPYLQLQPFPQPQPFPPQ	QPYLQLQPFPQPQPFPPQLPYPQPQLPYPQ	Y	L	Q	P	F	P	0	0	0	0	0	4	0	0	0	0	2	0	0	2	4	0	0	0	0	0	0	0	12	1	1438.76	J7HT14;A0A023WGF7;K7X1J5	J7HT14	76	87	no	no	1;2	4.9737e-19	189.72	By MS/MS	By MS/MS	By MS/MS	By MS/MS	By MS/MS	By MS/MS	By MS/MS
LQPRQGQQGYYPTSPQQSGQGQQLGQGQQGY	TSPQQLGQGQQPRQWLQPRQGQQGYYPTSP	QSGQGQQLGQGQQGYYPTSPQQSGQGQQLG	W	L	Q	G	Y	Y	0	1	0	0	0	12	0	7	0	0	2	0	0	0	3	2	1	0	3	0	0	0	31	2	3391.59	A0A060MZP1;Q41553;A0A0X9BZV4;T2HRF3;Q19AE4;P02861;Q03872;A0A059UHD1;G3K725;A0A0X9ARV2;Q8H0L1;A0A0X9BSF8	A0A0X9BSF8	727	757	no	no	3;4	6.1936e-13	163.38	By MS/MS	By MS/MS	By MS/MS	By MS/MS	By MS/MS	By MS/MS	By matching
LSRSGGGGGGGLGSGGSIRSSY	______________________________	GGGGLGSGGSIRSSYSRFSSSGGRGGGGRF	Y	L	S	S	Y	S	0	2	0	0	0	0	0	10	0	1	2	0	0	0	0	6	0	0	1	0	0	0	22	0	1924.94	CON__P35527	CON__P35527	11	32	yes	yes	2;3	2.6239e-20	180.76	By MS/MS	By MS/MS	By MS/MS	By MS/MS	By MS/MS	By MS/MS	By MS/MS
NQVEIKPEMIGHY	EMIGSVVGIYNGKCFNQVEIKPEMIGHYLA	CFNQVEIKPEMIGHYLAEFSLSYKPVKHGR	F	N	Q	H	Y	L	0	0	1	0	0	1	2	1	1	2	0	1	1	0	1	0	0	0	1	1	0	0	13	0	1556.77	A0A3B6N100;A0A3B6LV48;A0A1D6S1Y9;W5ASA4	A0A3B6N100	110	122	yes	no	3	9.8792e-05	108.35	By MS/MS	By MS/MS	By MS/MS	By matching	By matching	By MS/MS
PQQPPFSQQQQQQPF	ERPWQQQPLPPQQTFPQQPPFSQQQQQQPF	PQQPPFSQQQQQQPFPQQPSFSQQQPPFSQ	F	P	Q	P	F	P	0	0	0	0	0	8	0	0	0	0	0	0	0	2	4	1	0	0	0	0	0	0	15	1	1811.86	A4KZ73;A0A7D4XNV2;R4JB46;A0A1U9XLA1;A0A1U9XLA3;A0A1U9XL87	A4KZ73	45	59	no	no	2	0.010695	72.365	By MS/MS	By MS/MS	By MS/MS	By MS/MS	By MS/MS	By MS/MS	By MS/MS
QLLPGKIQVGVF	EMLSRGFKDQIYDIFQLLPGKIQVGVFSAT	DIFQLLPGKIQVGVFSATMPPEALEITRKF	F	Q	L	V	F	S	0	0	0	0	0	2	0	2	0	1	2	1	0	1	1	0	0	0	0	2	0	0	12	0	1297.78	P41378;A0A3B6TVN9;A0A0C4BKH5	P41378	209	220	yes	no	2	1.5408e-29	154.12	By MS/MS	By MS/MS	By MS/MS	By MS/MS	By MS/MS	By MS/MS	By MS/MS
QNDKASALLVDFF	EIIVNGVSGYHIDPYQNDKASALLVDFFGK	PYQNDKASALLVDFFGKCKEDPSHWNKISQ	Y	Q	N	F	F	G	2	0	1	2	0	1	0	0	0	0	2	1	0	2	0	1	0	0	0	1	0	0	13	1	1466.74	A0A3B6AUT2;A0A3B6D8Z5;A0A7H4LED9;A0A3B6C2G3;Q43223;Q7DMV5	A0A3B6AUT2	734	746	no	no	2	7.891e-35	147.95	By MS/MS	By MS/MS	By MS/MS	By MS/MS	By MS/MS	By MS/MS	By MS/MS
RDRCVPGREIPY	TAILLAVLAAASASFRDRCVPGREIPYESL	ASFRDRCVPGREIPYESLNACREYAVRQTC	F	R	D	P	Y	E	0	3	0	1	1	0	1	1	0	1	0	0	0	0	2	0	0	0	1	1	0	0	12	0	1459.74	A0A3B6ITU0	A0A3B6ITU0	26	37	yes	yes	3	0.00033235	121.28	By MS/MS	By MS/MS	By MS/MS	By MS/MS	By MS/MS	By MS/MS	By MS/MS
RIISSIEQKEESRGNEAY	SVAYKNVIGARRASWRIISSIEQKEESRGN	SSIEQKEESRGNEAYVASIKEYRTRIETEL	W	R	I	A	Y	V	1	2	1	0	0	1	4	1	0	3	0	1	0	0	0	3	0	0	1	0	0	0	18	0	2108.05	A0A1D5XVH4;L0GED8;Q08G36;A0A3B6HZS8	A0A1D5XVH4	67	84	yes	no	3;4	6.7661e-35	195.77	By MS/MS	By MS/MS	By MS/MS	By MS/MS	By MS/MS	By MS/MS	By MS/MS
RKSEPIPEANNEPVKVVVADNVHDVVF	VAWLKDYFDGKLTPFRKSEPIPEANNEPVK	PVKVVVADNVHDVVFKSGKNVLIEFYAPWC	F	R	K	V	F	K	2	1	3	2	0	0	3	0	1	1	0	2	0	1	3	1	0	0	0	7	0	0	27	0	3000.57	A0A3B6IQT3;Q93XQ8;B9A8E3;A0A024FRN3;F8THZ8;F8THZ5;F8THZ6;A0A3B6INA7;Q6JAB5;Q6JAB9;Q93XQ7;B9A8E4;B9A8E2;A0A1L5YF11	A0A3B6IQT3	347	373	no	no	4	7.2746e-05	140.04	By MS/MS	By MS/MS	By MS/MS	By MS/MS	By MS/MS	By MS/MS	By MS/MS
RPQQPYPQSQPQY	PYPQPQLPYPQPQPFRPQQPYPQSQPQYSQ	PFRPQQPYPQSQPQYSQPQQPISQQQQQQQ	F	R	P	Q	Y	S	0	1	0	0	0	5	0	0	0	0	0	0	0	0	4	1	0	0	2	0	0	0	13	1	1615.77	A0A0E3Z506;A0A2P1H695;P18573;A0A1K0JSA4;K7XRC7;K7X0M3;A0A1K0IT13;A0A0E3Z5U1;A0A1K0JNG6;A5JSA6;J7HWD3;A0A0K2QJJ9;Q1WA39;K7WV37;Q9M4L6	A0A0E3Z506	109	121	no	no	2;3	2.7016e-22	191.4	By MS/MS	By MS/MS	By MS/MS	By MS/MS	By MS/MS	By MS/MS	By MS/MS
RQGDVIALPAGIVHWF	QSQKFKDEHQKVHRFRQGDVIALPAGIVHW	QGDVIALPAGIVHWFYNDGDAPIVAIYVFD	F	R	Q	W	F	Y	2	1	0	1	0	1	0	2	1	2	1	0	0	1	1	0	0	1	0	2	0	0	16	1	1777.96	A0A3B5XV32;B2CGM6;B2CGM5;A0A3B5ZP43;A5JHH2;Q08837	A0A3B5XV32	158	173	no	no	2;3	0.00052109	110.08	By MS/MS	By MS/MS	By MS/MS		By MS/MS	By MS/MS	By MS/MS
RRTCPRAESIVREF	AAEPPVARGLSFDFYRRTCPRAESIVREFV	YRRTCPRAESIVREFVQDAVRKDIGLAAGL	Y	R	R	E	F	V	1	4	0	0	1	0	2	0	0	1	0	0	0	1	1	1	1	0	0	1	0	0	14	0	1718.9	A0A3B6R8P8;A0A3B6UAX2;A0A3B6UB84	A0A3B6UAX2	37	50	no	no	3;4	4.4584e-06	126.71	By MS/MS	By MS/MS	By MS/MS	By MS/MS	By MS/MS	By MS/MS	By MS/MS
RVENLYEGPLDDIY	MMIFHLPSPSKAQRYRVENLYEGPLDDIYA	YRVENLYEGPLDDIYANAIRNCDPDGPLML	Y	R	V	I	Y	A	0	1	1	2	0	0	2	1	0	1	2	0	0	0	1	0	0	0	2	1	0	0	14	1	1694.82	A0A3B6RQD1;A0A3B6I3X0;A0A3B6TWP7;A0A3B6SM60;A0A3B6N1J5;A0A3B6LX58;A0A3B6LXC1;A0A3B6N2V5;A0A3B6I318;A0A3B6LX08;A0A3B6HZX3;A0A3B5ZPE1	A0A3B6RQD1	350	363	yes	no	2	9.3188e-09	110.74	By MS/MS	By MS/MS	By MS/MS	By MS/MS	By MS/MS	By MS/MS	By MS/MS
SDHVGGGVGNYYPSHSGY	ARDVMAFAWQHQGKYSDHVGGGVGNYYPSH	VGGGVGNYYPSHSGYKDELLWGCAWLLWAT	Y	S	D	G	Y	K	0	0	1	1	0	0	0	5	2	0	0	0	0	0	1	3	0	0	3	2	0	0	18	2	1851.78	A0A3B6NM79;A0A3B6QB34	A0A3B6NM79	223	240	yes	no	2;3	2.4586e-254	237.46	By MS/MS	By MS/MS	By MS/MS	By MS/MS	By MS/MS	By MS/MS	By MS/MS
VDSLDKIAQVPRVG	TIVTMEYRIDRVRLFVDSLDKIAQVPRVG_	FVDSLDKIAQVPRVG_______________	F	V	D	V	G	-	1	1	0	2	0	1	0	1	0	1	1	1	0	0	1	1	0	0	0	3	0	0	14	0	1495.84	P82977;J7QW61;B3FHM6;A0A3B5ZNA8;A0A3B5ZMV0;A0A3B5YRR0;A0A3B5YQP1	P82977	71	84	yes	no	3	1.03e-05	120.49	By MS/MS	By MS/MS	By MS/MS	By MS/MS	By MS/MS	By MS/MS	By MS/MS
VGLTADDKSHQW	SWDKWTAAYPATRFYVGLTADDKSHQWVHP	RFYVGLTADDKSHQWVHPKNVYYGVAPVAQ	Y	V	G	Q	W	V	1	0	0	2	0	1	0	1	1	0	1	1	0	0	0	1	1	1	0	1	0	0	12	0	1355.65	R9UNY9;Q8L5C6;D3JUT3	R9UNY9	249	260	yes	no	2;3	2.1377e-26	131.09	By MS/MS	By MS/MS	By MS/MS	By matching	By MS/MS	By MS/MS	By MS/MS
VIREDLTGVVLF	PPMEMDFVADHPFLFVIREDLTGVVLFVGH	FLFVIREDLTGVVLFVGHVVNPLLAA____	F	V	I	L	F	V	0	1	0	1	0	0	1	1	0	1	2	0	0	1	0	0	1	0	0	3	0	0	12	0	1359.78	A0A3B6HV13	A0A3B6HV13	380	391	yes	yes	2	0.00306	95.608	By MS/MS	By MS/MS	By MS/MS	By matching	By MS/MS	By MS/MS	By MS/MS
VLDLLKNAESNAEVKGLDVDALY	QPNGQGRWPAKSAKFVLDLLKNAESNAEVK	ESNAEVKGLDVDALYISHIQVNQAQKQRRR	F	V	L	L	Y	I	3	0	2	3	0	0	2	1	0	0	5	2	0	0	0	1	0	0	1	3	0	0	23	0	2488.31	W5FSM8;A0A3B6KFH9	W5FSM8	92	114	yes	no	3	1.796e-05	143.93	By MS/MS	By MS/MS	By MS/MS	By MS/MS	By MS/MS	By MS/MS	By MS/MS
VLPIRDVRASIGAGF	SFSHVPSMKGAPSDFVLPIRDVRASIGAGF	VLPIRDVRASIGAGFIYPLVGTMSTMPGLP	F	V	L	G	F	I	2	2	0	1	0	0	0	2	0	2	1	0	0	1	1	1	0	0	0	2	0	0	15	0	1569.9	A0A3B6MR11;A0A3B6KJA2;A0A3B6LMW5;A0A3B6MSF0;A0A3B6LLB0	A0A3B6MR11	589	603	yes	no	3	0.0011707	74.769	By MS/MS		By MS/MS	By MS/MS	By MS/MS	By MS/MS	By MS/MS
VQRGDVKVGW	TLFVPQYIDSNLILFVQRGDVKVGWIHKGG	NLILFVQRGDVKVGWIHKGGLVEKQLKMGD	F	V	Q	G	W	I	0	1	0	1	0	1	0	2	0	0	0	1	0	0	0	0	0	1	0	3	0	0	10	0	1142.62	A0A3B6HVT4;A0A3B6JHB6;A0A3B6IQY2	A0A3B6HVT4	133	142	no	no	2	0.00034204	155.58	By MS/MS	By MS/MS	By MS/MS	By MS/MS	By MS/MS	By MS/MS	By MS/MS
YHQQQPIQQQPQPF	KPSQQQPLPLQQILWYHQQQPIQQQPQPFP	WYHQQQPIQQQPQPFPQQPPCSQQQQPPLS	W	Y	H	P	F	P	0	0	0	0	0	7	0	0	1	1	0	0	0	1	3	0	0	0	1	0	0	0	14	1	1765.85	Q6J161;F8SGQ3;B2BZD1;A0A0S2GJS0;Q8W3X6;Q0QBR3;Q41552;R4JBK0;I3QPH8;Q0GNG1;A0A0S2GJT4;D3U326	Q6J161	25	38	no	no	2;3	4.3332e-67	222.42	By MS/MS	By MS/MS	By MS/MS	By MS/MS	By MS/MS	By MS/MS	By MS/MS
ADKNPNFVGCVEGALGIRDW	GSKKIVGVFYQAGEYADKNPNFVGCVEGAL	NFVGCVEGALGIRDWLESKGHHYIVTDDKE	Y	A	D	D	W	L	2	1	2	2	1	0	1	3	0	1	1	1	0	1	1	0	0	1	0	2	0	0	20	1	2160.04	W5IA32;A0A3B6RHA9;Q7X9L3;A0A3B6RDT2;A0A3B6THR9;A0A3B6SCH2	W5IA32	42	61	yes	no	3	4.4118e-16	163.68	By MS/MS	By MS/MS	By MS/MS	By MS/MS	By MS/MS	By MS/MS	By matching
ALRLASAISSDPESATGNVAF	LATDVCLSVAHQTRFALRLASAISSDPESA	AISSDPESATGNVAFSPVSLHVALSLITAG	F	A	L	A	F	S	5	1	1	1	0	0	1	1	0	1	2	0	0	1	1	4	1	0	0	1	0	0	21	0	2076.05	A0A3B6TLW2;C0LF31;C0LF33;A0A3B6RB90	A0A3B6TLW2	20	40	yes	no	2	2.4196e-13	169.09	By MS/MS	By MS/MS	By MS/MS	By matching	By MS/MS	By matching	By MS/MS
DRRNLGPGGAGSPIHKF	NYILTGSADNSVRMWDRRNLGPGGAGSPIH	RNLGPGGAGSPIHKFEGHKAAVLCVQWSPD	W	D	R	K	F	E	1	2	1	1	0	0	0	4	1	1	1	1	0	1	2	1	0	0	0	0	0	0	17	0	1777.93	A0A3B6EJ95;W5CUZ3;A0A3B6GXC7;A0A068B111;A0A068B052;A0A068AZX3;A0A068AZ53;A0A3B6GXV4;A0A3B6FNK4;A0A3B6EH94	A0A3B6EJ95	316	332	yes	no	4	1.1748e-05	137.61	By MS/MS	By MS/MS	By MS/MS	By MS/MS	By MS/MS	By MS/MS	By MS/MS
ELTPGLIPGAIY	NLYWEGFKSSDGTWWELTPGLIPGAIYVGF	TWWELTPGLIPGAIYVGFGGTYRDLLGDTD	W	E	L	I	Y	V	1	0	0	0	0	0	1	2	0	2	2	0	0	0	2	0	1	0	1	0	0	0	12	0	1242.69	A0A1D5ZL98	A0A1D5ZL98	100	111	yes	yes	2	3.5184e-05	161.9	By MS/MS	By MS/MS	By matching	By matching	By MS/MS	By matching	By MS/MS
GLIYDNLESAKKF	FKFRTHFGGGKSSGFGLIYDNLESAKKFEP	GFGLIYDNLESAKKFEPKYRLIRNGLATKV	F	G	L	K	F	E	1	0	1	1	0	0	1	1	0	1	2	2	0	1	0	1	0	0	1	0	0	0	13	1	1496.79	A0A3B6RHV8;A0A1D6DK86	A0A3B6RHV8	79	91	yes	no	3	0.00038293	94.402		By MS/MS	By MS/MS	By MS/MS	By MS/MS	By MS/MS	By MS/MS
GVSAGVGAY	RVNVPLYRTTTSVPFGVSAGVGAY______	TTSVPFGVSAGVGAY_______________	F	G	V	A	Y	-	2	0	0	0	0	0	0	3	0	0	0	0	0	0	0	1	0	0	1	2	0	0	9	0	779.381	F8SGN5	F8SGN5	346	354	yes	yes	1	2.147e-47	216.64	By MS/MS	By MS/MS	By MS/MS	By matching	By MS/MS
IEASSTPKVVTF	VVDSKDFDVSALEKFIEASSTPKVVTFDKN	EKFIEASSTPKVVTFDKNPDNHPYLLKFFQ	F	I	E	T	F	D	1	0	0	0	0	0	1	0	0	1	0	1	0	1	1	2	2	0	0	2	0	0	12	0	1277.69	A0A3B6IQT3;Q93XQ8;B9A8E3;A0A024FRN3;F8THZ8;F8THZ5;F8THZ6	A0A3B6IQT3	222	233	yes	no	2	0.0015765	144.17	By MS/MS	By MS/MS	By MS/MS	By MS/MS	By MS/MS	By MS/MS	By MS/MS
LKINPEGKVPVY	YQMKLIDVSNKADWFLKINPEGKVPVYNGG	DWFLKINPEGKVPVYNGGDGKWIADSDVIT	F	L	K	V	Y	N	0	0	1	0	0	0	1	1	0	1	1	2	0	0	2	0	0	0	1	2	0	0	12	0	1355.78	Q84UH6;A0A3B5XVD9;C9EF64;A0A3B5YRG4;A0A3B5YRG3	C9EF64	51	62	no	no	2;3	0.003011	115.7	By MS/MS	By MS/MS	By MS/MS		By MS/MS	By MS/MS	By MS/MS
LQQQEWPDLSGACY	DDDDKYRALCGAFGYLQQQEWPDLSGACYS	YLQQQEWPDLSGACYSAFGAPPPPGAATQA	Y	L	Q	C	Y	S	1	0	0	1	1	3	1	1	0	0	2	0	0	0	1	1	0	1	1	0	0	0	14	1	1636.72	A0A3B6NTR0;A0A3B6PMK8;A0A3B6QJ35;A0A3B6NR36;A0A3B6NSL8	A0A3B6NTR0	36	49	yes	no	2	0.00022585	116.3	By MS/MS	By MS/MS	By MS/MS	By MS/MS	By MS/MS	By MS/MS	By MS/MS
LQQQTLQQQQF	______________________________	______________________________	-	L	Q	Q	F	-	0	0	0	0	0	7	0	0	0	0	2	0	0	1	0	0	1	0	0	0	0	0	11	0	1388.7		REV__A0A290XYS5			yes	no	2	0.0026805	145.63	By MS/MS	By MS/MS	By MS/MS	By MS/MS	By MS/MS	By MS/MS	By MS/MS
LSTTINNAVVTVPAYF	SSMVLTKMREIAEAFLSTTINNAVVTVPAY	STTINNAVVTVPAYFNDSQRQATKDAGVIA	F	L	S	Y	F	N	2	0	2	0	0	0	0	0	0	1	1	0	0	1	1	1	3	0	1	3	0	0	16	1	1708.9	A0A3B6ISB1;A0A3B6HPZ5;A0A3B6HS11;A0A3B6JLI9	A0A3B6ISB1	143	158	yes	no	2	2.5501e-05	128.44	By MS/MS	By MS/MS	By MS/MS	By MS/MS	By MS/MS	By MS/MS	By MS/MS
MNAFDQAMNALDDKF	RQWSLADIDHLRYKYMNAFDQAMNALDDKF	MNAFDQAMNALDDKFSFLSSSKQIVSDMNE	Y	M	N	K	F	S	3	0	2	3	0	1	0	0	0	0	1	1	2	2	0	0	0	0	0	0	0	0	15	1	1729.74	O04074;A0A3B6TZY6;A0A3B6TMZ7;Q9XGB2;A0A3B6SQD7;A0A3B6RT04;Q9FUU8;Q9XGB1;Q9XGB3;A0A3B6SLM3;A0A3B6RST4;Q9XED2;A0A3B6RP75	O04074	636	650	yes	no	2	1.2903e-138	266.74	By MS/MS	By MS/MS	By matching	By matching	By MS/MS	By matching	By matching
NQNLQHGGGARGAVTVTQAPGATVVSY	QQNSADAIRAAQERYNQNLQHGGGARGAVT	AVTVTQAPGATVVSYQEHKALPEGAQQGRT	Y	N	Q	S	Y	Q	4	1	2	0	0	3	0	5	1	0	1	0	0	0	1	1	3	0	1	4	0	0	27	0	2652.34	A0A3B6A0K5	A0A3B6A0K5	51	77	yes	yes	3	3.3326e-62	211.68	By MS/MS	By MS/MS	By MS/MS	By MS/MS	By MS/MS	By MS/MS	By MS/MS
PLPPFRGDSRDTF	ELRRQASEGDQGHHWPLPPFRGDSRDTFNL	HWPLPPFRGDSRDTFNLLEQRPKIANRHGR	W	P	L	T	F	N	0	2	0	2	0	0	0	1	0	0	1	0	0	2	3	1	1	0	0	0	0	0	13	1	1503.75	A0A3B6IJ76;A0A3B6ILV9;A0A3B6JBZ2;A0A3B6JDG3;B7U6L4;I6QQ39	B7U6L4	329	341	no	no	3	0.0054842	66.498	By MS/MS	By MS/MS	By MS/MS	By MS/MS	By MS/MS	By MS/MS	By MS/MS
QKQGLDPKPVTECY	DLVMKNRHREWESCFQKQGLDPKPVTECYK	FQKQGLDPKPVTECYKGERGHNLSLEYGRQ	F	Q	K	C	Y	K	0	0	0	1	1	2	1	1	0	0	1	2	0	0	2	0	1	0	1	1	0	0	14	0	1604.79	A0A3B6HUV4;A0A3B6HU03;A0A3B6HQF0;A0A3B6HSI5;D2TE73;D3KVP5;A0A3B6IQ78;A0A3B6IRR8;Q7Y1Z2	A0A3B6HUV4	138	151	no	no	2;3	4.3944e-240	257.01	By MS/MS	By MS/MS	By MS/MS	By MS/MS	By matching	By MS/MS	By MS/MS
RRDSKVVIDQAIAY	NCEGYVGHYMLGSHYRRDSKVVIDQAIAYL	YRRDSKVVIDQAIAYLDSLKLAGNGKEVWV	Y	R	R	A	Y	L	2	2	0	2	0	1	0	0	0	2	0	1	0	0	0	1	0	0	1	2	0	0	14	0	1632.89	A0A3B6I218;A0A3B6TJ74;A0A3B6IW47;A0A3B6U5R3;A0A3B6I3M3	A0A3B6I218	103	116	yes	no	3	0.0029548	68.513	By MS/MS	By MS/MS	By MS/MS	By MS/MS	By MS/MS	By MS/MS	By MS/MS
SHQQQPFPQQPY	LNPSNKELQSPQQSFSHQQQPFPQQPYPQQ	QSFSHQQQPFPQQPYPQQPYPSQQPYPSQQ	F	S	H	P	Y	P	0	0	0	0	0	5	0	0	1	0	0	0	0	1	3	1	0	0	1	0	0	0	12	1	1483.68	B6ETR9;R9XWH8;A0A2U8JD15;A0A290XYT2;U5U6L3;U5U6N3;A0A7D5DPJ7;U5U9P7;R9XUY1;R9XT67;A0A2U8JD31;A0A7D5HR23;U5U7B7;R9XVE2;A0A7D5HJF4;U5U6L8;U5U6M9;A0A290XYT1;A0A3B6UD61;A0A7D5DKY0;A0A290XYS6;A0A290XYT6;A0A060N0S6;U5UA46	B6ETR9	20	31	no	no	2	2.4742e-09	174.86	By MS/MS	By matching	By MS/MS		By MS/MS	By MS/MS	By matching
SIGTGVGGY	GVNVPLYSSTTIMPFSIGTGVGGY______	TTIMPFSIGTGVGGY_______________	F	S	I	G	Y	-	0	0	0	0	0	0	0	4	0	1	0	0	0	0	0	1	1	0	1	1	0	0	9	0	809.392	V9P6N2	V9P6N2	328	336	no	no	1	7.7284e-13	179.23
SQQQPPFSQQQQPVLPQQPSFSQQQLPPF	QQQQPSFSQQQQPPFSQQQPPFSQQQQPVL	LPQQPSFSQQQLPPFSQQQPPFSQQQQPVL	F	S	Q	P	F	S	0	0	0	0	0	12	0	0	0	0	2	0	0	3	7	4	0	0	0	1	0	0	29	2	3348.65	I1XB60;I1XB41;B2Y2Q7;B2Y2Q6;D6RVY4;B2Y2S3;R4JBF5;R4JB56;R4JDM1;R9XVC9;F8SGN5;A0A0S2GJR8;A0A0S2GJS5;B2Y2Q1;A0A2U8JCZ2;R4JBL6;R4JB40;R4JBJ2;B2Y2Q2;R4JFB5;B2Y2Q3;B2Y2Q4;Q75ZV8;Q68AN2;Q18NR2;R4JB14;R4JF82;R4JB54;I1XB56;A0A7D4XSI0;Q00M56;F8SGN4;F8SGN3;F8SGN6;F8SGM4	Q00M56	106	134	no	no	3	0.02684	68.937	By MS/MS	By MS/MS	By matching	By MS/MS	By MS/MS	By MS/MS	By MS/MS
SQQQQPPLSQQQQPPF	SAVAQISQQQQPPLFSQQQQPPLSQQQQPP	QQQQPPLSQQQQPPFSQQQQQQQPPFTQQQ	F	S	Q	P	F	S	0	0	0	0	0	8	0	0	0	0	1	0	0	1	4	2	0	0	0	0	0	0	16	0	1864.91	C3VN77	C3VN77	31	46	yes	yes	2;3	6.8086e-149	241.78		By MS/MS	By MS/MS		By MS/MS	By MS/MS
TVTVPKAEVKKPEVKAIEISG	______________________________	AEVKKPEVKAIEISG_______________	-	T	V	S	G	-	2	0	0	0	0	0	3	1	0	2	0	4	0	0	2	1	2	0	0	4	0	0	21	0	2222.29	Q9S7S6	Q9S7S6	1	21	yes	yes	3;4	7.6247e-05	84.025	By matching	By matching	By MS/MS	By MS/MS	By MS/MS	By MS/MS	By MS/MS
VEHHLKSPPSVPY	VHFILKHKNPKTGKYVEHHLKSPPSVPYDK	KYVEHHLKSPPSVPYDKLSHVYTAILKPDN	Y	V	E	P	Y	D	0	0	0	0	0	0	1	0	2	0	1	1	0	0	3	2	0	0	1	2	0	0	13	0	1488.77	A0A3B6NMA6;A0A3B6PI06	A0A3B6NMA6	159	171	no	no	2;3	0.00058323	115.29	By MS/MS	By MS/MS	By MS/MS	By MS/MS	By MS/MS	By matching	By MS/MS
VIFGEAKIEDLSSQLQSQAAEQF	ISKPDVFKSPNSETYVIFGEAKIEDLSSQL	EDLSSQLQSQAAEQFKAPDLSQMISSPEAS	Y	V	I	Q	F	K	3	0	0	1	0	4	3	1	0	2	2	1	0	2	0	3	0	0	0	1	0	0	23	1	2537.26	A0A3B6INS4;A0A3B5ZWX4;A0A3B5YY70;A0A2H4C4A1;A0A3B6IQB1;A0A3B6JH08;A0A3B6HV46	A0A3B6INS4	114	136	yes	no	2;3	0.00024656	111.97	By MS/MS	By MS/MS	By matching	By MS/MS	By MS/MS	By MS/MS	By MS/MS
VKLLGGDVDQKKF	FTVKHEQKLDCGGGYVKLLGGDVDQKKFGG	GYVKLLGGDVDQKKFGGDTPYSIMFGPDIC	Y	V	K	K	F	G	0	0	0	2	0	1	0	2	0	0	2	3	0	1	0	0	0	0	0	2	0	0	13	0	1445.82	A0A3B6DMI9;A0A3B6CFZ3;A0A3B6B861;A0A3B6CIB7;A0A3B6B8E6;W5BVA4;Q5MCL9;A0A3B6CG34;A0A3B6B959;M1NQF1;A0A3B6DQK3	A0A3B6DMI9	116	128	yes	no	2;3	0.0011968	93.162	By matching	By MS/MS	By MS/MS	By MS/MS	By MS/MS	By MS/MS	By MS/MS
VQVASRGGPF	VRAGDVFWIPRHLPFVQVASRGGPFVFFGF	RHLPFVQVASRGGPFVFFGFTTSARRNKPQ	F	V	Q	P	F	V	1	1	0	0	0	1	0	2	0	0	0	0	0	1	1	1	0	0	0	2	0	0	10	0	1016.54	A0A3B6HVT4;A0A3B6JHB6;A0A3B6IQY2	A0A3B6HVT4	420	429	no	no	2	0.0024566	129.72	By MS/MS	By MS/MS	By MS/MS	By MS/MS	By MS/MS	By MS/MS	By MS/MS
ARTYPDRLSY	GRFMPVNFENIFSKYARTYPDRLSYRELWR	IFSKYARTYPDRLSYRELWRMTEGSREVFD	Y	A	R	S	Y	R	1	2	0	1	0	0	0	0	0	0	1	0	0	0	1	1	1	0	2	0	0	0	10	1	1240.62	A0A3B6B2Z6;W5B8D6;W5BUF4;W5AQ78	A0A3B6B2Z6	166	175	yes	no	2;3	0.00029415	150.61	By MS/MS	By MS/MS	By MS/MS	By MS/MS	By MS/MS	By MS/MS	By MS/MS
CGVKVELPKNF	SGNKNAFKALIAAEYCGVKVELPKNFEMGV	AAEYCGVKVELPKNFEMGVSNKTPEFIKMN	Y	C	G	N	F	E	0	0	1	0	1	0	1	1	0	0	1	2	0	1	1	0	0	0	0	2	0	0	11	0	1232.66	A0A3B6SP22;A0A3B6SI60	A0A3B6SP22	24	34	yes	no	2	5.3027e-10	125.18	By MS/MS	By MS/MS	By MS/MS	By MS/MS			By MS/MS
EAKGQTPMFPRIF	KILFTSLCHTDVYFWEAKGQTPMFPRIFGH	FWEAKGQTPMFPRIFGHEAGGIVESVGEGV	W	E	A	I	F	G	1	1	0	0	0	1	1	1	0	1	0	1	1	2	2	0	1	0	0	0	0	0	13	1	1520.78	A9U8G4;A9U8G5;A0A3B6JHV5	A9U8G4	55	67	yes	no	3	0.00087385	76.326	By MS/MS	By MS/MS		By MS/MS	By MS/MS	By matching	By MS/MS
ETAEAAKDTAWETAEAAKDKANQGY	DATLEKTASAKDAAWETAEAAKDTAWETAE	WETAEAAKDKANQGYEKVKEKVGEVKDKVT	W	E	T	G	Y	E	8	0	1	2	0	1	4	1	0	0	0	3	0	0	0	0	3	1	1	0	0	0	25	1	2668.23	A0A3B6JLF7	A0A3B6JLF7	397	421	yes	yes	3;4	2.5695e-202	277.45	By MS/MS	By MS/MS	By MS/MS			By MS/MS	By matching
FGEIGVGTPPQKF	EGDIVSLKNYMNAQYFGEIGVGTPPQKFTV	QYFGEIGVGTPPQKFTVIFDTGSSNLWVPS	Y	F	G	K	F	T	0	0	0	0	0	1	1	3	0	1	0	1	0	2	2	0	1	0	0	1	0	0	13	1	1375.71	Q401N7;A0A3B5Z4G2;A0A3B5Y6C7;A0A3B6A2J7;A0A3B6A160	Q401N7	84	96	yes	no	2	0.0001016	126.03	By MS/MS	By MS/MS	By MS/MS	By MS/MS	By MS/MS	By MS/MS	By MS/MS
FVKLADAMVTW	LSEQVKEKLGKIDPYFVKLADAMVTWIEAW	IDPYFVKLADAMVTWIEAWDELNPSDTVVA	Y	F	V	T	W	I	2	0	0	1	0	0	0	0	0	0	1	1	1	1	0	0	1	1	0	2	0	0	11	1	1279.66	Q9ZR33;A0A3B6JJ96;A0A3B6ISB7;A0A3B6HSJ4;A0A3B6JJQ0;A0A3B6GW08;A0A077RVB3;A0A3B6DLY8	Q9ZR33	334	344	yes	no	2	1.5647e-11	122.28	By MS/MS	By MS/MS	By MS/MS	By MS/MS	By MS/MS	By MS/MS	By MS/MS
GHEAGGIVESVGEGVTELAPGDHVLPVF	FWEAKGQTPMFPRIFGHEAGGIVESVGEGV	GVTELAPGDHVLPVFTGECKECPHCKSAES	F	G	H	V	F	T	2	0	0	1	0	0	4	6	2	1	2	0	0	1	2	1	1	0	0	5	0	0	28	0	2771.38	A9U8G4;A9U8G5;A0A3B6HTX5;A0A3B6ING4;A0A3B6JHV5	A9U8G4	68	95	yes	no	3	2.9115e-49	201.15	By MS/MS	By MS/MS	By MS/MS	By MS/MS	By MS/MS	By MS/MS	By MS/MS
GLMKIDEEGRIIEF	TVAALPMDEERATAFGLMKIDEEGRIIEFA	FGLMKIDEEGRIIEFAEKPKGEQLKAMMVD	F	G	L	E	F	A	0	1	0	1	0	0	3	2	0	3	1	1	1	1	0	0	0	0	0	0	0	0	14	0	1648.85	Q9M4Z1;P30523;M4VJ72;A0A3B6TJU4;A0A3B6SD73;A0A1D6BV11;A0A3B6RFZ5;C0KWE8;A0A3B6TRD4;A3FM72	Q9M4Z1	204	217	yes	no	3	0.00052115	92.269	By MS/MS	By MS/MS	By MS/MS	By MS/MS	By MS/MS	By MS/MS	By MS/MS
HNSKIKFPLVY	TVDFKLCKRDNTKQFHNSKIKFPLVYQKVR	TKQFHNSKIKFPLVYQKVRPPTRKLKTTYK	F	H	N	V	Y	Q	0	0	1	0	0	0	0	0	1	1	1	2	0	1	1	1	0	0	1	1	0	0	11	1	1344.76	A0A1D5SRX8;W5D7B8;A0A3B5Z5M6	A0A1D5SRX8	145	155	yes	no	3	0.00046187	92.866	By matching	By MS/MS	By MS/MS	By MS/MS	By MS/MS	By matching	By MS/MS
IEKHIPTEKVVVDQF	DLWTLAKRLSTESEFIEKHIPTEKVVVDQF	IEKHIPTEKVVVDQFMLPKFKISFGFEATN	F	I	E	Q	F	M	0	0	0	1	0	1	2	0	1	2	0	2	0	1	1	0	1	0	0	3	0	0	15	0	1780.97	A0A3B6TLW2;C0LF31;C0LF33	A0A3B6TLW2	271	285	yes	no	2;3;4	3.2952e-07	164.56	By MS/MS	By MS/MS	By matching	By matching	By MS/MS	By matching	By MS/MS
IPPYCTIAPVGIFGTN	RNLALETLPAMCNVYIPPYCTIAPVGIFGT	PPYCTIAPVGIFGTN_______________	Y	I	P	T	N	-	1	0	1	0	1	0	0	2	0	3	0	0	0	1	3	0	2	0	1	1	0	0	16	2	1661.85	A0A0E3Z506;A0A2P1H695;P18573;A0A1K0JSA4;K7XRC7;K7X0M3;A0A1K0IT13;A0A0E3Z5U1;A0A1K0JNG6;A5JSA6;J7HWD3;A0A0K2QJJ9;Q1WA39;K7WV37;A0A0E3Z7F7;R9XW75;A0A0E3Z527;R9XSW3;R9XW94;A0A2R2Y407;A7LHB7;D0UTY3;K7XR81;R9XW73;R9XV34;A0A023WGG0;H6VLP5;K7XRC1;A0A0E3UR68;D0UTY2;K7X1K5;A7LHB6;R9XV51;A0A0K2QJ98;A0A1K0IT05;J7HT18;Q306F9;A7LHB0;A0A1K0JS97;A0A1K0K0R0;K7WUY9;R9XV20;K7WV53;R9XUN1;A0A0E3UQU4;P04724;A5JSB7;K7…	A0A0E3Z506	293	308	no	no	2;3	2.3093e-33	201.33		By MS/MS		By MS/MS	By MS/MS	By matching	By MS/MS
IRSGIVVIQKNATIKDGTVV	KEGVQEADRPEEGYYIRSGIVVIQKNATIK	VVIQKNATIKDGTVV_______________	Y	I	R	V	V	-	1	1	1	1	0	1	0	2	0	4	0	2	0	0	0	1	2	0	0	4	0	0	20	0	2110.25	Q7XJA9;Q0PG36;P12299;A0A3B5Z6A6;A0A3B5Y7B2;A0A3B5Z5B4;P12300;O22593	Q7XJA9	503	522	yes	no	3;4	2.7042e-15	149.53	By matching	By MS/MS	By MS/MS	By MS/MS	By MS/MS		By MS/MS
ISYPISLW	EERRIKDLVKKHSEFISYPISLWTEKTTEK	VKKHSEFISYPISLWTEKTTEKEISDDEDE	F	I	S	L	W	T	0	0	0	0	0	0	0	0	0	2	1	0	0	0	1	2	0	1	1	0	0	0	8	1	977.522	A0A3B6SIR8;F4Y594;F4Y593;F4Y592;A0A3B6RHR0;A0A2U8M475;Q9ZRG0;Q9SAS3;A0A3B6MTT2;A0A3B6KK83;Q9XGF1;Q0Q0I7;F4Y595;A0A3B6KHN4;Q2L3T8;A0A3B6LNT9;A0A3B6KK96;A0A1D5ZR11;A0A3B6LP12;Q00NU9	A0A3B6MTT2	203	210	no	no	1;2	0.0002338	161.89	By MS/MS	By MS/MS	By matching			By MS/MS	By MS/MS
KAETQSVDFQTKAAEVTTQVNSW	LLLKPSFQELAVCKYKAETQSVDFQTKAAE	FQTKAAEVTTQVNSWVEKVTSGRIKNILPS	Y	K	A	S	W	V	3	0	1	1	0	3	2	0	0	0	0	2	0	1	0	2	4	1	0	3	0	0	23	1	2567.25	P93693;C0LF30;A0A3B6MWJ8;C0LF32;M1MQ64;Q41593	P93693	126	148	no	no	3	3.4145e-43	197.4	By MS/MS	By MS/MS	By MS/MS	By MS/MS	By MS/MS	By matching	By MS/MS
KINHPELPLSYY	GCEEYTLITDLQSHFKINHPELPLSYYTGV	SHFKINHPELPLSYYTGVLGMPGLTAYVGF	F	K	I	Y	Y	T	0	0	1	0	0	0	1	0	1	1	2	1	0	0	2	1	0	0	2	0	0	0	12	1	1472.77	A0A3B6LQE0;A0A3B6MWE1;A0A3B6BYZ7;A0A3B6AQM7;A0A3B6KBJ8;A0A3B6AR72;A0A3B6MME7;A0A3B6LG78;A0A3B6BYT3;A0A1D5UVT6;A0A3B6LNZ2;A0A3B6KME5;A0A3B6KLS3;A0A3B6MV88	A0A3B6LQE0	119	130	no	no	2;3	8.4395e-05	119.16	By MS/MS	By MS/MS	By MS/MS	By MS/MS	By MS/MS	By MS/MS	By MS/MS
KSLGLQLPF	PKFKISFDFEASKLFKSLGLQLPFSTEADL	EASKLFKSLGLQLPFSTEADLSEMVDSPLG	F	K	S	P	F	S	0	0	0	0	0	1	0	1	0	0	3	1	0	1	1	1	0	0	0	0	0	0	9	0	1001.59	A0A3B6KR02;A0A3B6JQU3;A0A3B6IW46	A0A3B6KR02	326	334	yes	no	2	0.0098761	96.492	By MS/MS	By MS/MS	By MS/MS	By MS/MS	By MS/MS	By MS/MS	By MS/MS
KVGEKVRSTRPDGDLGPLHPF	LPAFPMGKIDQTRMWKVGEKVRSTRPDGDL	RSTRPDGDLGPLHPFTAGVYVALMMAQIEV	W	K	V	P	F	T	0	2	0	2	0	0	1	3	1	0	2	2	0	1	3	1	1	0	0	2	0	0	21	0	2304.23	A0A3B5Y7Y1;A0A3B6A2T6;A0A3B5Z5S1;A0A3B6A1F1	A0A3B5Y7Y1	430	450	yes	no	3;4;5	1.5358e-05	101.5	By MS/MS	By MS/MS	By MS/MS	By MS/MS	By MS/MS	By MS/MS	By MS/MS
LQPSHYDADEIAF	GDYRVACLDAAPRAFLQPSHYDADEIAFVR	AFLQPSHYDADEIAFVREGEGVLVLLRNGK	F	L	Q	A	F	V	2	0	0	2	0	1	1	0	1	1	1	0	0	1	1	1	0	0	1	0	0	0	13	1	1504.68	A0A3B6MYZ0;A0A3B6LUV8	A0A3B6MYZ0	105	117	no	no	2	0.00033664	121.8	By MS/MS	By MS/MS	By MS/MS		By MS/MS	By MS/MS	By MS/MS
MGPKPPLGIHRY	PGGSDPSQGEEVVPYMGPKPPLGIHRYVLV	VPYMGPKPPLGIHRYVLVLFQQKARVLAPA	Y	M	G	R	Y	V	0	1	0	0	0	0	0	2	1	1	1	1	1	0	3	0	0	0	1	0	0	0	12	0	1364.74	A0A3B6SL72;A0A1D6DKF8	A0A3B6SL72	107	118	yes	no	3	0.00039236	112.94	By matching	By MS/MS	By MS/MS	By MS/MS	By MS/MS	By MS/MS	By MS/MS
MVGGIDEVIAKAEKIANENA	VLDGKYDDISEHAFYMVGGIDEVIAKAEKI	DEVIAKAEKIANENA_______________	Y	M	V	N	A	-	4	0	2	1	0	0	3	2	0	3	0	2	1	0	0	0	0	0	0	2	0	0	20	0	2071.06	A0A3B5Z4D7	A0A3B5Z4D7	428	447	yes	yes	3	1.584e-06	128.38	By MS/MS	By MS/MS	By MS/MS	By MS/MS	By MS/MS	By MS/MS	By MS/MS
NQIQQELEKLSEKF	VLGGVALEDEQREKFNQIQQELEKLSEKFS	FNQIQQELEKLSEKFSENVLDATKKFEKLI	F	N	Q	K	F	S	0	0	1	0	0	3	3	0	0	1	2	2	0	1	0	1	0	0	0	0	0	0	14	0	1732.9	A0A3B6QPU3;A0A3B6NXL4;A0A3B6PW54	A0A3B6QPU3	157	170	yes	no	3	3.9263e-06	127.76	By MS/MS	By MS/MS	By MS/MS	By MS/MS	By MS/MS	By MS/MS	By MS/MS
SKLSPDGAATPAGLISAAIAHAF	TLIFVFAGQGSGMAFSKLSPDGAATPAGLI	ATPAGLISAAIAHAFALFVAVSVGANISGG	F	S	K	A	F	A	7	0	0	1	0	0	0	2	1	2	2	1	0	1	2	3	1	0	0	0	0	0	23	0	2165.15	A0A3B6IXN7;A0A077KS83;Q9ZR95;A0A3B6JQ29;A9UED2;A9UED1	A0A3B6IXN7	45	67	yes	no	3	2.3875e-12	137.42	By MS/MS	By MS/MS	By MS/MS	By MS/MS	By MS/MS	By MS/MS	By matching
SQQQQLFPQQPSF	QPLPPQQTFPQQPLFSQQQQLFPQQPSFSQ	LFSQQQQLFPQQPSFSQQQPPFWQQQPPFS	F	S	Q	S	F	S	0	0	0	0	0	6	0	0	0	0	1	0	0	2	2	2	0	0	0	0	0	0	13	1	1561.75	K7WV92	K7WV92	51	63	no	no	2	1.3305e-06	159.09	By MS/MS	By MS/MS	By MS/MS	By MS/MS	By MS/MS	By MS/MS	By MS/MS
TADLIAMNHADF	YWKKFEDHYHFSCQFTADLIAMNHADFIIT	CQFTADLIAMNHADFIITSTFQEIAGNKDT	F	T	A	D	F	I	3	0	1	2	0	0	0	0	1	1	1	0	1	1	0	0	1	0	0	0	0	0	12	0	1317.6	A0A3B6AUT2;A0A3B6D8Z5;A0A7H4LED9;A0A3B6C2G3;Q43223	A0A3B6AUT2	484	495	no	no	2	8.4968e-20	148.91	By MS/MS	By MS/MS	By MS/MS	By MS/MS	By MS/MS	By MS/MS	By MS/MS
VATAKIPQRQLF	______________________________	______________________________	M	V	A	L	F	I	2	1	0	0	0	2	0	0	0	1	1	1	0	1	1	0	1	0	0	1	0	0	12	0	1370.8	A0A3B6NW66;A0A3B6QK96;A0A3B6PRJ5;A0A3B6QMI9	A0A3B6NW66	2	13	yes	no	3	0.00039067	97.813	By MS/MS	By MS/MS	By MS/MS	By MS/MS	By MS/MS	By MS/MS	By MS/MS
VGVGDADADHRCW	DYLLKSAKATPGKLYVGVGDADADHRCWER	LYVGVGDADADHRCWERPEDMDTPRDVYAV	Y	V	G	C	W	E	2	1	0	3	1	0	0	2	1	0	0	0	0	0	0	0	0	1	0	2	0	0	13	0	1399.59	A0A3B6NM79;A0A3B6QB34;A0A3B6PG25;A0A1D5UHV1;A0A3B6B127;A0A3B6C7G8	A0A3B6NM79	142	154	yes	no	3	2.3133e-05	126.1	By MS/MS	By MS/MS	By MS/MS	By MS/MS	By MS/MS	By MS/MS	By MS/MS
YITGESKKAVENSPF	KDYVTRMKEGQNEIYYITGESKKAVENSPF	YITGESKKAVENSPFLEKLKKKGYEVIYMV	Y	Y	I	P	F	L	1	0	1	0	0	0	2	1	0	1	0	2	0	1	1	2	1	0	1	1	0	0	15	1	1668.84	A0A3B6SIR8;F4Y594;F4Y593;F4Y592;A0A3B6RHR0;A0A2U8M475;Q9ZRG0;A1XC19;A1XC18;A0A3B6MTT2;A0A3B6KK83;Q9XGF1;Q0Q0I7;F4Y595;A0A3B6KHN4;Q2L3T8;A0A3B6LNT9;Q00NU9	A0A3B6MTT2	466	480	no	no	2;3	2.5465e-100	241.56	By MS/MS	By MS/MS	By MS/MS	By MS/MS	By MS/MS	By MS/MS	By MS/MS
YPGQASSQRPGQGQQEYY	RRYYLSVTSPQQVSYYPGQASSQRPGQGQQ	QASSQRPGQGQQEYYLTSPQQSGQWQQPGQ	Y	Y	P	Y	Y	L	1	1	0	0	0	5	1	3	0	0	0	0	0	0	2	2	0	0	3	0	0	0	18	2	2042.91	A0A060MZP1;Q41553;A0A1G4P1V3;Q8H0L5	A0A060MZP1	101	118	yes	no	2;3	2.8051e-213	286.53	By MS/MS	By MS/MS	By MS/MS	By MS/MS	By MS/MS		By MS/MS
YPGQASSQRPGQGQQPGQGQQEYY	RRYYLSVTSPQQVSYYPGQASSQRPGQGQQ	PGQGQQPGQGQQEYYLTSPQQSGQWQQPGQ	Y	Y	P	Y	Y	L	1	1	0	0	0	8	1	5	0	0	0	0	0	0	3	2	0	0	3	0	0	0	24	2	2638.18	Q03872;A0A059UHD1;G3K725;A0A0X9ARV2;Q8H0L2;Q9SYY0;Q41516;A0A0X9BSF8	A0A0X9BSF8	122	145	no	no	2;3	0	455.19
ALNPELKVVAPW	TGKGNDQVRFELTFYALNPELKVVAPWREW	TFYALNPELKVVAPWREWDITGREDAIEYA	Y	A	L	P	W	R	2	0	1	0	0	0	1	0	0	0	2	1	0	0	2	0	0	1	0	2	0	0	12	0	1335.76	A0A3B5ZVJ0;A0A3B5ZVJ2;A0A3B5YYM1;A0A3B5Y2C2	A0A3B5ZVJ0	169	180	yes	no	2	0.0018217	130.94	By MS/MS	By MS/MS	By MS/MS	By MS/MS	By MS/MS	By MS/MS	By MS/MS
DGILGLGF	EATREPSITFMFRKFDGILGLGFKEIARGG	TFMFRKFDGILGLGFKEIARGGVEPVWYNM	F	D	G	G	F	K	0	0	0	1	0	0	0	3	0	1	2	0	0	1	0	0	0	0	0	0	0	0	8	0	790.423	A0A3B6QNG6;A0A3B6QML0;W5D6B1;A0A3B6GWV3;A0A3B6EH32;A0A3B6NX30;Q401N7;A0A3B5Z4G2;A0A3B5Y6C7;A0A3B6A2J7	A0A3B6QNG6	182	189	no	no	1	0.0025894	112.56	By MS/MS	By MS/MS		By matching	By MS/MS
FRGTADAVRKF	EVLAATQMPGEAAGWFRGTADAVRKFIWVL	AAGWFRGTADAVRKFIWVLEDYYKNKSIEH	W	F	R	K	F	I	2	2	0	1	0	0	0	1	0	0	0	1	0	2	0	0	1	0	0	1	0	0	11	1	1266.68	Q7XJA9;Q0PG36;P12299;A0A3B5Z6A6;A0A3B5Y7B2;A0A3B5Z5B4;A0A3B6A3C9;A0A3B5Y860;Q5MQK8;Q5MQK7;Q5MQK6;Q5MQK5	Q7XJA9	186	196	yes	no	2;3	4.8858e-49	215.72	By matching	By MS/MS	By MS/MS	By MS/MS	By MS/MS		By MS/MS
GVGAGVGAY	RVNVPLYRTTTSVPFGVGAGVGAY______	TTSVPFGVGAGVGAY_______________	F	G	V	A	Y	-	2	0	0	0	0	0	0	4	0	0	0	0	0	0	0	0	0	0	1	2	0	0	9	0	749.371	Q00M55;A0A2R4Q9U9;D3U328;Q8W3W4;Q8W3W3;Q6J160;Q00M56;F8SGN4;F8SGN3;F8SGN6;F8SGM4;A0A7D5BVW2;A0A7D5BJ88	Q00M56	346	354	no	no	1	1.1771e-08	171.49	By matching	By MS/MS	By MS/MS	By matching	By MS/MS	By MS/MS	By MS/MS
IVGANILVGGAF	KKGSLGTIAPIAIGFIVGANILVGGAFSGA	IGFIVGANILVGGAFSGASMNPAVSFGPAL	F	I	V	A	F	S	2	0	1	0	0	0	0	3	0	2	1	0	0	1	0	0	0	0	0	2	0	0	12	0	1129.65	A0A3B6IXN7;A0A077KS83;Q9ZR95;A0A3B6JQ29	A0A3B6IXN7	181	192	yes	no	2	0.0015051	147.34	By MS/MS	By MS/MS		By MS/MS	By MS/MS	By MS/MS	By MS/MS
IVVEGRDGYFEMACPHVSSF	SMTALRYATRSTRIYIVVEGRDGYFEMACP	RDGYFEMACPHVSSFGRSERREHEQERERE	Y	I	V	S	F	G	1	1	0	1	1	0	2	2	1	1	0	0	1	2	1	2	0	0	1	3	0	0	20	2	2242.02	A0A3B6LUV8	A0A3B6LUV8	325	344	yes	yes	3	0.0001468	93.269	By MS/MS	By MS/MS	By MS/MS	By MS/MS	By MS/MS		By MS/MS
KGKVITTGLPASPGAAVGQIVF	QLLHPQFANPEAASYKGKVITTGLPASPGA	GLPASPGAAVGQIVFTAEDAEAWHAQGKSA	Y	K	G	V	F	T	3	0	0	0	0	1	0	4	0	2	1	2	0	1	2	1	2	0	0	3	0	0	22	0	2110.22	A0A3B5Y1W9;A0A3B5Y1R8;A0A3B5ZXI9;A0A3B5Y1F9;A0A3B5YYW4;A0A3B5YYS5;A0A3B5ZW99;A0A3B5Y1G6;A0A3B5Y1S3;A0A3B5Z063	A0A3B5Y1W9	399	420	yes	no	2;3	1.6027e-06	147.7	By MS/MS	By MS/MS	By MS/MS	By MS/MS	By MS/MS	By MS/MS	By MS/MS
LKAHPGGPALSEF	PTGEEVKTKRALTTYLKAHPGGPALSEFVW	TYLKAHPGGPALSEFVWATGNTPRRSSRLS	Y	L	K	E	F	V	2	0	0	0	0	0	1	2	1	0	2	1	0	1	2	1	0	0	0	0	0	0	13	0	1322.7	A0A3B6LSV9;A0A3B6LSL3;A0A3B6MYP1;A0A3B6MXQ8;A0A3B6LSN3;A0A3B6KNU7;A0A3B6KPK4	A0A3B6LSV9	69	81	yes	no	2;3	0.00031028	122.96	By MS/MS	By MS/MS	By MS/MS	By MS/MS	By MS/MS	By MS/MS	By MS/MS
MAKLAEQAERYEEMVEF	______________________________	KLAEQAERYEEMVEFMEKVAKTADVGELTV	Y	M	A	E	F	M	3	1	0	0	0	1	5	0	0	0	1	1	2	1	0	0	0	0	1	1	0	0	17	1	2072.95	A0A1D5XVH4;L0GED8;Q08G36;A0A3B6HZS8;A0A096UL77;A0A3B6IQI9;A0A3B6HU75;A0A3B6HRX3;A0A3B6JGP3;Q9FXQ9;Q5XUU8;G5DFC5;W5D4G1;L0GDQ5;A0A3B6EBZ6;A0A3B6SJA4;A0A3B6TRP9;A0A3B6FJV3;Q7XY16;A0A3B6C851;A0A341RM62;A0A3B6FG29	A0A1D5XVH4	14	30	yes	no	3	0.00079899	74.12	By MS/MS	By MS/MS	By MS/MS	By MS/MS	By MS/MS	By MS/MS	By MS/MS
NQLLRIEEELGDAAVY	IKTGAPCRSERLAKYNQLLRIEEELGDAAV	QLLRIEEELGDAAVYAGLKFRAPVEPY___	Y	N	Q	V	Y	A	2	1	1	1	0	1	3	1	0	1	3	0	0	0	0	0	0	0	1	1	0	0	16	0	1831.93	A0A3B6LF76;A0A3B6KCB6;A0A3B6LF92;A0A3B6KBC7;A0A3B6TCT1;A0A3B6R8C7;M4Q9V0;A0A3B6MII9	A0A3B6LF76	403	418	no	no	2	1.325e-45	136.27		By MS/MS	By MS/MS	By MS/MS	By MS/MS	By MS/MS	By MS/MS
NQNLQHGGGGAARGAVTVTQAPGATVVSY	QQNSADAIRAAQERYNQNLQHGGGGAARGA	AVTVTQAPGATVVSYQEHKALPEGAQQGRA	Y	N	Q	S	Y	Q	5	1	2	0	0	3	0	6	1	0	1	0	0	0	1	1	3	0	1	4	0	0	29	0	2780.4	A0A3B5Y5E3	A0A3B5Y5E3	51	79	yes	yes	3	7.8851e-20	168.26	By MS/MS	By matching	By MS/MS	By MS/MS	By MS/MS	By MS/MS	By MS/MS
PASQQQPGQGQQGQYPASQQQPGQGQQGHY	PASQQQPGQGQQGQYPASQQQPGQGQQGQY	PASQQQPGQGQQGHYLASQQQPGQGQQRHY	Y	P	A	H	Y	L	2	0	0	0	0	13	0	6	1	0	0	0	0	0	4	2	0	0	2	0	0	0	30	1	3192.44	Q03871;Q52JL2;A0A060AER5	Q03871	329	358	no	no	3;4	1.7481e-221	283.37	By MS/MS	By matching	By MS/MS			By MS/MS	By matching
REQCVPGREITY	TAIPLAVLAAASASFREQCVPGREITYESL	ASFREQCVPGREITYESLNACAEYAVRQTC	F	R	E	T	Y	E	0	2	0	0	1	1	2	1	0	1	0	0	0	0	1	0	1	0	1	1	0	0	12	0	1449.7	A0A7H1K1Y1;A0A7H1K1Y0;A0A7H1K1X8;A0A7H1K1X6;A0A7H1K1X5;Q43723;Q43691;P81496	A0A7H1K1Y1	23	34	no	no	3	0.0015535	81.494	By MS/MS		By MS/MS	By MS/MS	By MS/MS	By MS/MS	By MS/MS
RPQQLYPQPQPQY	PFPQPQLSYSQPQPFRPQQLYPQPQPQYSQ	PFRPQQLYPQPQPQYSQPQQPISQQQQQQQ	F	R	P	Q	Y	S	0	1	0	0	0	5	0	0	0	0	1	0	0	0	4	0	0	0	2	0	0	0	13	1	1641.83	R9XU77	R9XU77	95	107	no	no	2;3	1.4678e-15	182.65	By MS/MS	By MS/MS	By MS/MS	By MS/MS	By MS/MS	By MS/MS	By MS/MS
RSLDFGERNGY	VFKSHTHHRKGPARFRSLDFGERNGYLKGV	PARFRSLDFGERNGYLKGVVTDVIHDPGRG	F	R	S	G	Y	L	0	2	1	1	0	0	1	2	0	0	1	0	0	1	0	1	0	0	1	0	0	0	11	1	1312.62	W5ECL2	W5ECL2	30	40	yes	yes	3	0.00036865	147.26	By MS/MS	By MS/MS	By MS/MS	By matching	By matching	By MS/MS	By MS/MS
SGGVRDTTTAHDSHSTGAMGTAGGKLNEY	QESARSLMGAVRDTFSGGVRDTTTAHDSHS	STGAMGTAGGKLNEYGSYASQKADEGKESA	F	S	G	E	Y	G	3	1	1	2	0	0	1	6	2	0	1	1	1	0	0	3	5	0	1	1	0	0	29	0	2877.29	A0A3B6GVC0	A0A3B6GVC0	62	90	yes	yes	4	1.1994e-28	181.64	By MS/MS	By MS/MS	By MS/MS	By matching		By MS/MS	By matching
SLTTTAEREIVRDIKEKLAY	DLTDNLMKILTERGYSLTTTAEREIVRDIK	AEREIVRDIKEKLAYVALDYEQELETARSS	Y	S	L	A	Y	V	2	2	0	1	0	0	3	0	0	2	2	2	0	0	0	1	3	0	1	1	0	0	20	0	2335.27	W5AFW9;Q6I6J8	W5AFW9	200	219	yes	no	3;4	0.0061561	58.693	By MS/MS	By MS/MS	By MS/MS	By MS/MS	By MS/MS		By MS/MS
SREANLSEMVNSQVDLF	EATNLLKSLGLQLPFSREANLSEMVNSQVD	EANLSEMVNSQVDLFLSSVFHKSFVEVNEQ	F	S	R	L	F	L	1	1	2	1	0	1	2	0	0	0	2	0	1	1	0	3	0	0	0	2	0	0	17	0	1937.92	A0A3B6TLW2;C0LF31;C0LF33	A0A3B6TLW2	312	328	yes	no	2;3	4.2535e-47	161.99	By MS/MS	By MS/MS	By MS/MS	By MS/MS	By MS/MS	By matching	By MS/MS
TGANAIAGRHTPGTF	ARPYGQRAVLKFAQYTGANAIAGRHTPGTF	TGANAIAGRHTPGTFTNQMQTSFSEPRLLI	Y	T	G	T	F	T	3	1	1	0	0	0	0	3	1	1	0	0	0	1	1	0	3	0	0	0	0	0	15	0	1469.74	A0A3B6C534;A0A3B6AV88;A0A1D5V2G6	A0A3B6C534	97	111	yes	no	3	4.027e-34	201.37	By MS/MS	By MS/MS	By MS/MS	By MS/MS	By MS/MS	By matching	By MS/MS
VISNTGEKVPIVDLEGKY	NQTIHSVLATPNRNYVISNTGEKVPIVDLE	NTGEKVPIVDLEGKYVGICFVVNGYPPVEE	Y	V	I	K	Y	V	0	0	1	1	0	0	2	2	0	2	1	2	0	0	1	1	1	0	1	3	0	0	18	0	1960.05	A0A3B6B5J2;A0A3B6DN70;A0A7H4LN44;A0A6G7MCI4;A0A3B6DKQ2;A0A023JMN5;A0A3B6CFI7;A0A3B6CD73;A0A6G7MC48	A0A3B6B5J2	185	202	yes	no	3	5.5888e-05	101.49	By MS/MS	By MS/MS	By matching	By MS/MS		By matching	By MS/MS
AAAAVAADSKIDNLRDAVAKLGEISENEKAGF	______________________________	VAKLGEISENEKAGFISLVSRYLSGEAEQI	M	A	A	G	F	I	9	1	2	3	0	0	3	2	0	2	2	3	0	1	0	2	0	0	0	2	0	0	32	0	3243.67	A0A1D6S518	A0A1D6S518	2	33	yes	yes	4	9.8108e-09	146.78	By MS/MS	By MS/MS	By MS/MS		By MS/MS		By MS/MS
ANIVVGIGGQ	NVYVSPDCSTINAPFANIVVGIGGQ_____	INAPFANIVVGIGGQ_______________	F	A	N	G	Q	-	1	0	1	0	0	1	0	3	0	2	0	0	0	0	0	0	0	0	0	2	0	0	10	0	926.519	D0ES80	D0ES80	286	295	yes	yes	1;2	0.00011242	160.88	By MS/MS	By MS/MS	By MS/MS	By MS/MS	By MS/MS	By matching	By MS/MS
CLLGQLSKEVGW	PDALKVLRLQPGHRYCLLGQLSKEVGWNYA	HRYCLLGQLSKEVGWNYADTIRELEEKRKE	Y	C	L	G	W	N	0	0	0	0	1	1	1	2	0	0	3	1	0	0	0	1	0	1	0	1	0	0	12	0	1331.69	Q5I7L1;A0A3B6LTN4	Q5I7L1	141	152	yes	no	2	1.0574e-83	212.4	By MS/MS	By MS/MS	By MS/MS		By MS/MS	By MS/MS	By MS/MS
DAKAGIALNDHF	LVSTDFVGDSRSSIFDAKAGIALNDHFVKL	SIFDAKAGIALNDHFVKLVSWYDNEWGYSN	F	D	A	H	F	V	3	0	1	2	0	0	0	1	1	1	1	1	0	1	0	0	0	0	0	0	0	0	12	0	1270.63	A0A3B6RKE1;A0A1B1V4R0;C7C4X1;A0A1B1V4Q3;A0A3B6RKE8;A5YVV3;Q9M4V4	A0A3B6RKE1	294	305	no	no	2;3	0.0016245	142.04	By MS/MS	By MS/MS	By MS/MS	By matching	By matching	By MS/MS	By matching
GRIKIPLDKSGEIPIPY	PYLLRVIFLVDVPVFGRIKIPLDKSGEIPI	IKIPLDKSGEIPIPYKPDVDVDKIKFHHFS	F	G	R	P	Y	K	0	1	0	1	0	0	1	2	0	4	1	2	0	0	3	1	0	0	1	0	0	0	17	0	1895.09	A0A3B6N288;A0A3B6I0W0;A0A3B6HYS0;A0A3B6LY08	A0A3B6N288	177	193	yes	no	3	0.00071071	75.463	By MS/MS	By MS/MS	By MS/MS	By MS/MS	By MS/MS	By MS/MS	By MS/MS
IKSGIVTVIKDALLPSGTVI	VDNVQEAARETDGYFIKSGIVTVIKDALLP	VTVIKDALLPSGTVI_______________	F	I	K	V	I	-	1	0	0	1	0	0	0	2	0	4	2	2	0	0	1	2	2	0	0	3	0	0	20	0	2023.23	Q9M4Z1;P30523;M4VJ72;A0A3B6TJU4;A0A3B6SD73;A0A1D6BV11;A0A3B6RFZ5;C0KWE8;A0A3B6TRD4;A3FM72;B2LUU5	Q9M4Z1	454	473	yes	no	2;3	7.5927e-06	138.73	By MS/MS	By MS/MS	By MS/MS		By MS/MS		By matching
LHANVGPAVAESTRIIY	SPAQAQEVHDGLRKWLHANVGPAVAESTRI	ANVGPAVAESTRIIYGGSVNGANCKELAAQ	W	L	H	I	Y	G	3	1	1	0	0	0	1	1	1	2	1	0	0	0	1	1	1	0	1	2	0	0	17	0	1809.97	A0A3B6EM13	A0A3B6EM13	194	210	yes	yes	3	0.00046376	88.133	By MS/MS	By MS/MS	By MS/MS	By MS/MS	By MS/MS	By MS/MS	By MS/MS
LPVKATSDLLLVQSDLY	FFEKAIGINVPRSRFLPVKATSDLLLVQSD	VKATSDLLLVQSDLYTLVDGYVIRNPARVK	F	L	P	L	Y	T	1	0	0	2	0	1	0	0	0	0	5	1	0	0	1	2	1	0	1	2	0	0	17	0	1874.04	A0A1D6S518;A0A1D6S519;A0A3B6LQR3	A0A1D6S518	361	377	yes	no	2	0.00013992	122.46	By MS/MS	By MS/MS	By MS/MS	By MS/MS	By MS/MS	By MS/MS	By MS/MS
LVAGPPGSPAPLPPVFLF	NVPAELFTQCSTVEYLVAGPPGSPAPLPPV	GPPGSPAPLPPVFLFVIDTCVIEEELEYVK	Y	L	V	L	F	V	2	0	0	0	0	0	0	2	0	0	3	0	0	2	6	1	0	0	0	2	0	0	18	1	1775	A0A3B6HVP5;A0A3B6HU84;A0A341UJ68;A0A3B6HRY3;A0A3B6HWK8;A0A341U4I1	A0A3B6HVP5	124	141	yes	no	2	0.00013441	130.98	By MS/MS	By MS/MS	By MS/MS	By matching	By MS/MS	By MS/MS	By MS/MS
LVRCKANSEATLGTY	WSGKTENEEKARAAFLVRCKANSEATLGTY	LVRCKANSEATLGTYKGDATLAEGASESLH	F	L	V	T	Y	K	2	1	1	0	1	0	1	1	0	0	2	1	0	0	0	1	2	0	1	1	0	0	15	0	1624.82	C1J959;A0A3B6FUA0;A0A1D5VD11;W5D0E3;A0A1D5VE13;A0A1D5WIS4;A0A2P1E8S5;W5D5L4;A0A1D5WMF1;A0A3B6GZP8;Q8VWM9;A0A1D5YVC6;A0A3B6K9D1;A0A1D5ZGE0	C1J959	323	337	yes	no	2;3	2.2857e-10	170.89	By MS/MS	By MS/MS	By MS/MS	By MS/MS	By MS/MS	By MS/MS	By MS/MS
RAEAQQNSADAIRAAQERY	EGGQGGVSLEEIGKFRAEAQQNSADAIRAA	QQNSADAIRAAQERYNQNLQHGGGARGAVT	F	R	A	R	Y	N	6	3	1	1	0	3	2	0	0	1	0	0	0	0	0	1	0	0	1	0	0	0	19	0	2147.05	A0A3B5Y5E3;A0A3B6A0K5;A0A3B5Z3G6	A0A3B6A0K5	32	50	no	no	3;4	2.3746e-13	174.91	By MS/MS	By MS/MS	By MS/MS	By matching	By MS/MS	By matching	By MS/MS
RPSGADRAAGRVPGF	QAPKPSSHAVITGQWRPSGADRAAGRVPGF	RPSGADRAAGRVPGFGVITNIINGGIECGH	W	R	P	G	F	G	3	3	0	1	0	0	0	3	0	0	0	0	0	1	2	1	0	0	0	1	0	0	15	0	1512.79	A0A3B6SU01	A0A3B6SU01	200	214	yes	yes	3	6.3864e-05	111.83	By MS/MS	By MS/MS	By MS/MS	By MS/MS	By MS/MS	By MS/MS	By MS/MS
SPSGADRAAGRVPGF	QAPKPSSHAVITGQWSPSGADRAAGRVPGF	SPSGADRAAGRVPGFGVITNIINGGIECGH	W	S	P	G	F	G	3	2	0	1	0	0	0	3	0	0	0	0	0	1	2	2	0	0	0	1	0	0	15	0	1443.72	A0A3B6TZD9;Q4Z8L8	Q4Z8L8	200	214	no	no	3	0.001075	84.297	By MS/MS	By MS/MS		By MS/MS	By MS/MS	By MS/MS	By MS/MS
SQTVSAVCLPSASDDF	NNDITLLKLSTAASFSQTVSAVCLPSASDD	QTVSAVCLPSASDDFAAGTTCVTTGWGLTR	F	S	Q	D	F	A	2	0	0	2	1	1	0	0	0	0	1	0	0	1	1	4	1	0	0	2	0	0	16	0	1625.72	CON__P00766	CON__P00766	115	130	yes	yes	2	0.00018922	119.55	By MS/MS	By MS/MS	By MS/MS	By MS/MS	By MS/MS	By MS/MS	By MS/MS
SSTTIMPF	LRTLPTMCGVNVPLYSSTTIMPFSIGTGVG	GVNVPLYSSTTIMPFSIGTGVGAYL_____	Y	S	S	P	F	S	0	0	0	0	0	0	0	0	0	1	0	0	1	1	1	2	2	0	0	0	0	0	8	0	882.416	V9P6N2;Q0GQX1;V9P7D3	Q0GQX1	279	286	no	no	1;2	0.0062715	91.584
TREGNFDLVGNNMPVFF	PETLRDPRGFAVKFYTREGNFDLVGNNMPV	EGNFDLVGNNMPVFFIRDGMKFPDMVHAFK	Y	T	R	F	F	I	0	1	3	1	0	0	1	2	0	0	1	0	1	3	1	0	1	0	0	2	0	0	17	2	1955.92	P55313;A0A3B6U183;A0A3B6SLN2;A0A0H4MC33;A0A0H4M116;A0A0H4LXI7;A0A3B6RQ09;A0A0H4LXI0;Q7XYE2	P55313	128	144	yes	no	2	0.0017154	111.94		By MS/MS	By MS/MS		By MS/MS		By matching
VADHPFLF	SVAIEQQQMPIVMDFVADHPFLFLIREDVT	MPIVMDFVADHPFLFLIREDVTGVVLFIGH	F	V	A	L	F	L	1	0	0	1	0	0	0	0	1	0	1	0	0	2	1	0	0	0	0	1	0	0	8	1	944.476	A0A3B6TLW2;C0LF31;C0LF33;A0A3B6B159;A0A3B6DDQ8;A0A3B6CEG8;A0A3B6CEK5;A0A3B6HSK7;A0A3B6IVJ7;A0A3B6JJL1;A0A3B6C9K6;A0A3B6C9S8;A0A2X0S8C6;A0A3B6KSZ6;A0A3B6CA04;A0A3B6JDS9;A0A3B6IPZ0;A0A3B6HVL4;A0A3B6HV13;A0A3B6KR02;A0A3B6JQU3;A0A3B6IW46	A0A3B6TLW2	367	374	no	no	2	0.00047404	137.5	By MS/MS	By MS/MS	By MS/MS		By MS/MS	By MS/MS
VGGISGDVKKEVTGVLY	VAFTSANGIHLSAQYVGGISGDVKKEVTGV	GISGDVKKEVTGVLYHEATHVWQWNGQGRA	Y	V	G	L	Y	H	0	0	0	1	0	0	1	4	0	1	1	2	0	0	0	1	1	0	1	4	0	0	17	0	1719.94	A0A3B5YWB5	A0A3B5YWB5	103	119	no	no	2;3	6.8605e-35	148.69	By MS/MS	By MS/MS	By MS/MS	By MS/MS	By MS/MS	By MS/MS	By MS/MS
VLEGSAPALPETKRLY	GFGARPYNATSYNAYVLEGSAPALPETKRL	LEGSAPALPETKRLYYKLLAVGIKPVFLTG	Y	V	L	L	Y	Y	2	1	0	0	0	0	2	1	0	0	3	1	0	0	2	1	1	0	1	1	0	0	16	0	1742.96	A0A3B6I218;A0A3B6TJ74;A0A3B6IZW3;A0A3B6KSA8	A0A3B6I218	164	179	yes	no	3	0.00089523	77.562	By MS/MS	By MS/MS	By MS/MS	By MS/MS	By matching	By MS/MS	By MS/MS
VLKDRNKPIIF	EELLYSDVENDEHKFVLKDRNKPIIFSMAR	EHKFVLKDRNKPIIFSMARLDRVKNMTGLV	F	V	L	I	F	S	0	1	1	1	0	0	0	0	0	2	1	2	0	1	1	0	0	0	0	1	0	0	11	0	1341.81	A0A3B6T820;A0A1D6SCP9;A0A3B6TMN0;A0A3B6SD29;A0A3B6REV7;A0A3B6TB41;A0A3B6SER7;O82073;A0A3B6TFQ8	A0A3B6TMN0	561	571	no	no	2;3	0.0047106	89.886	By MS/MS	By MS/MS	By MS/MS	By MS/MS	By MS/MS	By MS/MS	By MS/MS
VPQYIDSNLILF	LMHIGFITMEPKTLFVPQYIDSNLILFVQR	TLFVPQYIDSNLILFVQRGDVKVGWIHKGG	F	V	P	L	F	V	0	0	1	1	0	1	0	0	0	2	2	0	0	1	1	1	0	0	1	1	0	0	12	1	1420.76	A0A3B6HVT4;A0A3B6JHB6;A0A3B6IQY2	A0A3B6HVT4	121	132	no	no	2	1.0338e-26	135.79	By MS/MS	By MS/MS	By MS/MS	By MS/MS	By MS/MS	By MS/MS	By MS/MS
VSQDNVQVGDVVVKNQDFIEATREPSITF	KIVAIQYGTGAISGYVSQDNVQVGDVVVKN	NQDFIEATREPSITFMVAKFDGIFGLGFKE	Y	V	S	T	F	M	1	1	2	3	0	3	2	1	0	2	0	1	0	2	1	2	2	0	0	6	0	0	29	1	3233.62	A0A3B6EGL9	A0A3B6EGL9	144	172	yes	yes	3	3.8298e-78	220.09	By MS/MS	By MS/MS		By MS/MS	By MS/MS	By MS/MS
WVGPLIGGGLAGVIY	GPALVSWEWGYQWVYWVGPLIGGGLAGVIY	WVGPLIGGGLAGVIYELLFISRTHEQLPTT	Y	W	V	I	Y	E	1	0	0	0	0	0	0	5	0	2	2	0	0	0	1	0	0	1	1	2	0	0	15	1	1470.82	A0A3B6IXN7;A0A077KS83;Q9ZR95;A0A3B6JQ29	A0A3B6IXN7	219	233	yes	no	2	0.00016002	114.93	By MS/MS	By MS/MS	By MS/MS	By MS/MS	By MS/MS	By MS/MS	By MS/MS
ASIVAGISGQ	NVYVRPDCSTINAPFASIVAGISGQ_____	INAPFASIVAGISGQ_______________	F	A	S	G	Q	-	2	0	0	0	0	1	0	2	0	2	0	0	0	0	0	2	0	0	0	1	0	0	10	0	901.487	B6UKP4;B6UKP3;A0A4D6Q642;B6UKM9;B6UKM4;A7XDG6;A0A5B9Y2C8;A0A4D6QE74;A0A4D6Q6S3;U5U6M3;B6UKP5;B6UKN2;U5U7C3;U5UA51;U5UA50;U5U9Q4;B6UKN6;U5U6P1;B6UKQ5;R9XT13;K7WVC4;U5U6M7;R9XWA9;R9XV71;R9XUS2;R9XT17;R9XV82;R9XT08;K7XRJ1;K7XEG8;K7XEG5;B6UKQ8;Q94G94;A0A4D6Q9J3;A0A4D6K1Y6;A0A4D6K4V7;A7XDG7;B6UKQ1;R9XSZ9;R9XUC3;A0A4D6Q634;A0A4D6Q702;R9XUT2;R9XUB4;R9XV74;U5U9Q1;U5U9Q8;A0A4D6Q640;A0A4D6Q669;A0A4D6Q692;A…	B6UKN1	293	302	no	no	1;2	0.00010382	161.27	By MS/MS	By MS/MS		By MS/MS	By MS/MS	By MS/MS	By MS/MS
DFDFTTPEDVPKSRIF	FTKTLPENDCRFAVFDFDFTTPEDVPKSRI	FDFTTPEDVPKSRIFYIFWSPDTAKVRSKM	F	D	F	I	F	Y	0	1	0	3	0	0	1	0	0	1	0	1	0	3	2	1	2	0	0	1	0	0	16	2	1912.92	A0A1D5ZLT8;A0A0A7NVN8	A0A1D5ZLT8	70	85	yes	no	3	0.0026063	112.5	By MS/MS	By MS/MS	By MS/MS	By MS/MS	By MS/MS	By MS/MS	By MS/MS
DKRISQEVVGDLLGEEF	______________________________	RISQEVVGDLLGEEFKGYIFKIMGGCDKQG	Y	D	K	E	F	K	0	1	0	2	0	1	3	2	0	1	2	1	0	1	0	1	0	0	0	2	0	0	17	0	1932.98	A0A3B6D600;W5C8N6;A0A3B6D5N6;A0A3B6ARG1;A0A2X0SLI3	A0A3B6D600	9	25	yes	no	2;3	0.00035703	106.29		By MS/MS	By MS/MS	By MS/MS		By MS/MS
ELTPGLIPGATY	NLYWEGFKSSDGTWWELTPGLIPGATYVGF	TWWELTPGLIPGATYVGFGGTYRDLLGDTD	W	E	L	T	Y	V	1	0	0	0	0	0	1	2	0	1	2	0	0	0	2	0	2	0	1	0	0	0	12	0	1230.65	A0A3B6KQI7;A0A3B6KSI1;A0A3B6KPY9;A0A3B6LWK6	A0A3B6KPY9	96	107	no	no	1;2	0.0029622	121.09	By MS/MS	By MS/MS	By MS/MS	By MS/MS	By MS/MS	By MS/MS	By MS/MS
FAPPPLPSPHAF	XXXXLLDLYLPADPFFAPPPLPSPHAFLLH	DPFFAPPPLPSPHAFLLHDLTDRVAALELT	F	F	A	A	F	L	2	0	0	0	0	0	0	0	1	0	1	0	0	2	5	1	0	0	0	0	0	0	12	1	1276.66	A0A3B6R6K3	A0A3B6R6K3	62	73	yes	yes	2	0.0014938	93.992	By MS/MS	By MS/MS	By MS/MS	By MS/MS	By MS/MS	By MS/MS	By MS/MS
GLNLGELARIW	QGMNIIKAKSTEKGWGLNLGELARIWKGGC	EKGWGLNLGELARIWKGGCIIRASFLDRIK	W	G	L	I	W	K	1	1	1	0	0	0	1	2	0	1	3	0	0	0	0	0	0	1	0	0	0	0	11	0	1240.69	W5HFZ6;W5CQC7;A0A3B6TBU2;A0A3B6H679;A0A3B6I6K2;A0A3B6RCV9	W5HFZ6	355	365	yes	no	2	1.9808e-18	187.22	By MS/MS	By MS/MS	By matching		By MS/MS	By MS/MS	By matching
KEAMKMGVEVY	AMQEFMILPTGAASFKEAMKMGVEVYHNLK	AASFKEAMKMGVEVYHNLKSVIKKKYGQDA	F	K	E	V	Y	H	1	0	0	0	0	0	2	1	0	0	0	2	2	0	0	0	0	0	1	2	0	0	11	0	1283.63	A0A3B6LF76;A0A3B6KCB6;A0A3B6LF92;A0A3B6KBC7;A0A3B6TCT1;A0A3B6R8C7;M4Q9V0;A0A3B6MII9	A0A3B6LF76	185	195	no	no	2;3	1.9789e-08	139.54	By MS/MS	By MS/MS	By MS/MS	By MS/MS	By MS/MS	By MS/MS	By MS/MS
KVPSHAAEVTAGY	TVQLAIKISGIHWWYKVPSHAAEVTAGYYN	WYKVPSHAAEVTAGYYNLHDRDGYRPIARM	Y	K	V	G	Y	Y	3	0	0	0	0	0	1	1	1	0	0	1	0	0	1	1	1	0	1	2	0	0	13	0	1328.67	A0A3B6U9P0;A0A3B6TZ67;A0A3B6UA75;A0A3B6U3W8	A0A3B6U9P0	303	315	yes	no	2;3	0.00010695	135.87	By MS/MS	By MS/MS	By MS/MS	By matching	By MS/MS	By matching	By MS/MS
KVVPGAGDKPMIVVTY	FSDASVQSDMKMWPFKVVPGAGDKPMIVVT	VVPGAGDKPMIVVTYKGEEKTFSAEEISSM	F	K	V	T	Y	K	1	0	0	1	0	0	0	2	0	1	0	2	1	0	2	0	1	0	1	4	0	0	16	0	1672.92	A0A3B6ISB1;A0A3B6HPZ5;A0A3B6HS11	A0A3B6ISB1	100	115	yes	no	2;3	0.0064585	86.944	By MS/MS	By MS/MS	By MS/MS	By MS/MS	By MS/MS	By MS/MS	By MS/MS
LAGRNNVIAKLDDPAQELAF	VVCFEINAERNERVWLAGRNNVIAKLDDPA	NVIAKLDDPAQELAFGRPAREVQEVFRAKD	W	L	A	A	F	G	4	1	2	2	0	1	1	1	0	1	3	1	0	1	1	0	0	0	0	1	0	0	20	0	2154.14	I6QQ39	I6QQ39	510	529	yes	yes	3	3.8039e-06	116.82
LLGANILAGGPF	KRGHVGTIGPLAVGFLLGANILAGGPFDGA	VGFLLGANILAGGPFDGAAMNPARVFGPAL	F	L	L	P	F	D	2	0	1	0	0	0	0	3	0	1	3	0	0	1	1	0	0	0	0	0	0	0	12	0	1141.65	A0A3B5XZJ3	A0A3B5XZJ3	188	199	no	no	1;2	4.4482e-70	166.17	By MS/MS	By MS/MS		By MS/MS	By MS/MS	By MS/MS	By MS/MS
LNEIKDSVVAGF	TGPNMVVDMCKGVQYLNEIKDSVVAGFQWA	VQYLNEIKDSVVAGFQWASKEGALAEENMR	Y	L	N	G	F	Q	1	0	1	1	0	0	1	1	0	1	1	1	0	1	0	1	0	0	0	2	0	0	12	0	1290.68	A0A3B6RQD1;A0A3B6I3X0;A0A3B6TWP7;A0A3B6SM60;A0A3B6N1J5;A0A3B6LX58;A0A3B6LXC1;A0A3B6N2V5;A0A3B6I318;A0A3B6LX08;A0A3B6EGB6;A0A3B6HZX3;A0A3B6FM80;A0A3B6GTM1	A0A3B6RQD1	657	668	yes	no	2	2.6307e-19	185.96	By MS/MS	By MS/MS	By MS/MS	By MS/MS	By MS/MS	By MS/MS	By MS/MS
LPVIGLVDPDNLKPGDLVGVNKDSY	GKCVVLKTSTRQTIFLPVIGLVDPDNLKPG	NLKPGDLVGVNKDSYLILDTLPSEYDSRVK	F	L	P	S	Y	L	0	0	2	4	0	0	0	3	0	1	4	2	0	0	3	1	0	0	1	4	0	0	25	0	2636.41	A0A3B6H3K6;A0A3B6GZ83;A0A077RXS4	A0A3B6H3K6	129	153	yes	no	3	0.0011483	99.838			By MS/MS	By MS/MS	By MS/MS	By MS/MS
LQPGQGQQGYYPTSSQQSGQGHQSGQGQQGY	GQGQQPGHEQQPGQWLQPGQGQQGYYPTSS	QSGQGHQSGQGQQGYYPTSLWQPGQGQQGY	W	L	Q	G	Y	Y	0	0	0	0	0	11	0	8	1	0	1	0	0	0	2	4	1	0	3	0	0	0	31	2	3265.44	Q42451;A9YSK5;Q45R38;Q1KL95;G4Y3Y1;G4Y3Y2;G3FLC5;M4M8L5;F6LNM9	Q42451	701	731	no	no	3	1.5561e-37	186.24	By MS/MS	By MS/MS	By MS/MS	By MS/MS	By MS/MS	By MS/MS	By MS/MS
LRAPGVQTPVIVRF	FEVTHDVSQLTCADFLRAPGVQTPVIVRFS	FLRAPGVQTPVIVRFSTVVHERGSPETLRD	F	L	R	R	F	S	1	2	0	0	0	1	0	1	0	1	1	0	0	1	2	0	1	0	0	3	0	0	14	0	1551.92	A0A0A7MA13;Q43206;D6PW71;A0A3B6KQP3;A0A3B6JQL2;A0A3B6JMX0;A0A3B6IUU1;P55313;A0A3B6U183;A0A3B6SLN2;A0A0H4MC33;A0A0H4M116;A0A0H4LXI7;A0A3B6RQ09;A0A0H4LXI0;Q7XYE2	P55313	90	103	no	no	3	0.0015195	76.357		By MS/MS	By MS/MS	By MS/MS	By MS/MS	By MS/MS	By MS/MS
MDIISIPKTGENY	VDGKVRTDKTYPAGFMDIISIPKTGENYRL	GFMDIISIPKTGENYRLLYDTKGRFRLHSV	F	M	D	N	Y	R	0	0	1	1	0	0	1	1	0	3	0	1	1	0	1	1	1	0	1	0	0	0	13	0	1479.73	A0A1D5SLI4	A0A1D5SLI4	87	99	yes	yes	2	2.7269e-05	101.39	By MS/MS		By MS/MS	By MS/MS	By MS/MS	By MS/MS
MGLDVGPDSIKTF	AESKIVPATAIPDGWMGLDVGPDSIKTFAE	GWMGLDVGPDSIKTFAEALDTTKTVIWNGP	W	M	G	T	F	A	0	0	0	2	0	0	0	2	0	1	1	1	1	1	1	1	1	0	0	1	0	0	13	0	1378.68	A0A3B6PJQ3;P12783;A0A3B6NNE0;Q850M3;A0A3B6QEZ5;A0A3B6QD37;Q850M4	A0A3B6PJQ3	270	282	yes	no	2	1.1545e-08	101.5		By MS/MS	By MS/MS	By MS/MS		By MS/MS	By MS/MS
MPGVPGVVERRDLEQVARTY	LWHTHEFEVKGGVLFMPGVPGVVERRDLEQ	GVVERRDLEQVARTYGKTVHFWQVDRGDAL	F	M	P	T	Y	G	1	3	0	1	0	1	2	2	0	0	1	0	1	0	2	0	1	0	1	4	0	0	20	0	2271.18	A0A3B6MSX6	A0A3B6MSX6	121	140	yes	yes	3;4	0.00011968	91.725	By MS/MS	By MS/MS	By MS/MS	By MS/MS	By MS/MS	By MS/MS	By MS/MS
NLIGHIRW	EQAEFKKMFDLIEQYNLIGHIRWISAQMNR	FDLIEQYNLIGHIRWISAQMNRVRNGELYR	Y	N	L	R	W	I	0	1	1	0	0	0	0	1	1	2	1	0	0	0	0	0	0	1	0	0	0	0	8	0	1007.57	A0A3B6AUT2;A0A3B6D8Z5;A0A7H4LED9;A0A3B6C2G3;Q43223;Q7DMV5	A0A3B6AUT2	655	662	no	no	2	0.00040182	107.32	By MS/MS	By MS/MS	By MS/MS	By MS/MS	By MS/MS	By MS/MS	By MS/MS
NMVNQHLVGSPVFSFW	GFKEIARGGVEPVWYNMVNQHLVGSPVFSF	MVNQHLVGSPVFSFWFNRHAGEGHGGEIVF	Y	N	M	F	W	F	0	0	2	0	0	1	0	1	1	0	1	0	1	2	1	2	0	1	0	3	0	0	16	2	1860.9	A0A3B6QNG6;A0A3B6QML0;A0A3B6NX30	A0A3B6QNG6	203	218	no	no	2	3.8454e-23	187.76		By MS/MS	By matching	By MS/MS	By MS/MS		By MS/MS
NYGPAGRAIGVDLLRNPDLVATDPTVSF	KRYYGRGPIQLSHNYNYGPAGRAIGVDLLR	LRNPDLVATDPTVSFKTAMWFWMTAQAPKP	Y	N	Y	S	F	K	3	2	2	3	0	0	0	3	0	1	3	0	0	1	3	1	2	0	1	3	0	0	28	1	2927.51	A0A3B6TZD9;A0A3B6SQ43;A0A3B6RP58	A0A3B6TZD9	147	174	no	no	3	0.00059191	106.04		By MS/MS		By MS/MS		By MS/MS	By MS/MS
QAADATGNKLGEFKDY	RTFGGAKDTAADKSYQAADATGNKLGEFKD	AADATGNKLGEFKDYTAEKAKESNDSVAHK	Y	Q	A	D	Y	T	3	0	1	2	0	1	1	2	0	0	1	2	0	1	0	0	1	0	1	0	0	0	16	1	1726.82	A0A3B6JHJ7	A0A3B6JHJ7	105	120	yes	yes	2;3	9.3335e-161	270.16	By MS/MS	By MS/MS	By MS/MS	By MS/MS	By MS/MS	By MS/MS	By MS/MS
QHDRVEIVANDQGNRTTPSYVAF	IGIDLGTTYSCVGVWQHDRVEIVANDQGNR	ANDQGNRTTPSYVAFTDTERLIGDAAKNQV	W	Q	H	A	F	T	2	2	2	2	0	2	1	1	1	1	0	0	0	1	1	1	2	0	1	3	0	0	23	1	2616.27	A0A3B6ISB1;A0A3B6HPZ5;A0A3B6HS11;A0A3B6JLI9	A0A3B6ISB1	29	51	yes	no	3;4	0.00029244	108.25		By MS/MS	By MS/MS	By matching	By matching	By matching	By MS/MS
QTDIEAGQVGINVPIPVPLPF	GASIFTTSGVSARKFQTDIEAGQVGINVPI	GQVGINVPIPVPLPFFSFTGSKASFAGDLN	F	Q	T	P	F	F	1	0	1	1	0	2	1	2	0	3	1	0	0	1	4	0	1	0	0	3	0	0	21	0	2203.19	A0A3B6DL13;A0A3B6B5W5;A0A7H4LNC8;A0A3B6DJC6;Q84MJ5;A0A3B6CDE3	A0A3B6DL13	381	401	yes	no	2;3	3.7773e-247	297.74	By MS/MS		By MS/MS	By matching	By MS/MS		By MS/MS
QVDEIGRVVSVGDGIARVY	ATLLESRMTNFYTNFQVDEIGRVVSVGDGI	IGRVVSVGDGIARVYGLNEIQAGEMVEFAS	F	Q	V	V	Y	G	1	2	0	2	0	1	1	3	0	2	0	0	0	0	0	1	0	0	1	5	0	0	19	0	2031.07	A0A3B5ZVC1;A0A3B6R9D6;A0A3B6NPL2;Q332R4;P12862;A0A3B6SL57;A0A3B6RD12;A0A3B6JHJ0;A0A3B6DBJ7;A0A3B6K9K7;A0A3B6C5R9;A0A3B6LT32;A0A7H4LC33;A0A3B6D6H2;A0A3B5ZTR5;A0A3B6FR48;A0A077RVA5;A0A3B5Z1T9	A0A3B5ZVC1	26	44	yes	no	3	2.6834e-05	118.07	By MS/MS	By MS/MS	By MS/MS		By MS/MS	By MS/MS	By MS/MS
SFREQCVPGREITY	______________________________	______________________________	-	S	F	T	Y	E	0	2	0	0	1	1	2	1	0	1	0	0	0	1	1	1	1	0	1	1	0	0	14	1	1683.8	P81496	P81496	1	14	yes	yes	2;3	2.7231e-07	162.49	By MS/MS	By MS/MS	By MS/MS	By MS/MS	By MS/MS	By MS/MS	By MS/MS
SQQQISQQPQQLPQQQQIPQQPQQF	PQQQFPQQQLPQQEFSQQQISQQPQQLPQQ	QLPQQQQIPQQPQQFLQQQQFPQQQPPQQH	F	S	Q	Q	F	L	0	0	0	0	0	15	0	0	0	2	1	0	0	1	4	2	0	0	0	0	0	0	25	0	2987.48	A0A2U8JD21;A0A7D5IFI4;B6ETS1;A0A7D5DM72;B6ETS0	A0A7D5DM72	135	159	no	no	3	0.0014121	77.584	By MS/MS	By MS/MS	By MS/MS	By matching	By MS/MS	By matching
SQQQQQQPILPQQPSF	FSQQQQPVLPQQPPFSQQQQQQPILPQQPS	QQQQQQPILPQQPSFSQQQQQLVLPQQQIP	F	S	Q	S	F	S	0	0	0	0	0	8	0	0	0	1	1	0	0	1	3	2	0	0	0	0	0	0	16	0	1880.94	B2Y2Q1;A0A2U8JCZ2;R4JBL6;R4JB40;R4JBJ2;Q75ZV8;Q68AN2;Q18NR2;I1XB56	B2Y2Q1	160	175	yes	no	2;3	1.4299e-23	190.26	By MS/MS	By MS/MS	By MS/MS			By MS/MS	By matching
TPTVNVERLW	KVGMRYFHKLSNRFYTPTVNVERLWSMVPS	SNRFYTPTVNVERLWSMVPSDKAAEAGGDK	Y	T	P	L	W	S	0	1	1	0	0	0	1	0	0	0	1	0	0	0	1	0	2	1	0	2	0	0	10	0	1213.65	A0A3B6DCS5;A0A3B6AUW8	A0A3B6DCS5	70	79	yes	no	2	0.0026819	127.94	By MS/MS	By MS/MS			By matching	By MS/MS	By MS/MS
TSEFPHVERY	CNLYHGFARILTKTFTSEFPHVERYFWTMV	LTKTFTSEFPHVERYFWTMVNQPNFKKVIG	F	T	S	R	Y	F	0	1	0	0	0	0	2	0	1	0	0	0	0	1	1	1	1	0	1	1	0	0	10	1	1263.59	A0A3B6TMR7;A0A3B6THH1;A0A3B6RM24;A0A3B6NPN0;A0A3B6SP22;A0A3B6SI60	A0A3B6TMR7	175	184	no	no	3	0.00058648	93.058	By MS/MS	By MS/MS	By MS/MS	By MS/MS	By MS/MS	By MS/MS	By MS/MS
VDLVNREGLF	VLDVRTPNVFDNQYYVDLVNREGLFVSDQD	DNQYYVDLVNREGLFVSDQDLFTNDITRPI	Y	V	D	L	F	V	0	1	1	1	0	0	1	1	0	0	2	0	0	1	0	0	0	0	0	2	0	0	10	0	1160.62	Q8LK23;A0A3B6I4M8;A0A3B6R8P8;A0A3B6UAX2;A0A3B6UB84	Q8LK23	264	273	no	no	2	0.00081058	110.88	By MS/MS	By MS/MS	By MS/MS	By MS/MS	By MS/MS	By MS/MS	By MS/MS
VLSNASCPVTVVKGDR	LGTIQRILLGSVTNYVLSNASCPVTVVKGD	LSNASCPVTVVKGDR_______________	Y	V	L	D	R	-	1	1	1	1	1	0	0	1	0	0	1	1	0	0	1	2	1	0	0	4	0	0	16	0	1643.87	A0A3B5Y2C9;A0A1D6RE03	A0A3B5Y2C9	151	166	yes	no	3	3.2341e-05	118.47	By MS/MS	By MS/MS	By MS/MS	By MS/MS		By matching	By MS/MS
AAKMAKNVDKPLFTATF	______________________________	KMAKNVDKPLFTATFNVQASSADYVTFING	M	A	A	T	F	N	4	0	1	1	0	0	0	0	0	0	1	3	1	2	1	0	2	0	0	1	0	0	17	1	1851.99	A0A1D5ZL98;A0A3B6KQI7;A0A3B6LWE2	A0A3B6LWE2	2	18	no	no	3	0.00053284	75.376		By MS/MS	By MS/MS	By MS/MS	By MS/MS	By MS/MS	By MS/MS
AGMGLPINPLEGCREY	______________________________	GMGLPINPLEGCREYVAQQTCGISISGSAV	Y	A	G	E	Y	V	1	1	1	0	1	0	2	3	0	1	2	0	1	0	2	0	0	0	1	0	0	0	16	0	1718.81	C7C4X0;P16850;A0A4P8DL35;A0A3B6TFZ6	C7C4X0	7	22	yes	no	2	0.0018044	93.839	By MS/MS	By MS/MS	By MS/MS	By matching	By MS/MS	By MS/MS	By MS/MS
ANIDAGIGGQ	NVYVPPDCSTINVPYANIDAGIGGQ_____	INVPYANIDAGIGGQ_______________	Y	A	N	G	Q	-	2	0	1	1	0	1	0	3	0	2	0	0	0	0	0	0	0	0	0	0	0	0	10	0	914.446	R9XUR8;R9XUA5;K7XEF1;D0ES85;D0EMA4;A0A4D6K4X0;A0A4D6K3Q4;A0A4D6K1C3;A0A4D6Q7Q8;A0A4D6K2W9;R9XWA6;A0A4D6JZI5;A0A4D6JZB7;Q94G95;Q94G90;P21292;R9XWA1;R9XSZ2	P21292	293	302	no	no	1;2	1.1652e-47	218.04	By matching	By MS/MS		By MS/MS	By matching		By MS/MS
AQHLSEDVRRRF	YVKTPRGLRTLNSVWAQHLSEDVRRRFYKN	SVWAQHLSEDVRRRFYKNWCKSKKKAFTKY	W	A	Q	R	F	Y	1	3	0	1	0	1	1	0	1	0	1	0	0	1	0	1	0	0	0	1	0	0	12	0	1512.79	Q08G39;Q6V959;A1YE34;Q7X748;Q7X744;A1YE31;A1YE28	Q08G39	102	113	yes	no	3	0.00038564	123.95	By matching	By MS/MS	By MS/MS	By MS/MS	By MS/MS	By MS/MS	By MS/MS
GGPAAIAGKLGSLPF	LYQDGSMLTFEGEKFGGPAAIAGKLGSLPF	GGPAAIAGKLGSLPFQQCQHKIDTVDCQPS	F	G	G	P	F	Q	3	0	0	0	0	0	0	4	0	1	2	1	0	1	2	1	0	0	0	0	0	0	15	0	1354.76	A0A3B6REZ0;A0A341YDG0	A0A3B6REZ0	43	57	yes	no	2	7.4481e-05	120.63		By MS/MS		By MS/MS	By MS/MS	By MS/MS
GRKGHAVGDIPGVRF	LNFIEENDEVLIAGFGRKGHAVGDIPGVRF	GRKGHAVGDIPGVRFKVVKVSGVSLLALFK	F	G	R	R	F	K	1	2	0	1	0	0	0	4	1	1	0	1	0	1	1	0	0	0	0	2	0	0	15	0	1564.86	G8E2S8;W5FV77;A0A077RWB9	G8E2S8	99	113	yes	no	3	0.0011701	79.81	By matching	By matching	By matching	By MS/MS	By MS/MS	By matching	By MS/MS
GTSVVVGVAASGQEIATRPF	VSIMRAALECCHKGWGTSVVVGVAASGQEI	VGVAASGQEIATRPFQLVTGRVWKGTAFGG	W	G	T	P	F	Q	3	1	0	0	0	1	1	3	0	1	0	0	0	1	1	2	2	0	0	4	0	0	20	0	1945.03	A0A3B6QKH8;A0A3B6PS43;A0A3B6NWN7	A0A3B6QKH8	292	311	yes	no	2;3	6.8889e-39	186.68		By MS/MS		By MS/MS	By matching	By matching	By MS/MS
IALPVPSQPVDPRSGNVGESGLIDLPGCPREMQW	AEISQQCRCEALRYFIALPVPSQPVDPRSG	SGLIDLPGCPREMQWDFVRLLVAPGQCNLA	F	I	A	Q	W	D	1	2	1	2	1	2	2	4	0	2	3	0	1	0	6	3	0	1	0	3	0	0	34	0	3613.8	Q53YX8;P17314;A0A7H1K1X3;A0A7H1K1V2;A0A7H1K1V1;A0A7H1K1W8	Q53YX8	103	136	yes	no	3;4	6.8922e-06	78.415	By matching	By matching	By matching	By MS/MS	By MS/MS	By MS/MS	By MS/MS
IQAHRETDADITVAALPMDEERATAF	ILAGDHLYRMDYEKFIQAHRETDADITVAA	TVAALPMDEERATAFGLMKIDEEGRIIEFA	F	I	Q	A	F	G	6	2	0	3	0	1	3	0	1	2	1	0	1	1	1	0	3	0	0	1	0	0	26	0	2870.39	Q9M4Z1;P30523;M4VJ72;A0A3B6TJU4;A0A3B6SD73;A0A1D6BV11;A0A3B6RFZ5;C0KWE8;A0A3B6TRD4;A0A3B6MQX3;A0A3B6LKX0	Q9M4Z1	178	203	yes	no	4	0.001219	75.896	By MS/MS	By MS/MS	By MS/MS	By MS/MS	By matching	By matching	By MS/MS
MILPTGATSF	NGGSHAGNKLAMQEFMILPTGATSFKEAMK	AMQEFMILPTGATSFKEAMKMGVEVYHNLK	F	M	I	S	F	K	1	0	0	0	0	0	0	1	0	1	1	0	1	1	1	1	2	0	0	0	0	0	10	0	1036.53	M4Q9V0;A0A3B6MII9	M4Q9V0	175	184	yes	no	1;2	0.0031558	122.5	By MS/MS	By MS/MS		By matching	By matching	By MS/MS	By MS/MS
NDTPERTRFF	VGHPEWEFPHDSGTYNDTPERTRFFVDNGT	DSGTYNDTPERTRFFVDNGTYLTEQGRFFL	Y	N	D	F	F	V	0	2	1	1	0	0	1	0	0	0	0	0	0	2	1	0	2	0	0	0	0	0	10	1	1281.61	A0A3B6IYD4;A0A3B6J0P1	A0A3B6IYD4	238	247	yes	no	2;3	0.0040834	87.258	By matching	By MS/MS	By MS/MS	By MS/MS	By MS/MS	By MS/MS	By MS/MS
PQQPQQPFPQPQLQFPQQPEQIIPQQPQQPF	PQTQQSFPLQPQQPFPQQPQQPFPQPQLQF	QQPEQIIPQQPQQPFLLESQQPFPQQPQQP	F	P	Q	P	F	L	0	0	0	0	0	14	1	0	0	2	1	0	0	3	10	0	0	0	0	0	0	0	31	2	3690.86	B6ETR9;R9XWH8;A0A2U8JD15;A0A290XYT2;U5U6L3;U5U6N3;U5U9P7	B6ETR9	120	150	yes	no	3;4	3.4694e-09	106.88			By MS/MS		By matching
RRTCPRAESIVRGF	AAEPPVARGLSFDFYRRTCPRAESIVRGFV	YRRTCPRAESIVRGFVQDAVRKDIGLAAGL	Y	R	R	G	F	V	1	4	0	0	1	0	1	1	0	1	0	0	0	1	1	1	1	0	0	1	0	0	14	0	1646.88	Q8LK23;A0A3B6I4M8	Q8LK23	41	54	yes	no	4	1.9481e-07	156.24	By MS/MS	By MS/MS	By MS/MS	By MS/MS		By MS/MS	By MS/MS
RSIVPAISGGSSETAAF	FDPFADLWADPFDTFRSIVPAISGGSSETA	IVPAISGGSSETAAFANARVDWKETPEAHV	F	R	S	A	F	A	3	1	0	0	0	0	1	2	0	2	0	0	0	1	1	4	1	0	0	1	0	0	17	0	1648.84	P12810;A0A7G2IGZ9;A0A3B6GLT2;A0A3B6E9I7;A0A341STC6;A0A1D5WW00;A0A3B6GKK4	P12810	25	41	yes	no	2	0.00014914	141.13				By MS/MS	By MS/MS		By MS/MS
SQQQLPPF	FSQQQQPVLPQQPSFSQQQLPPFSQQQPPF	LPQQPSFSQQQLPPFSQQQPPFSQQQQPVL	F	S	Q	P	F	S	0	0	0	0	0	3	0	0	0	0	1	0	0	1	2	1	0	0	0	0	0	0	8	0	943.476	K0I5W1;K0HZJ2;I1XB60;I1XB41;B2Y2Q7;B2Y2Q6;D6RVY4;B2Y2S3;R4JBF5;R4JB56;R4JDM1;R9XVC9;F8SGN5;A0A0S2GJR8;A0A0S2GJS5;Q8W3X2;B2Y2R3;B2Y2R4;B2Y2R5;B2Y2R6;B2Y2R8;B2Y2S0;D3U319;Q75ZV9;Q8W3X4;R4JDK6;R4JBF1;Q8W3X3;Q8W3X1;A0A0S2GJQ9;R4JDN1;R4JAQ0;R4JB48;R4JB52;I1XB51;R4JBG2;R4JBK6;R4JFA4;D3UAL8;Q8W3X0;Q8W3W9;A2IBV5;Q00M55;A0A2R4Q9U9;D3U328;Q8W3W4;B2Y2Q1;A0A2U8JCZ2;R4JBL6;R4JB40;R4JBJ2;B2Y2Q2;R4JFB5;B2Y2Q3;B…	Q00M56	127	134	no	no	1;2	0.0017728	105.12	By MS/MS	By MS/MS	By MS/MS		By matching		By matching
SQQRPPFSQQQQQPVLPQQPPFSQQQQQQPILPQQPPF	FPQQQQPLLLQQPPFSQQRPPFSQQQQQPV	QQQQQQPILPQQPPFSQHQQPVLPQQQIPY	F	S	Q	P	F	S	0	1	0	0	0	17	0	0	0	1	2	0	0	3	10	3	0	0	0	1	0	0	38	2	4462.26	Q6J161;F8SGQ3;B2BZD1;A0A0S2GJS0;Q8W3X6;Q0QBR3;Q41552;R4JBK0;G1E6K8;I3QPH8;A0A0S2GJT4;D3U326	Q6J161	111	148	no	no	4	6.4974e-09	94.949		By MS/MS			By MS/MS
SRVIENANVIMATY	FLELQVEGEEAYQTFSRVIENANVIMATYE	FSRVIENANVIMATYEDVLLGDVQVYPEKG	F	S	R	T	Y	E	2	1	2	0	0	0	1	0	0	2	0	0	1	0	0	1	1	0	1	2	0	0	14	0	1579.8	A0A3B6RQD1;A0A3B6I3X0;A0A3B6TWP7;A0A3B6SM60;A0A3B6N1J5;A0A3B6LX58;A0A3B6LXC1;A0A3B6N2V5;A0A3B6I318;A0A3B6LX08;A0A3B6EGB6;A0A3B6FM80;A0A3B6GTM1;A0A3B6N206;Q9M7S5	A0A3B6RQD1	179	192	yes	no	2	5.0675e-14	133.89	By MS/MS	By matching	By MS/MS	By matching	By MS/MS	By matching	By MS/MS
VEVPRDSHFPIQNLPF	______________________________	EVPRDSHFPIQNLPFGVFRRRGQPEGPPRP	F	V	E	P	F	G	0	1	1	1	0	1	1	0	1	1	1	0	0	2	3	1	0	0	0	2	0	0	16	1	1893.97	A0A3B6QF50;A0A3B6NP66	A0A3B6QF50	12	27	yes	no	3	0.0010145	75.961	By MS/MS	By MS/MS	By matching	By MS/MS	By MS/MS	By MS/MS	By MS/MS
YPTSPQQSGQGQQPGQW	QPGQWQQSGQGQQGYYPTSPQQSGQGQQPG	TSPQQSGQGQQPGQWLQSGYYLTSPQQLGQ	Y	Y	P	Q	W	L	0	0	0	0	0	6	0	3	0	0	0	0	0	0	3	2	1	1	1	0	0	0	17	1	1872.84	Q0Q5D2;P10388;C0SUC3;A9YSK4;D0IQ05;Q38LF5;A0A0K0KDM6;A0A249Y2Y2;A0A1I9RW80;X5CQ58;A0A060MZP1;Q41553;A0A0X9BZV4;T2HRF3;Q19AE4;A0A1G4P1V3;Q03872;A0A059UHD1;G3K725;A0A0X9ARV2;Q8H0L1;A0A0X9BSF8;A0A1I9RW78	A0A0X9BSF8	688	704	no	no	2	1.1553e-57	219.92	By MS/MS	By matching	By MS/MS		By matching		By MS/MS
AFGNIDPTNISRVF	APHAGYSYSGRCAAYAFGNIDPTNISRVFL	YAFGNIDPTNISRVFLLGPSHHYYTPKCAL	Y	A	F	V	F	L	1	1	2	1	0	0	0	1	0	2	0	0	0	2	1	1	1	0	0	1	0	0	14	1	1549.79	A0A3B6TYX6;A0A3B6SL41;A0A3B6RSF4;A0A3B6RSL4	A0A3B6TYX6	60	73	yes	no	2	8.5179e-16	179.57	By matching	By MS/MS	By matching	By MS/MS	By MS/MS	By MS/MS	By MS/MS
CLAVRDGEVVLAPVNPKDETQHW	PNQIFKIYCRASEDYCLAVRDGEVVLAPVN	VVLAPVNPKDETQHWLKDMRFSTTVKDEEG	Y	C	L	H	W	L	2	1	1	2	1	1	2	1	1	0	2	1	0	0	2	0	1	1	0	4	0	0	23	0	2575.29	A0A3B6DAA8;A0A3B6C021;A0A3B6ARM3;A0A3B6D742;A0A3B6C2M3;A0A3B6AS74	A0A3B6DAA8	33	55	yes	no	3	2.4314e-08	123.32	By MS/MS	By matching	By MS/MS	By MS/MS		By MS/MS
CSTIRAPF	LQTLPTMCNVYVPPYCSTIRAPFASIVASI	NVYVPPYCSTIRAPFASIVASIGGQ_____	Y	C	S	P	F	A	1	1	0	0	1	0	0	0	0	1	0	0	0	1	1	1	1	0	0	0	0	0	8	0	893.443	B6UKM7;B6DQB4;B6DQB2;A0A4D6QE67	B6UKM7	285	292	no	no	2	6.0585e-16	137.18		By MS/MS	By MS/MS	By MS/MS	By MS/MS	By MS/MS	By MS/MS
ELPDGQVITIGAERF	ELETAKSSSSVEKSYELPDGQVITIGAERF	ELPDGQVITIGAERFRCPEVLFQPSIIGME	Y	E	L	R	F	R	1	1	0	1	0	1	2	2	0	2	1	0	0	1	1	0	1	0	0	1	0	0	15	0	1643.85	A0A3B5XYX6;A0A1D5X5C6;W5AH12;A0A067YNJ5;A0A3B6KDW0;A0A3B6MME4;W5FAY5;A0A3B6HZ58;A0A3B6KFD9;A0A3B6FX66;A0A3B6H2B3;A0A3B6H1W2;A0A3B6EMQ5;W5CSL3;Q6TDU4;A0A3B6GXG2;A0A1D6DJ20;C7F8P4;A0A3B6U5K5;A0A075D1A6;Q5EWZ1;A0A075D1U0;A0A3B5XT63	A0A3B5XYX6	243	257	no	no	2	0.0031436	96.756	By MS/MS	By MS/MS	By MS/MS	By MS/MS	By MS/MS	By MS/MS	By MS/MS
GFVEKIVTF	YPMTVEVLHQVFSPYGFVEKIVTFQKTAGF	QVFSPYGFVEKIVTFQKTAGFQALIQFQSR	Y	G	F	T	F	Q	0	0	0	0	0	0	1	1	0	1	0	1	0	2	0	0	1	0	0	2	0	0	9	1	1038.58	D8L9M7;D8L9M8;A0A3B6GXI9;A0A3B6EMT7	D8L9M7	127	135	yes	no	2	3.6718e-05	124.98	By MS/MS	By MS/MS	By MS/MS	By MS/MS	By MS/MS	By MS/MS	By MS/MS
GLAGVELPLASMLF	LPFGAGRRMCPGMAFGLAGVELPLASMLFH	FGLAGVELPLASMLFHFDWKPPGPGSAELD	F	G	L	L	F	H	2	0	0	0	0	0	1	2	0	0	4	0	1	1	1	1	0	0	0	1	0	0	14	0	1416.77	A0A3B6A0U5;A0A3B5Z536;A0A3B5Y6J8	A0A3B6A0U5	448	461	yes	no	2	3.1827e-34	144.12	By MS/MS	By MS/MS	By MS/MS	By MS/MS	By MS/MS	By MS/MS	By MS/MS
HLLPAGGSFY	TTGPGEHPLKFSQMFHLLPAGGSFYVQNDM	FSQMFHLLPAGGSFYVQNDMFRLNYG____	F	H	L	F	Y	V	1	0	0	0	0	0	0	2	1	0	2	0	0	1	1	1	0	0	1	0	0	0	10	1	1060.53	A0A3B6REZ0;A0A341YDG0	A0A3B6REZ0	102	111	yes	no	2	0.0015302	116.35	By MS/MS	By MS/MS	By MS/MS	By MS/MS	By MS/MS	By MS/MS
ILQDGRGKKVVETF	SLTAVPVVDAPMDAYILQDGRGKKVVETFS	YILQDGRGKKVVETFSATDLRDCPVAQLRS	Y	I	L	T	F	S	0	1	0	1	0	1	1	2	0	1	1	2	0	1	0	0	1	0	0	2	0	0	14	0	1588.89	A0A3B6PJ20;A0A3B6NNK3;A0A3B6QES1	A0A3B6PJ20	284	297	yes	no	3	0.00085863	88.101	By MS/MS	By MS/MS	By MS/MS	By MS/MS	By MS/MS	By MS/MS	By MS/MS
IRDGIKFPDVIHAF	EGNWDLLGNNFPVFFIRDGIKFPDVIHAFK	FIRDGIKFPDVIHAFKPNPKSHVQEYWRVF	F	I	R	A	F	K	1	1	0	2	0	0	0	1	1	3	0	1	0	2	1	0	0	0	0	1	0	0	14	1	1626.89	A0A3B6QCB0;A0A3B6NKD6;A0A3B6Q9M2;A0A3B6PE57;F1DKC1;A0A3B6PHD6;A0A3B6NJS8	A0A3B6QCB0	145	158	yes	no	3;4	0.0018803	78.541	By MS/MS	By MS/MS	By MS/MS	By MS/MS	By MS/MS	By MS/MS	By MS/MS
KAAAAMVGHPEWEFPRDAGQY	IGEFICYDKYLQADFKAAAAMVGHPEWEFP	VGHPEWEFPRDAGQYNDTPQRTRFFVDNGT	F	K	A	Q	Y	N	5	1	0	1	0	1	2	2	1	0	0	1	1	1	2	0	0	1	1	1	0	0	21	2	2330.09	A0A3B6KSH4;Q7X9M2	A0A3B6KSH4	217	237	yes	no	3	1.4108e-16	105.38	By MS/MS	By MS/MS	By MS/MS	By MS/MS		By MS/MS	By MS/MS
KIGKVGQETHDASTEF	QNGYHHRTEMNKKVYKIGKVGQETHDASTE	IGKVGQETHDASTEFDRTEKDITPMGGFPH	Y	K	I	E	F	D	1	0	0	1	0	1	2	2	1	1	0	2	0	1	0	1	2	0	0	1	0	0	16	0	1745.86	Q08G39;Q6V959;A1YE34	Q08G39	282	297	yes	no	3;4	2.7464e-05	119.31		By MS/MS	By MS/MS	By MS/MS		By MS/MS	By matching
KSGATPILVATDVAARGLDIPDVAHVINF	GDRTQQEREYALRSFKSGATPILVATDVAA	ARGLDIPDVAHVINFDLPNDIDDYVHRIGR	F	K	S	N	F	D	5	1	1	3	0	0	0	2	1	3	2	1	0	1	2	1	2	0	0	4	0	0	29	0	2959.61	A0A096USR9;A0A3B6N018;A0A3B6KP61	A0A096USR9	482	510	yes	no	3;4	0.00026186	104.84	By MS/MS	By MS/MS	By MS/MS	By MS/MS	By MS/MS	By matching	By matching
LAQTSHETTGGW	ATGSADAQKREVAAFLAQTSHETTGGWATA	AAFLAQTSHETTGGWATAPDGAFAWGYCFK	F	L	A	G	W	A	1	0	0	0	0	1	1	2	1	0	1	0	0	0	0	1	3	1	0	0	0	0	12	0	1286.59	A0A3B6SU01;A0A3B6TTD6;A0A3B6RSZ5;A0A023W594;A0A0H4TIG5;A0A023W4F1;A0A023W4N4;A0A3B6GXR9;Q8W427;Q6T484;A0A023W5U7;A0A0H4TM98;A0A023W638;A0A077RF77;Q41539;A0A3B6RSY4;A0A023W636;A0A3B6TZD9;Q4Z8L8;Q4Z8L7;A0A3B6SQ43;A0A3B6RP58;Q9M3P8	A0A3B6SU01	84	95	no	no	2	1.2393e-49	212.21	By matching	By MS/MS	By MS/MS	By MS/MS	By MS/MS		By MS/MS
LGAASGTTVSHVSDIVGPTGLVY	GVDNIWIAPGTRVLYLGAASGTTVSHVSDI	VSHVSDIVGPTGLVYAVEFSHRSGRDLVNM	Y	L	G	V	Y	A	2	0	0	1	0	0	0	4	1	1	2	0	0	0	1	3	3	0	1	4	0	0	23	0	2200.14	A0A3B6NX35;A0A3B6RQW1;A0A3B6SRG7;A0A3B6TX79;A0A3B6QL73	A0A3B6NX35	88	110	yes	no	2;3	0.0026205	120.59		By MS/MS	By MS/MS	By MS/MS		By matching	By matching
LLYQEPVLGPVRGPFPIIV	KAVPYPQRDMPIQAFLLYQEPVLGPVRGPF	EPVLGPVRGPFPIIV_______________	F	L	L	I	V	-	0	1	0	0	0	1	1	2	0	2	3	0	0	1	4	0	0	0	1	3	0	0	19	2	2106.22	CON__P02666	CON__P02666	191	209	yes	yes	2	1.5935e-11	173.72	By matching	By MS/MS	By MS/MS	By MS/MS	By MS/MS		By MS/MS
LPASPASKLPVLY	HQSASLGCPMTFSLFLPASPASKLPVLYWL	LFLPASPASKLPVLYWLSGLTCTDENFIIK	F	L	P	L	Y	W	2	0	0	0	0	0	0	0	0	0	3	1	0	0	3	2	0	0	1	1	0	0	13	0	1354.79	A0A3B6EQG0;A0A3B6FXH2;A0A3B6ERE2;W5D6S5;A0A3B6H140;A0A3B6EPQ6	A0A3B6EQG0	45	57	yes	no	2	0.00048153	117.99	By MS/MS	By MS/MS	By matching		By MS/MS	By matching	By MS/MS
LWDSRTTLPQHTRSF				L	W	S	F		0	2	0	1	0	1	0	0	1	0	2	0	0	1	1	2	3	1	0	0	0	0	15	1	1843.93		REV__A0A3B6SE27			yes	yes	2;3	0.0020794	100.69	By MS/MS	By MS/MS	By MS/MS	By matching	By matching	By MS/MS	By matching
MTAQAPKPSSHAVITGQW	ATDPTVSFKTAMWFWMTAQAPKPSSHAVIT	QAPKPSSHAVITGQWRPSGADRAAGRVPGF	W	M	T	Q	W	R	3	0	0	0	0	2	0	1	1	1	0	1	1	0	2	2	2	1	0	1	0	0	18	0	1908.95	A0A3B6SU01;A0A3B6TZD9;Q4Z8L8;Q4Z8L7;A0A3B6SQ43;A0A3B6RP58	A0A3B6SU01	182	199	no	no	3	0.00023432	82.007	By MS/MS	By MS/MS	By matching	By MS/MS	By MS/MS		By MS/MS
MVARGDLGMEIPVEKIF	GIVNFDDILRETDAFMVARGDLGMEIPVEK	ARGDLGMEIPVEKIFLAQKMMIYKCNLAGK	F	M	V	I	F	L	1	1	0	1	0	0	2	2	0	2	1	1	2	1	1	0	0	0	0	2	0	0	17	0	1903.99	A0A3B6CIR4;A0A3B6B9C5;A0A1D5UPJ6;A0A1D5WW05;A0A077RSE3;A0A3B6FLR2	A0A3B6CIR4	265	281	yes	no	3	0.0015245	70.335	By matching	By MS/MS	By MS/MS	By MS/MS	By MS/MS	By matching	By MS/MS
MVGGIDEVIAKAEKIASENA	VLDGKYDDISEHAFYMVGGIDEVIAKAEKI	DEVIAKAEKIASENA_______________	Y	M	V	N	A	-	4	0	1	1	0	0	3	2	0	3	0	2	1	0	0	1	0	0	0	2	0	0	20	0	2044.05	Q41534;A0A3B5Y5K9	Q41534	534	553	yes	no	2;3	0.00014461	94.94	By MS/MS	By MS/MS	By MS/MS	By MS/MS	By MS/MS	By matching	By MS/MS
MVGNGLIDDYHDYVGTF	LVHRSKNPVINLKGFMVGNGLIDDYHDYVG	GNGLIDDYHDYVGTFEFWWNHGIVSDDTYR	F	M	V	T	F	E	0	0	1	3	0	0	0	3	1	1	1	0	1	1	0	0	1	0	2	2	0	0	17	2	1914.85	P08819;A0A3B5YSY9;A0A3B5ZPT5;A0A3B5XVN6;A0A3B5XVG1	P08819	185	201	yes	no	2	3.3769e-16	181.31	By MS/MS	By MS/MS	By MS/MS	By MS/MS	By MS/MS	By matching	By MS/MS
NASFPRPSLSKSIGNGVQF	SIDNNFVLELDFEPFNASFPRPSLSKSIGN	PRPSLSKSIGNGVQFLNRHLSSKLFHDKES	F	N	A	Q	F	L	1	1	2	0	0	1	0	2	0	1	1	1	0	2	2	4	0	0	0	1	0	0	19	1	2005.04	A0A3B6T820;A0A1D6SCP9;A0A3B6TBV9;A0A3B6R7F5;A0A3B6I2I9;A0A3B6AUT2;A0A3B6D8Z5;A0A7H4LED9;A0A3B6C2G3;Q43223	A0A3B6AUT2	161	179	no	no	3	3.4387e-05	101.5	By MS/MS	By MS/MS	By MS/MS	By MS/MS	By MS/MS	By MS/MS	By MS/MS
NLEQREGVRNLF	RMHGRVSVCGMISQYNLEQREGVRNLFCII	SQYNLEQREGVRNLFCIITKRIRMEGFIVR	Y	N	L	L	F	C	0	2	2	0	0	1	2	1	0	0	2	0	0	1	0	0	0	0	0	1	0	0	12	0	1473.77	A0A3B6LQE0	A0A3B6LQE0	259	270	yes	yes	3	0.00039408	96.604	By MS/MS	By MS/MS	By matching	By MS/MS	By MS/MS	By MS/MS	By MS/MS
PGQASPQRPGQGQQPGQGQQGY	RYYPSVTCPQQVSYYPGQASPQRPGQGQQP	RPGQGQQPGQGQQGYYPTSPQQPGQWQQPE	Y	P	G	G	Y	Y	1	1	0	0	0	8	0	6	0	0	0	0	0	0	4	1	0	0	1	0	0	0	22	0	2250.05	Q0Q5D2;P10388;C0SUC3;A9YSK4;D0IQ05;Q38LF5	Q0Q5D2	126	147	yes	no	2;3	7.3374e-15	174.59	By MS/MS	By MS/MS	By MS/MS	By matching			By MS/MS
PTSPQQSGQGQQPGQGQQPRQGQQGY	PTSPQQSGQGQQGYYPTSPQQSGQGQQPGQ	QPGQGQQPRQGQQGYYPISPQQSGQGQQPG	Y	P	T	G	Y	Y	0	1	0	0	0	11	0	6	0	0	0	0	0	0	4	2	1	0	1	0	0	0	26	0	2751.27	A0A1B0Z3C8;A0A1G4P1V7;A0A3G4ZJR3;W0C8N8;H9B854;B8ZX17;Q42451;A9YSK5;Q45R38;Q1KL95;G4Y3Y1;G4Y3Y2;G4Y3Y0;G3FLC5;M4M8L5;F6LNM9;V9TQ99;Q6UKZ5	Q42451	631	656	no	no	3	0.0014757	92.147	By MS/MS	By MS/MS	By MS/MS	By matching		By MS/MS	By MS/MS
QAADATGNKLGEYKDY	RTFGGAKDTAADKTYQAADATGNKLGEYKD	AADATGNKLGEYKDYTAEKAKETNDSVAHK	Y	Q	A	D	Y	T	3	0	1	2	0	1	1	2	0	0	1	2	0	0	0	0	1	0	2	0	0	0	16	1	1742.81	A0A3B6ISW5	A0A3B6ISW5	105	120	yes	yes	3	0.00096834	85.988	By MS/MS	By MS/MS	By MS/MS	By MS/MS			By MS/MS
RVACLDAAPRAF	ERFDHELLRGSIGDYRVACLDAAPRAFLQP	GDYRVACLDAAPRAFLQPSHYDADEIAFVR	Y	R	V	A	F	L	4	2	0	1	1	0	0	0	0	0	1	0	0	1	1	0	0	0	0	1	0	0	12	0	1288.67	A0A3B6MYZ0;A0A3B6LUV8	A0A3B6MYZ0	93	104	no	no	2;3	0.0032572	87.363	By matching	By MS/MS	By matching	By MS/MS	By MS/MS	By matching	By MS/MS
RVVHGIDVFDPKFNIVSPGADMSIY	GQYESHMAFTMPGLYRVVHGIDVFDPKFNI	PKFNIVSPGADMSIYFPYTEQQKRLTSLHT	Y	R	V	I	Y	F	1	1	1	3	0	0	0	2	1	3	0	1	1	2	2	2	0	0	1	4	0	0	25	2	2775.41	A0A3B6T820;A0A1D6SCP9;A0A3B6TBV9;A0A3B6R7F5;A0A3B6I2I9;A0A3B6JH89;A0A3B6IQT9;A0A3B6HS74;A0A3B6AUT2;A0A3B6D8Z5;A0A7H4LED9;A0A3B6C2G3;Q43223	A0A3B6AUT2	527	551	no	no	3;4	1.9638e-19	118.37	By MS/MS	By MS/MS		By MS/MS	By MS/MS	By MS/MS	By MS/MS
SDDKLLQTRIF	QLAFCPAVTVPGIHYSDDKLLQTRIFSYAD	GIHYSDDKLLQTRIFSYADTQRHRLGPNYL	Y	S	D	I	F	S	0	1	0	2	0	1	0	0	0	1	2	1	0	1	0	1	1	0	0	0	0	0	11	0	1334.72	A0A0A7MA13;Q43206;D6PW71;A0A3B6KQP3;A0A3B6JQL2;A0A3B6JMX0;A0A3B6IUU1;I0AW33;I0AW32;I0AW31;P55313;A0A3B6U183;A0A3B6SLN2;A0A0H4MC33;A0A0H4M116;A0A0H4LXI7;A0A3B6RQ09;A0A0H4LXI0;A0A068ELU9;A0A3B6RP85	P55313	336	346	no	no	2;3	0.00037665	140.78	By MS/MS	By MS/MS	By matching	By MS/MS	By matching	By MS/MS	By MS/MS
SLDAGSIINSLCF	GVTLLWDLTEGKRLYSLDAGSIINSLCFSP	LYSLDAGSIINSLCFSPNRYWLCAATQDSI	Y	S	L	C	F	S	1	0	1	1	1	0	0	1	0	2	2	0	0	1	0	3	0	0	0	0	0	0	13	0	1338.65	W5D4F5;A0A3B6EHK7	W5D4F5	244	256	yes	no	2	3.3754e-05	146.81	By MS/MS	By MS/MS	By MS/MS	By MS/MS	By MS/MS		By MS/MS
SQQQQPVLPQQQPVIILQQPPF	PQQQQPIIILQQSPFSQQQQPVLPQQQPVI	LPQQQPVIILQQPPFSQQQQPVLPQQPPFS	F	S	Q	P	F	S	0	0	0	0	0	9	0	0	0	2	2	0	0	1	5	1	0	0	0	2	0	0	22	0	2540.38	Q7Y075;V9P769	Q7Y075	69	90	no	no	2;3	5.2016e-07	153.79
TQVAVLADDILKNVEY	IEMTVSELQKNPINYTQVAVLADDILKNVE	QVAVLADDILKNVEYDAIRVVFNKFQSVIS	Y	T	Q	E	Y	D	2	0	1	2	0	1	1	0	0	1	2	1	0	0	0	0	1	0	1	3	0	0	16	0	1789.95	A0A3B5YUX5;A0A3B5XXR8;A0A3B5ZT15;A0A3B5YVX6;A0A3B5XXQ5	A0A3B5YUX5	143	158	yes	no	2;3	0.0010876	109.99	By MS/MS	By MS/MS	By matching	By matching	By MS/MS	By MS/MS	By MS/MS
TVKEHVAGGSSPF	NTLHGGHRGFDKVVWTVKEHVAGGSSPFIT	VWTVKEHVAGGSSPFITLYYHSFDGEQGFP	W	T	V	P	F	I	1	0	0	0	0	0	1	2	1	0	0	1	0	1	1	2	1	0	0	2	0	0	13	0	1314.66	A0A3B6TMS9;A0A3B6TFU9;A0A3B6SAG6	A0A3B6SAG6	135	147	no	no	2;3	0.00065921	113.27		By MS/MS	By MS/MS		By MS/MS		By MS/MS
VAAASAFPGFGATGSADAQKREVAAF	DAACQAKGFYTYDAFVAAASAFPGFGATGS	ATGSADAQKREVAAFLAQTSHETTGGWATA	F	V	A	A	F	L	9	1	0	1	0	1	1	3	0	0	0	1	0	3	1	2	1	0	0	2	0	0	26	2	2496.24	A0A3B6SU01	A0A3B6SU01	58	83	yes	yes	3	4.4902e-11	162.77	By MS/MS	By MS/MS	By MS/MS	By MS/MS	By MS/MS	By matching	By MS/MS
VISLDDRYLY	RNWILPEMPGLITDFVISLDDRYLYLVNWL	LITDFVISLDDRYLYLVNWLHGDIRQYNIE	F	V	I	L	Y	L	0	1	0	2	0	0	0	0	0	1	2	0	0	0	0	1	0	0	2	1	0	0	10	1	1255.64	A0A3B6H0Z1;A0A3B6EN11;W5D4W6;A0A3B6FUF8;A0A3B6FVG8	W5D4W6	335	344	no	no	2	0.00093359	151.44	By MS/MS	By MS/MS	By MS/MS	By MS/MS	By MS/MS	By MS/MS	By MS/MS
VSGTITTGPGEHPLKF	VDCQPSGPQGGVLVFVSGTITTGPGEHPLK	SGTITTGPGEHPLKFSQMFHLLPAGGSFYV	F	V	S	K	F	S	0	0	0	0	0	0	1	3	1	1	1	1	0	1	2	1	3	0	0	1	0	0	16	0	1639.86	A0A3B6REZ0;A0A341YDG0	A0A3B6REZ0	82	97	yes	no	3	0.0012797	71.354		By MS/MS	By MS/MS	By MS/MS	By MS/MS		By MS/MS
VVIKHAALF	FLDELNIEYDEQEDYVVIKHAALFTSTVLS	DEQEDYVVIKHAALFTSTVLSRLLARPNVK	Y	V	V	L	F	T	2	0	0	0	0	0	0	0	1	1	1	1	0	1	0	0	0	0	0	2	0	0	9	0	996.612	A0A077RY90;A0A3B6TV06;A0A3B6TUD9;A0A3B6SPH6;A0A3B6RMJ1	A0A077RY90	156	164	yes	no	2	0.012129	94.407	By MS/MS	By MS/MS	By MS/MS	By MS/MS	By MS/MS	By MS/MS	By MS/MS
AAHPGLIPAIREVF	GDKLREVRAGHDGTWAAHPGLIPAIREVFE	WAAHPGLIPAIREVFEGHLGGKPNQIDAAA	W	A	A	V	F	E	3	1	0	0	0	0	1	1	1	2	1	0	0	1	2	0	0	0	0	1	0	0	14	0	1489.84	A0A3B6DFL7;A0A3B6C8Z3;A0A3B6B286	A0A3B6DFL7	383	396	yes	no	3	0.001411	79.492	By MS/MS	By MS/MS	By matching	By matching	By matching	By MS/MS	By MS/MS
ALSATVQF	SATTNGTNNSAATPYALSATVQFTLLLHNP	NSAATPYALSATVQFTLLLHNPSDRTAVVY	Y	A	L	Q	F	T	2	0	0	0	0	1	0	0	0	0	1	0	0	1	0	1	1	0	0	1	0	0	8	0	835.444	A0A3B6MV97;A0A3B6LR74;A0A3B6KMA3	A0A3B6MV97	78	85	yes	no	1	0.00079219	143.23	By MS/MS		By MS/MS	By MS/MS		By matching	By MS/MS
AQHLSEDVRRRFY	YVKTPRGLRTLNSVWAQHLSEDVRRRFYKN	VWAQHLSEDVRRRFYKNWCKSKKKAFTKYA	W	A	Q	F	Y	K	1	3	0	1	0	1	1	0	1	0	1	0	0	1	0	1	0	0	1	1	0	0	13	1	1675.85	Q08G39;Q6V959;A1YE34;Q7X748;Q7X744;A1YE31;A1YE28	Q08G39	102	114	yes	no	3;4	7.9334e-05	111.79	By matching	By matching	By MS/MS	By matching	By MS/MS		By MS/MS
ATVIDPKRGHVGTIGPLAVGF	LLEAVMTFGLMYAYYATVIDPKRGHVGTIG	KRGHVGTIGPLAVGFLLGANILAGGPFDGA	Y	A	T	G	F	L	2	1	0	1	0	0	0	4	1	2	1	1	0	1	2	0	2	0	0	3	0	0	21	0	2104.18	A0A3B5XZJ3	A0A3B5XZJ3	167	187	yes	yes	3;4	6.6209e-05	83.423	By MS/MS	By matching	By matching		By MS/MS	By matching	By MS/MS
CTIAPVGIFGTN	LETLPAMCNVYIPPYCTIAPVGIFGTN___	PPYCTIAPVGIFGTN_______________	Y	C	T	T	N	-	1	0	1	0	1	0	0	2	0	2	0	0	0	1	1	0	2	0	0	1	0	0	12	1	1191.6	A0A0E3Z506;A0A2P1H695;P18573;A0A1K0JSA4;K7XRC7;K7X0M3;A0A1K0IT13;A0A0E3Z5U1;A0A1K0JNG6;A5JSA6;J7HWD3;A0A0K2QJJ9;Q1WA39;K7WV37;A0A0E3Z7F7;R9XW75;A0A0E3Z527;R9XSW3;R9XW94;A0A2R2Y407;A7LHB7;D0UTY3;K7XR81;R9XW73;R9XV34;A0A023WGG0;H6VLP5;K7XRC1;A0A0E3UR68;D0UTY2;K7X1K5;A7LHB6;R9XV51;A0A0K2QJ98;A0A1K0IT05;J7HT18;Q306F9;A7LHB0;A0A1K0JS97;A0A1K0K0R0;K7WUY9;R9XV20;K7WV53;R9XUN1;A0A0E3UQU4;P04724;A5JSB7;K7…	A0A0E3Z506	297	308	no	no	2	1.0042e-07	166.77	By matching	By matching	By MS/MS	By MS/MS	By matching		By MS/MS
DKEGRFMPVNF	HNIHKSKHGSDSGTYDKEGRFMPVNFENIF	SGTYDKEGRFMPVNFENIFSKYARTYPDRL	Y	D	K	N	F	E	0	1	1	1	0	0	1	1	0	0	0	1	1	2	1	0	0	0	0	1	0	0	11	1	1338.64	A0A3B6B2Z6;W5B8D6;W5BUF4;W5AQ78	A0A3B6B2Z6	148	158	yes	no	2	2.0148e-07	167.06	By MS/MS	By matching	By MS/MS		By MS/MS	By MS/MS	By MS/MS
FAQIGEVVDVRLATHEDGHPKGF	GNLSFNIEYDQVKQFFAQIGEVVDVRLATH	DVRLATHEDGHPKGFGHVEFATAEDAQKAL	F	F	A	G	F	G	2	1	0	2	0	1	2	3	2	1	1	1	0	2	1	0	1	0	0	3	0	0	23	1	2521.27	A0A3B6SD76;A0A3B6SGU8;A0A3B6SJA0;A0A3B6TRJ3;A0A3B6RJ96	A0A3B6SD76	322	344	yes	no	5	0.0051956	52.09	By MS/MS	By MS/MS	By matching	By matching			By MS/MS
GDVATGRGSEKVHVAIY	______________________________	VATGRGSEKVHVAIYYESLCPYSVRFVANH	-	G	D	I	Y	Y	2	1	0	1	0	0	1	3	1	1	0	1	0	0	0	1	1	0	1	3	0	0	17	0	1757.91	Q7Y1Z2	Q7Y1Z2	1	17	yes	yes	3	0.0092788	57.595	By MS/MS	By MS/MS		By MS/MS		By MS/MS	By MS/MS
GTEGSKIVKAF	RNRRYINRKGPLIVYGTEGSKIVKAFRNLP	LIVYGTEGSKIVKAFRNLPGVDVANVERLN	Y	G	T	A	F	R	1	0	0	0	0	0	1	2	0	1	0	2	0	1	0	1	1	0	0	1	0	0	11	0	1135.62	A0A3B6KR19;A0A3B5Z0J7;A0A3B6MZW4;A0A3B6LUU6;A0A3B5Z0C7;A0A3B6MZ62;A0A3B6LUX8;A0A3B6KRR4;A0A3B5ZXX7;A0A3B5YZJ4;A0A3B6AXY1	A0A3B6KR19	85	95	yes	no	2	2.8778e-48	217.66	By MS/MS	By MS/MS	By MS/MS	By MS/MS	By MS/MS	By MS/MS	By MS/MS
HIDPYQNDKASALLVDFF	YGGPAEIIVNGVSGYHIDPYQNDKASALLV	PYQNDKASALLVDFFGKCKEDPSHWNKISQ	Y	H	I	F	F	G	2	0	1	3	0	1	0	0	1	1	2	1	0	2	1	1	0	0	1	1	0	0	18	2	2092.03	A0A3B6AUT2;A0A3B6D8Z5;A0A7H4LED9;A0A3B6C2G3;Q43223;Q7DMV5	A0A3B6AUT2	729	746	no	no	3	0.00023105	155.22	By matching	By MS/MS	By MS/MS				By MS/MS
HQCGGNVGDVVNIPIPQWVRNVGVSDPDIF	LVHEAGLKLQAIMSFHQCGGNVGDVVNIPI	PQWVRNVGVSDPDIFYTDQHGTRNIEYLTL	F	H	Q	I	F	Y	0	1	3	3	1	2	0	4	1	3	0	0	0	1	3	1	0	1	0	6	0	0	30	1	3230.59	A0A3B6U9P0;A0A3B6TZ67;A0A3B6UA75;A0A3B6U3W8;A0A3B6U3N9	A0A3B6U9P0	92	121	yes	no	3	4.1392e-08	151.28	By MS/MS		By MS/MS		By MS/MS		By MS/MS
KAAAAMVGHPEWEFPHDSGTY	IGEFICYDKYLQADFKAAAAMVGHPEWEFP	VGHPEWEFPHDSGTYNDTPERTRFFVDNGT	F	K	A	T	Y	N	4	0	0	1	0	0	2	2	2	0	0	1	1	1	2	1	1	1	1	1	0	0	21	2	2300.03	A0A3B6IYD4;A0A3B6J0P1	A0A3B6IYD4	217	237	yes	no	3	1.1077e-05	147.64	By MS/MS	By MS/MS	By MS/MS	By MS/MS	By MS/MS	By matching	By MS/MS
KGAWTDQFDSY	VDNTTKLVLANALYFKGAWTDQFDSYGTKN	ALYFKGAWTDQFDSYGTKNDYFYLLDGSSV	F	K	G	S	Y	G	1	0	0	2	0	1	0	1	0	0	0	1	0	1	0	1	1	1	1	0	0	0	11	2	1316.57	P93693;C0LF30;A0A3B6MWJ8;C0LF32	P93693	181	191	yes	no	2	8.6477e-06	120.15	By MS/MS	By MS/MS	By MS/MS	By MS/MS	By MS/MS	By MS/MS	By MS/MS
KSLTNDWEEHLAVKHF	RKPEEINKEEYAAFYKSLTNDWEEHLAVKH	SLTNDWEEHLAVKHFSVEGQLEFKAVLFVP	Y	K	S	H	F	S	1	0	1	1	0	0	2	0	2	0	2	2	0	1	0	1	1	1	0	1	0	0	16	1	1952.97	A0A3B6SIR8;F4Y594;F4Y593;F4Y592;A0A3B6RHR0;A0A2U8M475;Q9SAS3;A0A3B6MTT2;A0A3B6KK83;Q9XGF1;Q0Q0I7;F4Y595;A0A3B6KHN4;Q2L3T8;A0A3B6LNT9;A0A3B6KK96;A0A1D5ZR11;A0A3B6LP12;Q00NU9	A0A3B6MTT2	287	302	no	no	4	0.00022229	107.5	By MS/MS	By MS/MS	By MS/MS	By MS/MS	By MS/MS	By MS/MS	By MS/MS
LDAAPRAF	HELLRGSIGDYRVAYLDAAPRAFLQPSHHD	GDYRVAYLDAAPRAFLQPSHHDADEIAFVR	Y	L	D	A	F	L	3	1	0	1	0	0	0	0	0	0	1	0	0	1	1	0	0	0	0	0	0	0	8	0	859.455	A0A3B6KNF4	A0A3B6KNF4	96	103	yes	yes	2	9.3351e-10	124.89	By MS/MS	By MS/MS	By MS/MS	By MS/MS	By MS/MS	By MS/MS	By MS/MS
LKPVFTQQREPESYPHTQY	SQNDDIIHVNHTLKFLKPVFTQQREPESYP	FTQQREPESYPHTQYEERQSQAKHSQEEQP	F	L	K	Q	Y	E	0	1	0	0	0	3	2	0	1	0	1	1	0	1	3	1	2	0	2	1	0	0	19	2	2347.16	A0A3B5XV32;B2CGM6;B2CGM5;A0A3B5ZP43;A5JHH2	A0A3B5XV32	260	278	no	no	3;4	7.1723e-05	100.45	By MS/MS	By MS/MS	By MS/MS	By MS/MS	By MS/MS	By MS/MS	By MS/MS
LRQGIGIGGF	DWYYIRAASMARKIYLRQGIGIGGFQKIYG	ARKIYLRQGIGIGGFQKIYGGRQRNGSRPP	Y	L	R	G	F	Q	0	1	0	0	0	1	0	4	0	2	1	0	0	1	0	0	0	0	0	0	0	0	10	0	1016.58	W5FWF5;A0A3B6LKZ9;A0A3B6KHQ4	W5FWF5	79	88	yes	no	2	0.0031628	112.37	By MS/MS	By matching	By MS/MS	By MS/MS	By MS/MS	By MS/MS	By MS/MS
LSKDVILDPLLAF	AKRLLESKQTTPHLYLSKDVILDPLLAFRN	LYLSKDVILDPLLAFRNELKEQHGVKVSVN	Y	L	S	A	F	R	1	0	0	2	0	0	0	0	0	1	4	1	0	1	1	1	0	0	0	1	0	0	13	0	1442.84	A0A3B6TKN4;A0A3B6SE19;A0A3B6RK08;A0A3B6TS17;A0A3B6TSP1	A0A3B6TKN4	226	238	yes	no	2	0.00070302	112.11	By MS/MS	By MS/MS	By MS/MS	By MS/MS	By MS/MS	By MS/MS
LSPKIVGAF	HYDLPLALHQQYLGWLSPKIVGAFADYAEF	QQYLGWLSPKIVGAFADYAEFCFKVFGDRV	W	L	S	A	F	A	1	0	0	0	0	0	0	1	0	1	1	1	0	1	1	1	0	0	0	1	0	0	9	0	930.554	A0A1D5V0T8;A0A3B6C197;J3RHG6;A0A3B6C1C0;A0A3B6ASR5	A0A1D5V0T8	172	180	yes	no	2	4.4927e-05	121.31	By MS/MS	By MS/MS	By MS/MS	By MS/MS	By MS/MS	By MS/MS	By MS/MS
MDPAVERLKTGFEKF	______________________________	MDPAVERLKTGFEKFKTEVYDQKPDLFEPL	-	M	D	K	F	K	1	1	0	1	0	0	2	1	0	0	1	2	1	2	1	0	1	0	0	1	0	0	15	1	1766.9	A0A3B6TX28;A0A3B6SS13	A0A3B6TX28	1	15	yes	no	3	0.0028335	74.726	By MS/MS	By MS/MS	By MS/MS	By MS/MS	By MS/MS	By MS/MS	By MS/MS
PQPQLPYPQPQPF	FPQPQLPYPQPQLPYPQPQLPYPQPQPFRP	PYPQPQLPYPQPQPFRPQQPYPQSQPQYSQ	Y	P	Q	P	F	R	0	0	0	0	0	4	0	0	0	0	1	0	0	1	6	0	0	0	1	0	0	0	13	1	1535.78	A0A0E3Z506;A0A2P1H695;P18573;A0A1K0JSA4;K7XRC7;K7X0M3;A0A1K0IT13;A0A0E3Z5U1;A0A1K0JNG6;A5JSA6;J7HWD3;A0A0K2QJJ9;Q1WA39;K7WV37;Q9M4L6;R9XW94;A0A2R2Y407;A7LHB7;D0UTY3;K7XR81;R9XW73;R9XV34;A0A023WGG0;H6VLP5;K7XRC1;A0A0E3UR68;D0UTY2;K7X1K5;A7LHB6;R9XV51;A0A0K2QJ98;A0A1K0IT05;J7HT18;Q306F9;A7LHB0;A0A1K0JS97;A0A1K0K0R0;K7WUY9;R9XV20;K7WV53;R9XUN1;A0A0E3UQU4;P04724;A5JSB7;J7HSR9;J7HZW3;A0A0K2QJW8;A0A0E3…	A0A0E3Z506	96	108	no	no	2	7.4017e-05	145.72	By MS/MS	By matching	By matching
QEIAGNKDTVGQY	LIAMNHADFIITSTFQEIAGNKDTVGQYES	TFQEIAGNKDTVGQYESHMAFTMPGLYRVV	F	Q	E	Q	Y	E	1	0	1	1	0	2	1	2	0	1	0	1	0	0	0	0	1	0	1	1	0	0	13	0	1421.68	A0A3B6T820;A0A1D6SCP9;A0A3B6TBV9;A0A3B6R7F5;A0A3B6I2I9;A0A3B6AUT2;A0A3B6D8Z5;A0A7H4LED9;A0A3B6C2G3;Q43223	A0A3B6AUT2	502	514	no	no	2	5.6584e-145	228.13	By MS/MS	By MS/MS	By MS/MS	By MS/MS	By MS/MS	By MS/MS	By MS/MS
QQPQQQQQLGQQPQQQQVPQGIF	PQQQLQQQQLGQCSFQQPQQQQQLGQQPQQ	LGQQPQQQQVPQGIFLQPHQISQLEVMTSI	F	Q	Q	I	F	L	0	0	0	0	0	14	0	2	0	1	1	0	0	1	3	0	0	0	0	1	0	0	23	0	2688.34	F6M7E1	F6M7E1	228	250	yes	yes	3	1.7653e-05	143.99	By MS/MS	By MS/MS	By MS/MS	By MS/MS	By MS/MS	By matching	By MS/MS
QQQPLPPQQQPPCSQQQQPFPQQQQPIIILQQSPF	AQMETSRVPGLEKPWQQQPLPPQQQPPCSQ	PQQQQPIIILQQSPFSQQQQPPFSQQQPPF	W	Q	Q	P	F	S	0	0	0	0	1	16	0	0	0	3	2	0	0	2	9	2	0	0	0	0	0	0	35	1	4077.05	R9XVC9;Q5MFQ0;Q7Y075;V9P769	R9XVC9	34	68	no	no	3;4	4.3045e-06	84.118
RDGLLDAADLTLVPY	PYSARFVTNHLLKAYRDGLLDAADLTLVPY	RDGLLDAADLTLVPYGNAKVDAHGAITCQH	Y	R	D	P	Y	G	2	1	0	3	0	0	0	1	0	0	4	0	0	0	1	0	1	0	1	1	0	0	15	0	1630.86	A0A3B6HUV4;A0A3B6HU03;A0A3B6HQF0;A0A3B6HSI5;A0A3B6JL06;A0A3B6JLE2	A0A3B6HUV4	61	75	no	no	2	0.00028478	115.83		By MS/MS		By MS/MS	By MS/MS	By MS/MS	By MS/MS
RDRCVPGREITY	TAVLLAALAAGSASFRDRCVPGREITYESL	ASFRDRCVPGREITYESLNACREYAVRQTC	F	R	D	T	Y	E	0	3	0	1	1	0	1	1	0	1	0	0	0	0	1	0	1	0	1	1	0	0	12	0	1463.73	A0A7H1K1Z0;A0A7H1K1Y9;A0A4V1DXH0;A0A3B6HP22;A0A7H1K1Y4	A0A7H1K1Y4	23	34	no	no	3	0.0002019	131.32	By matching	By MS/MS	By MS/MS	By matching	By MS/MS	By matching	By MS/MS
RLIDIPVSNCL	TKKRAKPAVPLGANYRLIDIPVSNCL____	GANYRLIDIPVSNCL_______________	Y	R	L	C	L	-	0	1	1	1	1	0	0	0	0	2	2	0	0	0	1	1	0	0	0	1	0	0	11	0	1241.68	Q8H6H6;Q8H6H5	Q8H6H6	75	85	yes	no	2	3.5784e-07	166.77	By MS/MS	By MS/MS	By MS/MS	By matching	By MS/MS		By MS/MS
RVILGDVRDNLY	HYIEFWKKVPPNEPYRVILGDVRDNLYNTR	EPYRVILGDVRDNLYNTRERSRELLSSGHS	Y	R	V	L	Y	N	0	2	1	2	0	0	0	1	0	1	2	0	0	0	0	0	0	0	1	2	0	0	12	0	1431.78	A0A3B6MR18;A0A3B6LL76;A0A3B6KHJ0;O82072	A0A3B6MR18	373	384	yes	no	2;3	0.00040249	93.623	By MS/MS	By MS/MS	By MS/MS	By MS/MS	By MS/MS	By MS/MS	By MS/MS
SQQQQPILPQQPPFSQQQQQPVLPQQQILF	FSQQQQPVLPQQPPFSQQQQPILPQQPPFS	QQQQQPVLPQQQILFVHPSILQQLNPCKVF	F	S	Q	L	F	V	0	0	0	0	0	14	0	0	0	2	3	0	0	2	6	2	0	0	0	1	0	0	30	1	3525.84	F8SGN5;A0A0S2GJR8;A0A0S2GJS5;Q00M56;F8SGN4;F8SGN3;F8SGN6;A0A7D5BVW2	Q00M56	156	185	no	no	3;4	0.0017091	46.194					By matching
SQQQQPPFSQQQQPPF	QQQQPPYSQQQQPPYSQQQQPPFSQQQQPP	QQQQPPFSQQQQPPFSQQQQPPFSQQQQQP	Y	S	Q	P	F	S	0	0	0	0	0	8	0	0	0	0	0	0	0	2	4	2	0	0	0	0	0	0	16	1	1898.89	D3UAL5;Q6SPZ1;A0A0S2GJQ1;Q0PW11;F8SGQ4;A0A0S2GJQ4;C3VN74;R4JAR7;Q6SPZ2;Q6SPZ3;R4JBI2;R9XT25;B8R6A0;R9XT45;R9XWF4;R9XVB6;C3VN76;X2J8E3;R4JB44;R4JD42;A0A1U9XL81;Q6SPZ0;D2DII1;D3U317;R4JBE8;Q5MFH0;A0A1G4P206;R9XUU0;Q5MFH2;D2DII2;Q6SPY7;Q5MFG8;Q19MN2;Q6QGW0;O22116;R4JAS6;I1XB50;Q6SPY9;R4JB34;Q19N55;Q19MN3;Q5MFH3;A0A1U9XLC8;R4JB50;Q8W3V0;Q6SPY8;D2DII3;P10385;R4JAQ1;C3VN75;R9XV91;A0A3G3C4Q1;A0A3G3C4G6;…	D3UAL5	86	101	no	no	2;3	0.00015848	138.42	By MS/MS	By MS/MS		By MS/MS		By MS/MS
SQQQQPPFSQQQQQQQQQQQPFTQQQPPF	QQQQPPFSQQQQPPFSQQQQPPFSQQQQQQ	QQQQQQPFTQQQPPFSQQPPISQQQQQQQQ	F	S	Q	P	F	S	0	0	0	0	0	18	0	0	0	0	0	0	0	3	5	2	1	0	0	0	0	0	29	2	3524.65	R9XWE0	R9XWE0	129	157	yes	yes	3;4	0.01376	72.755	By MS/MS			By MS/MS		By MS/MS	By MS/MS
SRLPHFTGCGGL	DFVLDFDMEKKRLGFSRLPHFTGCGGL___	LGFSRLPHFTGCGGL_______________	F	S	R	G	L	-	0	1	0	0	1	0	0	3	1	0	2	0	0	1	1	1	1	0	0	0	0	0	12	1	1243.61	Q8H0K8;A7UME2;A7UME1;A0A3B6ER07	Q8H0K8	391	402	yes	no	2;3	7.2521e-07	99.174	By MS/MS	By MS/MS	By matching	By MS/MS	By MS/MS		By matching
TRSNFISGY	GGSGSGGQGKPGEDFTRSNFISGYELSEPC	KPGEDFTRSNFISGYELSEPCSKSVFDFDI	F	T	R	G	Y	E	0	1	1	0	0	0	0	1	0	1	0	0	0	1	0	2	1	0	1	0	0	0	9	1	1043.5	A0A3B5XZV0	A0A3B5XZV0	134	142	yes	yes	2	0.0010088	109.01	By MS/MS	By MS/MS	By MS/MS	By MS/MS	By matching	By MS/MS	By MS/MS
TTITRARFEELNMDLF	TTIEIDSLYEGVDFYTTITRARFEELNMDL	TITRARFEELNMDLFRKCMEPVEKCLRDAK	Y	T	T	L	F	R	1	2	1	1	0	0	2	0	0	1	2	0	1	2	0	0	3	0	0	0	0	0	16	1	1955.98	A0A3B5ZWW6;A0A3B5Y2Z8;Q9SAU8;A0A3B5Z104;A0A3B5Y3L5;A0A3B6JIR3;A0A3B6IUS6;A0A3B6HS03;A0A3B6HPY7;X5D3C3;G3LUU7	A0A3B5ZWW6	300	315	no	no	3	0.0011068	72.898	By MS/MS	By MS/MS	By MS/MS		By matching	By matching	By MS/MS
VAVSVGANISGGHVNPAVTF	AGLISAAIAHAFALFVAVSVGANISGGHVN	GANISGGHVNPAVTFGAFVGGNITLFRGLL	F	V	A	T	F	G	3	0	2	0	0	0	0	3	1	1	0	0	0	1	1	2	1	0	0	5	0	0	20	0	1894.99	A0A3B6IXN7;A0A077KS83;Q9ZR95;A0A3B6JQ29;A9UED2;A9UED1;A0A077S3F8;A7J2I5;A0A3B6FZA7;A0A1D5WI33;A0A077KVU8	A0A3B6IXN7	71	90	yes	no	2	2.519e-64	144.54	By MS/MS	By MS/MS	By MS/MS	By MS/MS	By MS/MS		By MS/MS
VDPLVKLLEHLY	VKEAINLALDKGASFVDPLVKLLEHLYTKK	ASFVDPLVKLLEHLYTKKTFKTEDLENGCL	F	V	D	L	Y	T	0	0	0	1	0	0	1	0	1	0	4	1	0	0	1	0	0	0	1	2	0	0	12	0	1437.82	A0A3B6B1P1;A0A3B6B2K1;Q41583;Q03387;A0A7H4LJZ5;A0A3B6C954;A0A3B6B176	A0A3B6B1P1	617	628	yes	no	2;3	0.00038671	99.215	By MS/MS	By MS/MS	By MS/MS	By matching	By matching		By matching
VLSKPDVF	GVSRVTFKKSKTVMYVLSKPDVFKSSQSDT	KSKTVMYVLSKPDVFKSSQSDTYVMFGELK	Y	V	L	V	F	K	0	0	0	1	0	0	0	0	0	0	1	1	0	1	1	1	0	0	0	2	0	0	8	0	903.507	A0A077S7Z9;A0A3B6FWV7;A0A3B6EQB7;A0A3B6H5L2;A0A3B6H576;A0A3B6ES35;A0A3B6H231;W5D6K1;A0A3B6ER38;A0A3B6U6S5;A0A3B6G011;A0A3B6ETZ9;A0A077S0J4;A0A077RZ08;W5CQF6	A0A077S7Z9	21	28	yes	no	2	8.4233e-07	130	By MS/MS	By MS/MS	By MS/MS	By MS/MS	By MS/MS	By MS/MS	By MS/MS
YPGVTSPRQGSYY	QGIFWGTSSQTVQGYYPGVTSPRQGSYYPG	GYYPGVTSPRQGSYYPGQASPQQPGQGQQP	Y	Y	P	Y	Y	P	0	1	0	0	0	1	0	2	0	0	0	0	0	0	2	2	1	0	3	1	0	0	13	2	1473.69	A0A2L1K3K4;A0A165B8S1;A9YSK3;A9ZMG8;P10387;Q0Q5D3;V9TRL3;A0A1W6C2J9;Q38LF4;B8YPU3	A0A2L1K3K4	128	140	yes	no	2	0.000168	133.76		By MS/MS	By MS/MS	By MS/MS	By MS/MS	By MS/MS	By MS/MS
AADAESKIVPATAIPDGWMGLDVGPDSIKTF	VKLLLPTDVVVADKFAADAESKIVPATAIP	GWMGLDVGPDSIKTFAEALDTTKTVIWNGP	F	A	A	T	F	A	5	0	0	4	0	0	1	3	0	3	1	2	1	1	3	2	2	1	0	2	0	0	31	1	3171.58	A0A3B6PJQ3;P12783;A0A3B6NNE0;Q850M3;A0A3B6QEZ5;A0A3B6QD37;Q850M4	A0A3B6PJQ3	252	282	yes	no	3	0.00020386	95.56		By MS/MS	By MS/MS	By MS/MS	By MS/MS	By MS/MS	By MS/MS
AGIAQGPEDPILGVTVAY	DSLQPFPTMASPSVFAGIAQGPEDPILGVT	AQGPEDPILGVTVAYNKDPSPVKVNLGVGA	F	A	G	A	Y	N	3	0	0	1	0	1	1	3	0	2	1	0	0	0	2	0	1	0	1	2	0	0	18	0	1769.92	A0A3B6FQY4;A0A077S3V2	A0A3B6FQY4	55	72	yes	no	2	1.5715e-06	158.3	By MS/MS	By matching	By MS/MS	By matching	By MS/MS	By matching	By MS/MS
ALSVEKTASGREY	______________________________	______________________________	M	A	L	E	Y	K	2	1	0	0	0	0	2	1	0	0	1	1	0	0	0	2	1	0	1	1	0	0	13	0	1409.72	A0A3B6B5V6;A0A3B6CE27;A0A3B6B781;A0A1D5URS1	A0A3B6B5V6	2	14	yes	no	2	3.1428e-13	158.05	By MS/MS	By matching	By matching	By MS/MS	By MS/MS	By MS/MS	By MS/MS
ASKGGNKGEGPAIGIDLGTTY	______________________________	KGEGPAIGIDLGTTYSCVGVWQHDRVEIVA	M	A	S	T	Y	S	2	0	1	1	0	0	1	6	0	2	1	2	0	0	1	1	2	0	1	0	0	0	21	0	2005.01	A0A3B6ISB1;A0A3B6HPZ5;A0A3B6HS11;A0A3B6JLI9	A0A3B6ISB1	2	22	yes	no	2;3	5.9874e-177	245.4	By MS/MS		By MS/MS	By MS/MS	By MS/MS	By MS/MS
CEQPQRTIPQPHQTF	QWPQQQPFPQPQQPFCEQPQRTIPQPHQTF	CEQPQRTIPQPHQTFHHQPQQTLPQPEQTY	F	C	E	T	F	H	0	1	0	0	1	4	1	0	1	1	0	0	0	1	3	0	2	0	0	0	0	0	15	0	1808.86	R9XUR8;R9XUA5;K7XEF1;D0ES85;D0EMA4;A0A4D6K4X0;A0A4D6K3Q4;A0A4D6K1C3;A0A4D6Q7Q8;A0A4D6K2W9;R9XWA6;A0A4D6JZI5;A0A4D6JZB7;D0ES81	R9XUR8	45	59	no	no	2;3	2.8038e-33	199.95	By MS/MS	By matching	By MS/MS	By matching	By MS/MS
CTIAPVGF	LETLPAMCNVYIPPYCTIAPVGFFGTNYR_	NVYIPPYCTIAPVGFFGTNYR_________	Y	C	T	G	F	F	1	0	0	0	1	0	0	1	0	1	0	0	0	1	1	0	1	0	0	1	0	0	8	0	806.4	A0A1W6C2K0;A0A2P1H6A2;A0A0K2QJB4;J7I026	A0A1W6C2K0	279	286	yes	no	1	3.1445e-08	172.15	By MS/MS		By MS/MS	By matching	By matching	By matching	By MS/MS
FQPSQQNPQAQGF	SYQQPQQQYPSGQGFFQPSQQNPQAQGFVQ	GFFQPSQQNPQAQGFVQPQQLPQFEEIRNL	F	F	Q	G	F	V	1	0	1	0	0	5	0	1	0	0	0	0	0	2	2	1	0	0	0	0	0	0	13	1	1475.68	A0A3B6U775;A0A3B6UD25;A0A023WGX2;A0A455QRH6;A0A455QSD3;A0A455QSV6;A0A455QV13;I0IT58;I0IT57;I0IT55;I0IT53;A0A2R2Y425;I0IT59;I0IT56;A0A3B6PHC0	A0A3B6U775	88	100	yes	no	2	1.447e-22	191.24	By MS/MS	By MS/MS	By MS/MS	By MS/MS	By MS/MS	By MS/MS	By MS/MS
IKRGISADDMEAVY	ADEEPEKFQTHFSEYIKRGISADDMEAVYK	YIKRGISADDMEAVYKKVHAAIRADPTMAK	Y	I	K	V	Y	K	2	1	0	2	0	0	1	1	0	2	0	1	1	0	0	1	0	0	1	1	0	0	14	0	1566.77	A0A3B6LSN0;A0A3B6KM64;A0A3B6LRC5;A0A3B6KP24	A0A3B6LSN0	226	239	yes	no	2	0.0042132	91.855	By MS/MS	By MS/MS	By MS/MS		By MS/MS		By MS/MS
IVVEGRDGYF	SMTALRYTTRSTRIYIVVEGRDGYFEMACP	STRIYIVVEGRDGYFEMACPHVSSSGRSER	Y	I	V	Y	F	E	0	1	0	1	0	0	1	2	0	1	0	0	0	1	0	0	0	0	1	2	0	0	10	1	1153.58	A0A3B6MYZ0;A0A3B6LUV8	A0A3B6MYZ0	323	332	no	no	2	0.0015265	103.74	By MS/MS	By MS/MS	By MS/MS	By MS/MS	By MS/MS	By MS/MS	By MS/MS
KLPQQQYPSGQGSIQPPF	QHQQQQQYSWGVGTFKLPQQQYPSGQGSIQ	QQQYPSGQGSIQPPFEAIRTFVLQTLPTAC	F	K	L	P	F	E	0	0	0	0	0	5	0	2	0	1	1	1	0	1	4	2	0	0	1	0	0	0	18	1	1999.02	D2KFH0	D2KFH0	130	147	yes	yes	2	0.0001366	151.26	By MS/MS	By MS/MS	By MS/MS	By MS/MS	By MS/MS	By MS/MS	By MS/MS
LLCLPTGGPGVAIF	LPAQVASAQKVANRFLLCLPTGGPGVAIFG	FLLCLPTGGPGVAIFGGGPVPWPQFTQSMP	F	L	L	I	F	G	1	0	0	0	1	0	0	3	0	1	3	0	0	1	2	0	1	0	0	1	0	0	14	0	1356.75	Q8H0K8;A7UME2;A7UME1;A0A3B6ER07;Q53IQ4;A0A3B6G0M2	Q8H0K8	186	199	yes	no	2	1.3999e-13	100.09	By MS/MS	By MS/MS		By matching	By MS/MS	By matching	By MS/MS
NANLGITKKPIPDFSFY	YDGYWEDIGTIEAFYNANLGITKKPIPDFS	NLGITKKPIPDFSFYDRSAPIYTQPRHLPP	Y	N	A	F	Y	D	1	0	2	1	0	0	0	1	0	2	1	2	0	2	2	1	1	0	1	0	0	0	17	2	1924.01	Q9M4Z1;P30523;M4VJ72;A0A3B6TJU4;A0A3B6SD73;A0A1D6BV11;A0A3B6RFZ5;C0KWE8;A0A3B6TRD4;A3FM72;B2LUU5	Q9M4Z1	311	327	yes	no	2;3	4.5357e-120	257.2	By MS/MS	By MS/MS	By MS/MS	By MS/MS	By MS/MS	By MS/MS	By MS/MS
NHHGINMSF	MFDGFRFDGVTSMLYNHHGINMSFAGSYKE	VTSMLYNHHGINMSFAGSYKEYFGLDTDVD	Y	N	H	S	F	A	0	0	2	0	0	0	0	1	2	1	0	0	1	1	0	1	0	0	0	0	0	0	9	0	1055.46	O04074;A0A3B6TZY6;A0A3B6TMZ7;Q9XGB2;A0A3B6SQD7;A0A3B6RT04;Q9FUU8;Q9XGB1;Q9XGB3;A0A3B6SLM3;A0A3B6RST4;Q9XED2;A0A3B6RP75;A0A3B6SU09;A0A3B6SV75;A3F8A9	O04074	421	429	yes	no	2	0.00010239	117.93	By MS/MS	By MS/MS	By MS/MS	By MS/MS	By MS/MS	By matching	By MS/MS
NMVEQGLISDPVFSFW	GFKEISVGKAVPVWYNMVEQGLISDPVFSF	MVEQGLISDPVFSFWLNRHADDEGEGGEII	Y	N	M	F	W	L	0	0	1	1	0	1	1	1	0	1	1	0	1	2	1	2	0	1	0	2	0	0	16	2	1867.88	Q401N7;A0A3B5Z4G2;A0A3B5Y6C7;A0A3B6A2J7	Q401N7	209	224	yes	no	2	7.3314e-05	148.18	By MS/MS	By MS/MS	By MS/MS		By MS/MS		By MS/MS
PQQPPFSQQQQPPF	ERPWQQTPLPPQQTYPQQPPFSQQQQPPFS	YPQQPPFSQQQQPPFSQQQQLVLPQQPPFS	Y	P	Q	P	F	S	0	0	0	0	0	6	0	0	0	0	0	0	0	2	5	1	0	0	0	0	0	0	14	1	1652.79	F6M7E1	F6M7E1	45	58	yes	yes	2	7.1989e-09	125.66	By MS/MS	By MS/MS	By MS/MS			By MS/MS
PVSRIAVGSHREVY	______________________________	MPVSRIAVGSHREVYEVGALKAALAEFIST	M	P	V	V	Y	E	1	2	0	0	0	0	1	1	1	1	0	0	0	0	1	2	0	0	1	3	0	0	14	0	1568.84	A0A3B6IXN7;A0A077KS83;Q9ZR95;A0A3B6JQ29	A0A3B6IXN7	2	15	yes	no	3	3.7193e-08	160.79	By MS/MS	By MS/MS	By MS/MS	By MS/MS	By MS/MS	By matching	By MS/MS
QLLPSKIQVGVF	EMLSRGFKDQIYDIFQLLPSKIQVGVFSAT	DIFQLLPSKIQVGVFSATMPPEALEITRKF	F	Q	L	V	F	S	0	0	0	0	0	2	0	1	0	1	2	1	0	1	1	1	0	0	0	2	0	0	12	0	1327.79	A0A3B6QDH4;A0A3B6PIH9;A0A3B6NKH5;A0A3B6PJY5;M1NJV3	A0A3B6QDH4	237	248	yes	no	2	0.003037	96.665	By MS/MS	By MS/MS	By MS/MS	By matching	By MS/MS	By MS/MS	By MS/MS
REGLNMACENALPRYDPTAY	SAPEELVQQVLSAGWREGLNMACENALPRY	MACENALPRYDPTAYNTILRNARPHGINKS	W	R	E	A	Y	N	3	2	2	1	1	0	2	1	0	0	2	0	1	0	2	0	1	0	2	0	0	0	20	1	2283.04	A0A3B6KSH4;Q7X9M2;A0A3B6U9P0;A0A3B6TZ67;A0A3B6UA75;A0A3B6U3W8;A0A3B6U3N9	A0A3B6U9P0	371	390	no	no	3	3.5539e-05	106.39	By matching		By MS/MS		By MS/MS		By MS/MS
RFDGVTSMLY	SNLRYWMDEFMFDGFRFDGVTSMLYNHHGI	MFDGFRFDGVTSMLYNHHGINMSFAGSYKE	F	R	F	L	Y	N	0	1	0	1	0	0	0	1	0	0	1	0	1	1	0	1	1	0	1	1	0	0	10	1	1187.56	O04074;A0A3B6TZY6;A0A3B6TMZ7;Q9XGB2;A0A3B6SQD7;A0A3B6RT04;Q9FUU8;Q9XGB1;Q9XGB3;A0A3B6SLM3;A0A3B6RST4;Q9XED2;A0A3B6RP75;A0A3B6SU09;A0A3B6SV75;A0A3B6TZZ1;A0A3B6RSV7;A0A3B6TSN8;A0A3B6TTE3;A0A3B6RT09;A0A3B6TN02;A3F8A9	O04074	411	420	yes	no	2	0.0079366	88.948	By MS/MS	By MS/MS	By MS/MS	By MS/MS	By MS/MS	By MS/MS
SQQQQPVLPQQPPFSQQQQPLLPQQPPF	LQQQQPPFSQQQPPFSQQQQPVLPQQPPFS	FSQQQQPLLPQQPPFSQQQPPFSQQQQQPP	F	S	Q	P	F	S	0	0	0	0	0	12	0	0	0	0	3	0	0	2	8	2	0	0	0	1	0	0	28	1	3237.66	R4JB62;B2Y2S2;Q3LGB3;Q5TLY9;U6BEQ9	R4JB62	69	96	yes	no	3	0.0024667	52.97	By MS/MS	By MS/MS
SQYGEILDAKIINDRETGRSRGF	GLAWATDDNNLQQAFSQYGEILDAKIINDR	AKIINDRETGRSRGFGFVTFGSEESMRQAI	F	S	Q	G	F	G	1	3	1	2	0	1	2	3	0	3	1	1	0	1	0	2	1	0	1	0	0	0	23	1	2624.33	Q41518;A0A3B6KAJ8;A0A3B6MJX3	Q41518	27	49	yes	no	5	0.00040202	74.364		By MS/MS		By MS/MS	By MS/MS	By MS/MS	By MS/MS
TATKGAIVAF	TSVNAYKGNATLLDYTATKGAIVAFTRALS	TLLDYTATKGAIVAFTRALSMQLAEKGIRV	Y	T	A	A	F	T	3	0	0	0	0	0	0	1	0	1	0	1	0	1	0	0	2	0	0	1	0	0	10	0	977.555	A0A3B5ZRA1;A0A3B5YTY7;A0A3B5XVL2	A0A3B5ZRA1	252	261	no	no	2	0.0031232	107.69	By MS/MS	By MS/MS	By MS/MS	By MS/MS	By MS/MS	By MS/MS
TLITNLESHF	KLGDLVWGMTGCEEYTLITNLESHFKINHP	GCEEYTLITNLESHFKINHPELPLSYYTGV	Y	T	L	H	F	K	0	0	1	0	0	0	1	0	1	1	2	0	0	1	0	1	2	0	0	0	0	0	10	0	1173.6	A0A3B6KME5;A0A3B6KLS3;A0A3B6MV88	A0A3B6KME5	51	60	yes	no	2	0.0031655	111.17		By MS/MS				By MS/MS
TPLIPASFPEEKVKQF	EKGIRVNGVAPGPIWTPLIPASFPEEKVKQ	PLIPASFPEEKVKQFGSEVPMKRAGQPSEV	W	T	P	Q	F	G	1	0	0	0	0	1	2	0	0	1	1	2	0	2	3	1	1	0	0	1	0	0	16	1	1829.99	A0A3B5ZRA1;A0A3B5YTY7;A0A3B5XVL2	A0A3B5ZRA1	286	301	no	no	3	0.0010386	73.262	By MS/MS	By MS/MS	By MS/MS	By MS/MS	By MS/MS	By MS/MS	By MS/MS
TTTAEREIVRDIKEKLAY	TDSLMKILTERGYSFTTTAEREIVRDIKEK	AEREIVRDIKEKLAYVALDYEQELETAKSS	F	T	T	A	Y	V	2	2	0	1	0	0	3	0	0	2	1	2	0	0	0	0	3	0	1	1	0	0	18	0	2135.16	A0A3B5XYX6;A0A1D5X5C6;W5AH12;A0A067YNJ5;A0A3B6KDW0;A0A3B6MME4;W5FAY5;A0A3B6HZ58;A0A3B6KFD9;A0A3B6FX66;A0A3B6H2B3;A0A3B6H1W2;A0A3B6EMQ5;W5CSL3;Q6TDU4;A0A3B6GXG2;C7F8P4;A0A481S2M6	A0A3B5XYX6	203	220	yes	no	4	0.025681	45.577	By MS/MS	By MS/MS			By MS/MS	By MS/MS	By MS/MS
VIDCTKPVDDKIMEIASLEKF	KGGAGAGKKKGSVTFVIDCTKPVDDKIMEI	PVDDKIMEIASLEKFLQERIKVAGGKAGNL	F	V	I	K	F	L	1	0	0	3	1	0	2	0	0	3	1	3	1	1	1	1	1	0	0	2	0	0	21	0	2393.22	W5HXT5;A0A3B6RI60	W5HXT5	25	45	yes	no	3;4	0.00031574	84.993	By MS/MS	By MS/MS	By MS/MS	By MS/MS	By MS/MS	By MS/MS	By matching
VLELDFEPF	QFKEQLANGSIDNNFVLELDFEPFNASFPR	SIDNNFVLELDFEPFNASFPRPSLSKSIGN	F	V	L	P	F	N	0	0	0	1	0	0	2	0	0	0	2	0	0	2	1	0	0	0	0	1	0	0	9	1	1107.55	A0A3B6T820;A0A1D6SCP9;A0A3B6TBV9;A0A3B6R7F5;A0A3B6I2I9;A0A3B6JH89;A0A3B6IQT9;A0A3B6HS74;A0A3B6AUT2;A0A3B6D8Z5;A0A7H4LED9;A0A3B6C2G3;Q43223;A0A3B6TMN0;A0A3B6SD29;A0A3B6REV7;A0A3B6TB41;A0A3B6SER7;A0A3B6S9J7;O82073	A0A3B6AUT2	152	160	no	no	1;2	0.00080854	114.02	By MS/MS	By MS/MS		By MS/MS	By MS/MS	By matching	By MS/MS
VPSMLGKAELDHMAGTF	SHAHEIKTGLWANPWVPSMLGKAELDHMAG	SMLGKAELDHMAGTFGKFWCTWQVDRGDRL	W	V	P	T	F	G	2	0	0	1	0	0	1	2	1	0	2	1	2	1	1	1	1	0	0	1	0	0	17	0	1802.87	A0A3B6GTM0;A0A077S347	A0A3B6GTM0	135	151	yes	no	2;3	0.00071805	77.22	By MS/MS	By MS/MS	By MS/MS	By MS/MS	By MS/MS	By MS/MS	By MS/MS
VQPQQQQPQQSVQGVY	AIIFSIIMQEQQQGFVQPQQQQPQQSVQGV	QPQQQQPQQSVQGVYQPQQQSQQQLGQCSF	F	V	Q	V	Y	Q	0	0	0	0	0	8	0	1	0	0	0	0	0	0	2	1	0	0	1	3	0	0	16	0	1840.91	Q7Y075;H9XGZ9;K7X0W1;A0A0S2GJR9;K9K7W7;Q8W3V4;Q670Q4;Q5MFN7;Q0PW10;D3U321;B2BZC5;A0A7D4XMB8;A0A2R4Q9V2;A0A0S2GJS4;A0A0S2GJR2;P93790;V9P781;Q5MFN8;K7WV92;I3XHQ0	K7WV92	216	231	no	no	2	4.208e-33	201.09
VVVFPSFGERY	AIKVAQRPENAGKLFVVVFPSFGERYLSSV	GKLFVVVFPSFGERYLSSVLFHSIKKEAES	F	V	V	R	Y	L	0	1	0	0	0	0	1	1	0	0	0	0	0	2	1	1	0	0	1	3	0	0	11	2	1298.67	A0A3B6LFE4;A0A3B6ML72;P38076;A0A3B6MJZ8;A0A3B6LFG4;A0A3B6KBM0;A0A3B6LDM6	A0A3B6LFE4	283	293	yes	no	2	4.0919e-05	94.309	By MS/MS	By MS/MS	By MS/MS	By MS/MS	By MS/MS	By MS/MS
YGVAPVAQKKDNY	ADDKSHQWVHPKNVYYGVAPVAQKKDNYGG	VYYGVAPVAQKKDNYGGIMLWDRYFDKQTN	Y	Y	G	N	Y	G	2	0	1	1	0	1	0	1	0	0	0	2	0	0	1	0	0	0	2	2	0	0	13	1	1451.74	R9UNY9;Q8L5C6;D3JUT3	R9UNY9	268	280	yes	no	3	1.8802e-09	124.86		By MS/MS	By MS/MS		By MS/MS		By MS/MS
AAPPAIPRRGLF	______________________________	______________________________	M	A	A	L	F	I	3	2	0	0	0	0	0	1	0	1	1	0	0	1	3	0	0	0	0	0	0	0	12	0	1264.74	A0A3B6C863;A0A3B6B1X9;A0A1D5UIJ5;A0A3B6B0K1	A0A3B6C863	2	13	yes	no	2	0.0017499	84.568	By MS/MS	By MS/MS	By matching	By MS/MS	By MS/MS	By MS/MS	By MS/MS
AGGSANAPRGGSSEPTVRIF	DNQSWKILPWGEEAYAGGSANAPRGGSSEP	NAPRGGSSEPTVRIFCKADDGFSATVRNGA	Y	A	G	I	F	C	3	2	1	0	0	0	1	4	0	1	0	0	0	1	2	3	1	0	0	1	0	0	20	0	1929.97	A0A3B6JKP4;A0A3B6IPJ3;A0A3B6JKB0;A0A3B6IR10;A0A3B6JHH7;A0A3B6IR32	A0A3B6JKP4	67	86	yes	no	3	0.00011419	87.352	By MS/MS			By MS/MS			By MS/MS
DGHPEFISLF	KKCVVDGNLVTAAAYDGHPEFISLFVKALG	TAAAYDGHPEFISLFVKALGGSVAGADKRI	Y	D	G	L	F	V	0	0	0	1	0	0	1	1	1	1	1	0	0	2	1	1	0	0	0	0	0	0	10	1	1160.55	A0A3B6DML6;A0A3B6B7X7;A0A7H4LQ88;A0A3B6B7E5;A0A3B6CG72	A0A3B6DML6	175	184	yes	no	2	0.0053921	91.041	By MS/MS	By MS/MS		By matching	By MS/MS		By MS/MS
EKAIGINVPRSRF	VLQLETAAGAAIRFFEKAIGINVPRSRFLP	FFEKAIGINVPRSRFLPVKATSDLLLVQSD	F	E	K	R	F	L	1	2	1	0	0	0	1	1	0	2	0	1	0	1	1	1	0	0	0	1	0	0	13	0	1485.84	A0A1D6S518;A0A1D6S519;A0A3B6LQR3	A0A1D6S518	348	360	yes	no	3	4.9072e-05	120.87	By matching		By matching	By MS/MS	By MS/MS	By matching	By MS/MS
FALPKVMDGLF	RESKYDIDEEGLRPYFALPKVMDGLFSLAN	LRPYFALPKVMDGLFSLANKLFGITVEAAD	Y	F	A	L	F	S	1	0	0	1	0	0	0	1	0	0	2	1	1	2	1	0	0	0	0	1	0	0	11	1	1236.66	A0A3B6QPU3;A0A3B6NXL4;A0A3B6PW54	A0A3B6QPU3	364	374	yes	no	2	0.0020066	101.46	By MS/MS	By MS/MS	By matching	By MS/MS	By MS/MS	By MS/MS	By MS/MS
IDASSTPKVVTF	VVDSKDFDVSALEKFIDASSTPKVVTFDKN	EKFIDASSTPKVVTFDKNPDNHPYLLKFFQ	F	I	D	T	F	D	1	0	0	1	0	0	0	0	0	1	0	1	0	1	1	2	2	0	0	2	0	0	12	0	1263.67	A0A024FR39;A0A024FSC1;A0A3B6HYX1;A0A024FRZ0;Q7FYS2;Q4W247;P52589;Q6JAC3;Q6JAB7;Q93XQ7;B9A8E4;B9A8E2;A0A1L5YF11	Q93XQ7	246	257	no	no	2	8.4638e-21	143.28	By MS/MS	By matching		By MS/MS	By MS/MS	By MS/MS	By MS/MS
IKIPYPLQW	NCRTDRANLISSAPWIKIPYPLQWGAPTFS	ISSAPWIKIPYPLQWGAPTFSAGQSFGMVS	W	I	K	Q	W	G	0	0	0	0	0	1	0	0	0	2	1	1	0	0	2	0	0	1	1	0	0	0	9	1	1156.66	A0A3B6GUL7;A0A3B6FPU3;A0A3B6ELG9;A0A3B6GWF9;A0A077S0A1	A0A3B6GUL7	264	272	yes	no	2	3.1697e-05	147.34	By MS/MS	By MS/MS			By matching	By MS/MS	By MS/MS
IKNLDKSIDNKALY	NRDPSSRKSGAANIFIKNLDKSIDNKALYD	FIKNLDKSIDNKALYDTFSAFGNILSCKVA	F	I	K	L	Y	D	1	0	2	2	0	0	0	0	0	2	2	3	0	0	0	1	0	0	1	0	0	0	14	0	1633.9	A0A3B6TJX9;A0A3B6SGS9;A0A3B6TF31;A0A3B6RJH1;A0A3B6SD61;A0A3B6SEH7;A0A3B6MPZ7;A0A3B6KHD3;P93616;A0A3B6MNL5;A0A3B6LKB2;A0A3B6KGR2	A0A3B6TJX9	125	138	yes	no	3;4	0.0015677	74.966	By MS/MS	By matching	By MS/MS	By MS/MS	By MS/MS	By MS/MS	By MS/MS
IVSREIFESLPAEEQRLW	YDSDDKHARLIGVEYIVSREIFESLPAEEQ	REIFESLPAEEQRLWHSHAHEVKAGLWANP	Y	I	V	L	W	H	1	2	0	0	0	1	4	0	0	2	2	0	0	1	1	2	0	1	0	1	0	0	18	1	2201.15	A0A3B6EIX7	A0A3B6EIX7	101	118	yes	yes	3	0.00021368	85.51	By MS/MS	By MS/MS	By MS/MS	By MS/MS	By matching	By matching	By MS/MS
LENVIRDAVTY	SGLIYEETRGVLKIFLENVIRDAVTYTEHA	LKIFLENVIRDAVTYTEHARRKTVTAMDVV	F	L	E	T	Y	T	1	1	1	1	0	0	1	0	0	1	1	0	0	0	0	0	1	0	1	2	0	0	11	0	1291.68	A0A3B6DLJ6;A0A3B6DNA1;P62786;P62785;A0A3B6RPJ9;A0A3B6RFN4;A0A3B6KIR7;A0A3B6CBA0;A0A3B6B3H4;A0A077RYQ1;A0A3B6CBE7;A0A7H4LLP7	A0A3B6DLJ6	44	54	yes	no	2	1.1029e-05	106.29		By MS/MS		By MS/MS		By MS/MS	By MS/MS
LFGDGSRLVF	DPVDGSVSKHQGIRYLFGDGSRLVFRLSGT	QGIRYLFGDGSRLVFRLSGTGSVGATIRIY	Y	L	F	V	F	R	0	1	0	1	0	0	0	2	0	0	2	0	0	2	0	1	0	0	0	1	0	0	10	1	1109.59	Q8VX48;A0A3B6IK29;A0A3B6JEF6;A0A3B6HW60	Q8VX48	512	521	yes	no	2	0.011688	85.862		By MS/MS	By MS/MS	By MS/MS	By MS/MS	By MS/MS	By MS/MS
LKVDVDELKSIAEQF	PIFADLAKKFPAAVFLKVDVDELKSIAEQF	LKVDVDELKSIAEQFSVEAMPTFLFMKEGD	F	L	K	Q	F	S	1	0	0	2	0	1	2	0	0	1	2	2	0	1	0	1	0	0	0	2	0	0	15	0	1732.92	Q9LDX4	Q9LDX4	73	87	yes	yes	3	0.0011702	79.022	By MS/MS	By MS/MS	By matching	By MS/MS	By matching	By matching	By MS/MS
LSREAIRRMY	EWSFLYVLARDDEGYLSREAIRRMYDGSLF	DDEGYLSREAIRRMYDGSLFEYMERQRMEH	Y	L	S	M	Y	D	1	3	0	0	0	0	1	0	0	1	1	0	1	0	0	1	0	0	1	0	0	0	10	0	1293.7	A0A3B6B2Z6;W5B8D6;W5BUF4;W5AQ78	A0A3B6B2Z6	215	224	yes	no	3	0.00054545	92.538	By matching	By MS/MS	By MS/MS	By MS/MS	By MS/MS	By matching	By MS/MS
LVNAEIVEFF	VMRKLDERFVCMRSFLVNAEIVEFFFIDTT	CMRSFLVNAEIVEFFFIDTTPFQLKYWTHP	F	L	V	F	F	F	1	0	1	0	0	0	2	0	0	1	1	0	0	2	0	0	0	0	0	2	0	0	10	1	1179.62	D3KVP3	D3KVP3	147	156	yes	yes	2	0.00021085	110.03	By MS/MS	By MS/MS		By MS/MS	By matching	By MS/MS	By MS/MS
MATVANLKDPVHKW	GHISLHMIAAGLTGYMATVANLKDPVHKWR	YMATVANLKDPVHKWRCAAAPLTAMMSVRR	Y	M	A	K	W	R	2	0	1	1	0	0	0	0	1	0	1	2	1	0	1	0	1	1	0	2	0	0	14	0	1608.84	A0A3B6LFH5;A0A3B6KC88;A0A3B6KDF6;A0A3B6KDD9;A0A3B6KE67	A0A3B6LFH5	508	521	no	no	4	0.0087246	56.482		By MS/MS	By MS/MS	By MS/MS			By MS/MS
MLPEMPGLITDF	HEVAISIEPLKVRNWMLPEMPGLITDFVIS	RNWMLPEMPGLITDFVISLDDRYLYLVNWL	W	M	L	D	F	V	0	0	0	1	0	0	1	1	0	1	2	0	2	1	2	0	1	0	0	0	0	0	12	0	1362.66	A0A3B6H0Z1;A0A3B6EN11	A0A3B6H0Z1	323	334	yes	no	2	0.0031109	93.267	By MS/MS	By MS/MS	By matching	By matching	By matching	By MS/MS	By MS/MS
NAANAALINFF	ASATGWNPVPRMIFYNAANAALINFFETLR	MIFYNAANAALINFFETLRSELGSEVGITI	Y	N	A	F	F	E	4	0	3	0	0	0	0	0	0	1	1	0	0	2	0	0	0	0	0	0	0	0	11	1	1164.59	Q0GJJ2;A0A3B6HYG1;A0A3B6N228	Q0GJJ2	198	208	yes	no	2	0.0015357	133.55	By MS/MS	By MS/MS	By matching		By matching	By MS/MS	By MS/MS
NDKFDEVRKKW	KLEFSKILEAIKANFNDKFDEVRKKWGGGV	KANFNDKFDEVRKKWGGGVMGSKSQAKTKA	F	N	D	K	W	G	0	1	1	2	0	0	1	0	0	0	0	3	0	1	0	0	0	1	0	1	0	0	11	1	1463.75	A0A3B6TE78;A0A3B6TIY0;A0A3B6SID4;A0A3B6RED0;A0A1D5Z340	A0A3B6TE78	218	228	yes	no	3	0.00063339	126.12	By matching	By MS/MS	By MS/MS	By MS/MS	By MS/MS	By matching	By MS/MS
NDVASEKAANVKDAAAEKAPAAKDAAW	AKDATWQAQEKLKQYNDVASEKAANVKDAA	DAAAEKAPAAKDAAWKNAEAAKGTVGEKAG	Y	N	D	A	W	K	11	0	2	3	0	0	2	0	0	0	0	4	0	0	1	1	0	1	0	2	0	0	27	0	2711.35	A0A3B6JLF7	A0A3B6JLF7	337	363	yes	yes	4	0.00080269	124.82	By MS/MS	By MS/MS	By MS/MS	By matching		By matching
PTSPQLSGQGQRPGQW	PGQWQQSGQGQHWYYPTSPQLSGQGQRPGQ	TSPQLSGQGQRPGQWLQPGQGQQGYYPTSP	Y	P	T	Q	W	L	0	1	0	0	0	4	0	3	0	0	1	0	0	0	3	2	1	1	0	0	0	0	16	0	1722.84	Q0Q5D2;P10388;C0SUC3;A9YSK4;D0IQ05	Q0Q5D2	732	747	no	no	2	1.0168e-160	269.81	By matching		By matching		By matching		By MS/MS
QQPQQQYPLGQGSF	QQQQQQQQPSSQVSFQQPQQQYPLGQGSFR	FQQPQQQYPLGQGSFRPSQQNPQAQGSVQP	F	Q	Q	S	F	R	0	0	0	0	0	6	0	2	0	0	1	0	0	1	2	1	0	0	1	0	0	0	14	1	1604.76	A0A0E3Z522	A0A0E3Z522	227	240	no	no	2	4.9392e-125	200.11			By matching		By matching	By matching
SFTTTAEREIVRDIKEKLAY	DLTDSLMKILTERGYSFTTTAEREIVRDIK	AEREIVRDIKEKLAYVALDYEQELETAKSS	Y	S	F	A	Y	V	2	2	0	1	0	0	3	0	0	2	1	2	0	1	0	1	3	0	1	1	0	0	20	1	2369.26	A0A3B5XYX6;A0A1D5X5C6;W5AH12;A0A067YNJ5;A0A3B6KDW0;A0A3B6MME4;W5FAY5;A0A3B6HZ58;A0A3B6KFD9;A0A3B6FX66;A0A3B6H2B3;A0A3B6H1W2;A0A3B6EMQ5;W5CSL3;Q6TDU4;A0A3B6GXG2;C7F8P4;A0A481S2M6	A0A3B5XYX6	201	220	yes	no	3;4	0.0014171	71.376	By matching	By MS/MS	By MS/MS	By MS/MS	By MS/MS	By MS/MS
SQQQQQQPLPQQPSF	QPLPPQQSFSQQPPFSQQQQQQPLPQQPSF	SQQQQQQPLPQQPSFSQQQPPFSQQQPILS	F	S	Q	S	F	S	0	0	0	0	0	8	0	0	0	0	1	0	0	1	3	2	0	0	0	0	0	0	15	0	1767.85	I3QPH4	I3QPH4	31	45	yes	yes	2	0.0095149	73.327				By MS/MS		By MS/MS	By MS/MS
SSHPNELIALF	LTRLHSLRERLGATFSSHPNELIALFSRYV	GATFSSHPNELIALFSRYVHQGKGMLQRHQ	F	S	S	L	F	S	1	0	1	0	0	0	1	0	1	1	2	0	0	1	1	2	0	0	0	0	0	0	11	0	1226.63	A0A3B6TMN0;A0A3B6SD29;A0A3B6REV7;A0A3B6TB41;A0A3B6SER7;A0A3B6S9J7;O82073	A0A3B6TMN0	20	30	yes	no	2	0.0032872	91.867	By MS/MS	By MS/MS	By MS/MS	By MS/MS	By MS/MS		By MS/MS
SVDNRQIVSASRDNTIKLW	RRFVGHAKDVISVAFSVDNRQIVSASRDNT	RQIVSASRDNTIKLWNTLGECKYTIGGDMG	F	S	V	L	W	N	1	2	2	2	0	1	0	0	0	2	1	1	0	0	0	3	1	1	0	2	0	0	19	0	2201.16	A0A3B6A211	A0A3B6A211	126	144	no	no	3;4	0.0068179	60.034	By MS/MS	By MS/MS	By matching	By MS/MS	By MS/MS	By matching	By MS/MS
TADLIAMNHTDF	YLDKFDSQYHFSCQFTADLIAMNHTDFIIT	CQFTADLIAMNHTDFIITSTFQEIAGSKDS	F	T	A	D	F	I	2	0	1	2	0	0	0	0	1	1	1	0	1	1	0	0	2	0	0	0	0	0	12	0	1347.61	A0A3B6TMN0;A0A3B6SD29;A0A3B6REV7;A0A3B6TB41;A0A3B6SER7;A0A3B6S9J7;O82073;A0A3B6TFQ8	A0A3B6TMN0	461	472	yes	no	2	6.8147e-08	167.1	By MS/MS	By MS/MS	By MS/MS	By matching	By MS/MS		By matching
TDSTVQSDIKLWPF	INTVFDAKRLIGRRFTDSTVQSDIKLWPFK	FTDSTVQSDIKLWPFKVVAGPGDKPMINVQ	F	T	D	P	F	K	0	0	0	2	0	1	0	0	0	1	1	1	0	1	1	2	2	1	0	1	0	0	14	1	1635.81	A0A3B6KDM7;A0A3B6C9B5;A0A3B6LHN9;A0A3B6NV28;A0A3B6MM33;W5GLX4;A0A3B6NVM6;A0A3B6LHE6;A0A3B6LHI9;A0A3B6LFU8;A0A3B6NVZ7	A0A3B6KDM7	82	95	yes	no	2	1.0996e-07	163.9	By MS/MS	By matching	By MS/MS	By MS/MS	By MS/MS	By MS/MS	By MS/MS
TGFKPPVTNSKPIHDQKF	KNAELQAKKEQLRIWTGFKPPVTNSKPIHD	KPPVTNSKPIHDQKFTGKVVEVVSGDCIIV	W	T	G	K	F	T	0	0	1	1	0	1	0	1	1	1	0	3	0	2	3	1	2	0	0	1	0	0	18	1	2040.08	A0A3B6JCE1;W5EB84;A0A3B6N0L6	A0A3B6JCE1	369	386	yes	no	4	0.00011359	103.41		By MS/MS	By MS/MS	By MS/MS	By MS/MS		By MS/MS
VAYPLDLFEEGSVTNMF	HIEPVAGEDSQWICYVAYPLDLFEEGSVTN	YPLDLFEEGSVTNMFTSIVGNVFGFKALRA	Y	V	A	M	F	T	1	0	1	1	0	0	2	1	0	0	2	0	1	2	1	1	1	0	1	2	0	0	17	2	1930.9	A0A286JV44;A0A2I4R1S4;A0A2Z6C7P0;B2CHJ6;P11383;W5ZRX4;A0A0A1IXC6;A0A1C3HPU2;A0A141KR97;X5I0H5;A0A3B6FN83;A0A3B6MXH4;A0A218LVC9;A0A218LVQ1;A0A0A7NXF0;G8D5C5;A0A2P0ZG21;A0A0N9E2L2;A0A0K1CVQ3;G1EUI8;W8S8M1;A0A0N9E2A4;A0A482K649;W5GU08;A0A0N9E2L4;A0A0B4UJ66;A0A0N9E2A1	A0A286JV44	83	99	yes	no	2	6.4979e-16	178.46		By MS/MS	By matching
VGGLLQKGSDVVY	NIEDPAKPVLAGQVFVGGLLQKGSDVVYVT	VFVGGLLQKGSDVVYVTDDDKEEQYAVPEV	F	V	G	V	Y	V	0	0	0	1	0	1	0	3	0	0	2	1	0	0	0	1	0	0	1	3	0	0	13	0	1333.72	A0A3B6H0Z1;A0A3B6EN11;W5D4W6;A0A3B6FUF8;A0A3B6FVG8	W5D4W6	372	384	no	no	2	0.0027951	94.087	By MS/MS	By MS/MS	By matching	By MS/MS	By MS/MS	By matching	By MS/MS
VVVGNIGDQWSDILGAPEGARTF	TYKSGERQKLQDAGYVVVGNIGDQWSDILG	QWSDILGAPEGARTFKLPDPMYYIG_____	Y	V	V	T	F	K	2	1	1	2	0	1	1	4	0	2	1	0	0	1	1	1	1	1	0	3	0	0	23	1	2400.21	A0A3B6I218	A0A3B6I218	246	268	yes	yes	2;3	4.289e-54	205.95	By MS/MS	By MS/MS	By MS/MS	By matching	By MS/MS	By matching	By MS/MS
YPTSQQQPGQGQQGQY	QPGQWQQSGQGQQGYYPTSQQQPGQGQQGQ	PTSQQQPGQGQQGQYPASQQQPGQGQQGQY	Y	Y	P	Q	Y	P	0	0	0	0	0	7	0	3	0	0	0	0	0	0	2	1	1	0	2	0	0	0	16	1	1793.8	Q03871;Q94IJ6;Q0Q5D8;W6AX70;U5YQV1;Q52JL2;W6AWK6;A5HMG2;B8PSA6;Q4JHY1;A0A4Y6GR70;Q84UY5	Q03871	298	313	no	no	2	3.3126e-101	241.35	By matching	By matching	By MS/MS	By matching		By MS/MS
YPTSVQQPGQGQQSGQGQQSGQGHQPGQGQQSGQEQQGY	QIGQVQQPGQGQQGYYPTSVQQPGQGQQSG	QPGQGQQSGQEQQGYDSPYHVNTE______	Y	Y	P	G	Y	D	0	0	0	0	0	16	1	10	1	0	0	0	0	0	3	4	1	0	2	1	0	0	39	1	4068.79	A0A2L1K3K4;A0A165B8S1;A9YSK3;A9ZMG8;P10387;Q0Q5D3;V9TRL3;A0A1W6C2J9;Q8H0L0	A0A2L1K3K4	582	620	yes	no	3;4	2.1373e-267	294.76	By matching	By MS/MS	By MS/MS	By matching		By matching	By matching
AVDLTPRQPAKAY	______________________________	______________________________	M	A	V	A	Y	G	3	1	0	1	0	1	0	0	0	0	1	1	0	0	2	0	1	0	1	1	0	0	13	0	1428.77	A0A3B6TMV5;A0A3B6STX8;A0A3B5ZNE8;A0A3B5YSH7;A0A1D6BRH1	A0A3B6TMV5	2	14	yes	no	2	0.0010647	89.805	By MS/MS	By MS/MS	By MS/MS	By matching	By MS/MS	By matching	By MS/MS
DSSGRVVQF	PVGESRASEYGLVKFDSSGRVVQFSEKPKG	YGLVKFDSSGRVVQFSEKPKGDDLEAMKVD	F	D	S	Q	F	S	0	1	0	1	0	1	0	1	0	0	0	0	0	1	0	2	0	0	0	2	0	0	9	0	993.488	Q7XJA9;Q0PG36;P12299;A0A3B5Z6A6;A0A3B5Y7B2;A0A3B5Z5B4;P12300;A0A3B6A3C9;A0A3B5Y860;O22593	Q7XJA9	260	268	yes	no	2	0.0025148	98.458	By MS/MS	By MS/MS	By MS/MS	By MS/MS	By matching	By MS/MS	By MS/MS
EATKEAAQGVKEKVGTESTAEEHSTW	QALSEKAKQAAQGAWEATKEAAQGVKEKVG	EKVGTESTAEEHSTWDDVEAATKERDRIAQ	W	E	A	T	W	D	4	0	0	0	0	1	6	2	1	0	0	3	0	0	0	2	4	1	0	2	0	0	26	0	2802.33	A0A3B6B3B0	A0A3B6B3B0	265	290	yes	yes	4	1.8315e-237	294.62	By MS/MS	By MS/MS		By matching		By MS/MS
GALGNMTGAIKEKLTVGSGTQQHDAGW	QTHDADGGQQGTGLFGALGNMTGAIKEKLT	KLTVGSGTQQHDAGWHGLRLGDEDERAVKE	F	G	A	G	W	H	3	0	1	1	0	2	1	6	1	1	2	2	1	0	0	1	3	1	0	1	0	0	27	0	2726.34	A0A3B6JHJ7	A0A3B6JHJ7	262	288	yes	yes	4	0.0035155	52.674	By matching	By MS/MS	By MS/MS	By MS/MS	By MS/MS	By MS/MS
HQCGGNVGDVVNIPIPQWVRNVGVSDPDIFY	LVHEAGLKLQAIMSFHQCGGNVGDVVNIPI	QWVRNVGVSDPDIFYTDQHGTRNIEYLTLG	F	H	Q	F	Y	T	0	1	3	3	1	2	0	4	1	3	0	0	0	1	3	1	0	1	1	6	0	0	31	2	3393.66	A0A3B6U9P0;A0A3B6TZ67;A0A3B6UA75;A0A3B6U3W8;A0A3B6U3N9	A0A3B6U9P0	92	122	yes	no	3	6.109e-06	141.84				By MS/MS	By MS/MS		By MS/MS
IGHVANPLVSS	FLFLIREDVTGVVLFIGHVANPLVSS____	VVLFIGHVANPLVSS_______________	F	I	G	S	S	-	1	0	1	0	0	0	0	1	1	1	1	0	0	0	1	2	0	0	0	2	0	0	11	0	1092.59	A0A3B6TLW2	A0A3B6TLW2	387	397	yes	yes	2	0.004147	97.798	By MS/MS	By MS/MS	By MS/MS	By MS/MS	By MS/MS	By MS/MS	By MS/MS
ILEGKELEFY	CISSRPGQCGRADGYILEGKELEFYMRKLQ	RADGYILEGKELEFYMRKLQKKKGKGATA_	Y	I	L	F	Y	M	0	0	0	0	0	0	3	1	0	1	2	1	0	1	0	0	0	0	1	0	0	0	10	1	1239.64	A0A3B6C8R6;A0A3B6C6G0;A0A3B6AYT7;A0A1D5UKZ4	A0A3B6C8R6	163	172	yes	no	2	0.0015063	107.9			By MS/MS	By MS/MS	By MS/MS		By MS/MS
IRPQATGW	RLQNGLECGGAYIKYIRPQATGWNAKDFDN	GGAYIKYIRPQATGWNAKDFDNDTPYTIMF	Y	I	R	G	W	N	1	1	0	0	0	1	0	1	0	1	0	0	0	0	1	0	1	1	0	0	0	0	8	0	927.493	A0A3B6NMA6;A0A3B6PI06;A0A3B6QB45	A0A3B6NMA6	111	118	yes	no	2	0.0015177	117.16		By MS/MS	By matching				By MS/MS
KWCEGDNQRW	KEHGGVRDGTSLVLWKWCEGDNQRWKILPW	SLVLWKWCEGDNQRWKILPW__________	W	K	W	R	W	K	0	1	1	1	1	1	1	1	0	0	0	1	0	0	0	0	0	2	0	0	0	0	10	1	1320.57	A0A3B6JKP4;A0A3B6IPJ3;A0A3B6JKB0;A0A3B6IR10;A0A3B6JHH7;A0A3B6IR32;A0A7H4LCF5;Q4U0C9;I6V2S3;A0A3B6C098;A0A3B6HR50;A0A3B6HVK5;A0A3B6HUR7;A0A3B6DAA8;A0A3B6C021;A0A3B6ARM3;A0A3B6D742;A0A3B6C2M3;A0A3B6AS74	A0A3B6HR50	293	302	no	no	2;3	4.0003e-25	196.32	By MS/MS	By matching	By MS/MS	By matching	By MS/MS	By matching	By matching
LIQIPRLY	SWIVNNELYSENVVWLIQIPRLYNVYQQMG	YSENVVWLIQIPRLYNVYQQMGIVTSFQNL	W	L	I	L	Y	N	0	1	0	0	0	1	0	0	0	2	2	0	0	0	1	0	0	0	1	0	0	0	8	0	1014.62	A0A3B5Y1L8;A0A3B5YY88;A0A3B5ZWJ6;A0A3B5Y0Z2;A0A3B5ZVC8	A0A3B5Y1L8	568	575	yes	no	2	0.0068758	102.98	By MS/MS	By MS/MS	By MS/MS	By MS/MS	By MS/MS	By matching	By MS/MS
LQPGQGQQGY	GQGQQPGHEQQPGQWLQPGQGQQGYYPTSS	QPGQWLQPGQGQQGYYPTSSQQSGQGHQSG	W	L	Q	G	Y	Y	0	0	0	0	0	4	0	3	0	0	1	0	0	0	1	0	0	0	1	0	0	0	10	0	1074.51	A0A1B0Z3C8;A0A1G4P1V7;A0A3G4ZJR3;W0C8N8;H9B854;B8ZX17;Q42451;A9YSK5;Q45R38;Q1KL95;G4Y3Y1;G4Y3Y2;G4Y3Y0;G3FLC5;M4M8L5;F6LNM9;V9TQ99;Q6UKZ5;Q0Q5D2;P10388;C0SUC3;A9YSK4;D0IQ05;A0A249Y2Y2;A0A1I9RW80;X5CQ58;A0A1I9RW78	Q42451	701	710	no	no	1;2	6.8981e-18	163.72	By matching	By MS/MS	By MS/MS		By MS/MS		By MS/MS
LTSPQQSGQW	PGQGQQPGQGQQEYYLTSPQQSGQWQQPGQ	QQEYYLTSPQQSGQWQQPGQGQSGYYPTSP	Y	L	T	Q	W	Q	0	0	0	0	0	3	0	1	0	0	1	0	0	0	1	2	1	1	0	0	0	0	10	0	1130.54	A0A060MZP1;Q41553;A0A0X9BZV4;T2HRF3;Q19AE4;A0A1G4P1V3;A0MZ38;Q8H0L5;Q03872;A0A059UHD1;G3K725;Q8H0L2;Q9SYY0;Q41516;A0A0X9BSF8	A0A0X9BSF8	146	155	no	no	1;2	0.0017916	143.37	By MS/MS	By MS/MS	By MS/MS	By MS/MS	By MS/MS	By MS/MS	By MS/MS
MECVIGVVGRDF	______________________________	______________________________	-	M	E	D	F	A	0	1	0	1	1	0	1	2	0	1	0	0	1	1	0	0	0	0	0	3	0	0	12	0	1323.63	I3NM16;A0A3B6JDZ5;A0A3B6I116	I3NM16	1	12	yes	no	2	0.00041177	124.42	By MS/MS	By MS/MS	By matching		By MS/MS	By MS/MS	By MS/MS
MMFPICIHLFGGTIIGPEDSCKW	ADRTDNEEEFLVAAYMMFPICIHLFGGTII	LFGGTIIGPEDSCKWLHAYGLGGEDLHKLV	Y	M	M	K	W	L	0	0	0	1	2	0	1	3	1	4	1	1	2	2	2	1	1	1	0	0	0	0	23	2	2594.22	A0A3B6TTW0	A0A3B6TTW0	204	226	yes	yes	3	0.0057074	53.625		By MS/MS	By MS/MS	By matching			By MS/MS
NIPLVATY	CSIYIPVQCPAPTTYNIPLVATYTGGAC__	CPAPTTYNIPLVATYTGGAC__________	Y	N	I	T	Y	T	1	0	1	0	0	0	0	0	0	1	1	0	0	0	1	0	1	0	1	1	0	0	8	0	889.491	A0A1W6C2L9;G9I0T1;P0CZ06;G9I0U5;G9I0U4;G9I0U3;G9I0U1;G9I0T9;G9I0T7;A0A1W6C2M3;G9I0T4;G9I0T6;G9I0S8;D6QZM8;D6QZM5;D6QZM4;D0EWS4;A5A4L4;A0A286QSW6;A0A286QT77;V5M3L6;V5M0W9;V5M0Z7;V5M127;V5M3L1;G9I0S9;V5M290	A0A1W6C2L9	272	279	no	no	1	0.00053028	140.98	By MS/MS	By MS/MS	By MS/MS		By MS/MS	By MS/MS	By MS/MS
NYGPAGRAIGVDLLSNPDLVATDPTVSF	KRYYGRGPIQLSHNYNYGPAGRAIGVDLLS	LSNPDLVATDPTVSFKTAMWFWMTAQAPKP	Y	N	Y	S	F	K	3	1	2	3	0	0	0	3	0	1	3	0	0	1	3	2	2	0	1	3	0	0	28	1	2858.45	A0A3B6SU01;Q4Z8L8;Q4Z8L7	A0A3B6SU01	147	174	no	no	2;3	1.7135e-05	147.09		By MS/MS	By MS/MS		By MS/MS
PASLQQPGQGQPGQRQQPGQGQHPEQGKQPGQGQQGY	PTSLQQPGQGQQGHYPASLQQPGQGQPGQR	HPEQGKQPGQGQQGYYPTSPQQPGQGQQLG	Y	P	A	G	Y	Y	1	1	0	0	0	14	1	9	1	0	1	1	0	0	6	1	0	0	1	0	0	0	37	0	3890.85	A0A2L1K3K4;A0A165B8S1;A9YSK3;A9ZMG8;P10387;Q0Q5D3;V9TRL3;A0A1W6C2J9;Q8H0L0	A0A2L1K3K4	470	506	yes	no	4	5.2521e-09	91.1	By MS/MS	By MS/MS	By MS/MS				By MS/MS
PTPQPQFPQQSQQPF	QPYPSQQPYPSQQPFPTPQPQFPQQSQQPF	PTPQPQFPQQSQQPFTQPQQPTPLQPQQPF	F	P	T	P	F	T	0	0	0	0	0	6	0	0	0	0	0	0	0	2	5	1	1	0	0	0	0	0	15	1	1753.84	B6ETR9;R9XWH8;A0A2U8JD15;A0A290XYT2;U5U6L3;U5U6N3;A0A7D5DPJ7;R9XUY1;U5UA46	B6ETR9	49	63	no	no	2	2.736e-16	180.62	By MS/MS						By matching
QLVTGRVW	VGVAASGQEIATRPFQLVTGRVWKGTAFGG	EIATRPFQLVTGRVWKGTAFGGFKSRSQVP	F	Q	L	V	W	K	0	1	0	0	0	1	0	1	0	0	1	0	0	0	0	0	1	1	0	2	0	0	8	0	957.54	A0A3B6QKH8;A0A3B6PS43;A0A3B6NWN7	A0A3B6QKH8	312	319	yes	no	2	0.0010801	120.45	By MS/MS	By MS/MS	By MS/MS	By MS/MS	By MS/MS	By MS/MS	By MS/MS
QQPQQLQQLGQQPQQQQIPQGIF	QQQSQQQQQLGQCSFQQPQQLQQLGQQPQQ	LGQQPQQQQIPQGIFLQPHQISQLEVMTSI	F	Q	Q	I	F	L	0	0	0	0	0	13	0	2	0	2	2	0	0	1	3	0	0	0	0	0	0	0	23	0	2687.38	V9P6N2;Q0GQX1;V9P7D3	Q0GQX1	225	247	no	no	3	5.7114e-08	149.34
QTFLDQLVEVY	RCTTCRRLLLHESIYQTFLDQLVEVYKQVR	ESIYQTFLDQLVEVYKQVRIGDPMEKGTLL	Y	Q	T	V	Y	K	0	0	0	1	0	2	1	0	0	0	2	0	0	1	0	0	1	0	1	2	0	0	11	1	1353.68	W5FWT6;D9IFB7;A0A3B6LKM3;A0A3B6KIN5;A0A0F6QT98	W5FWT6	315	325	yes	no	2	8.2984e-08	161.92	By MS/MS	By matching	By matching	By MS/MS	By MS/MS	By matching	By matching
QVKSGTLFDNILITDDAALAKTF	IYAFDSLKYIGIELWQVKSGTLFDNILITD	DNILITDDAALAKTFAEETWAKHKEAEKAA	W	Q	V	T	F	A	3	0	1	3	0	1	0	1	0	2	3	2	0	2	0	1	3	0	0	1	0	0	23	1	2480.32	A0A3B6DMI9;A0A3B6CFZ3;A0A3B6B861;A0A3B6CIB7;A0A3B6B8E6;W5BVA4;Q5MCL9;A0A3B6CG34;A0A3B6B959;A0A3B6DQK3	A0A3B6DMI9	292	314	yes	no	3	0.00038046	97.776		By matching	By MS/MS		By MS/MS		By MS/MS
QVTKNDVEKIIDWENTSPKLAEIPF	IRILLESAIRNCDGFQVTKNDVEKIIDWEN	IDWENTSPKLAEIPFKPARVLLQDFTGVPA	F	Q	V	P	F	K	1	0	2	2	0	1	3	0	0	3	1	3	0	1	2	1	2	1	0	2	0	0	25	1	2913.51	A0A3B6QPD1;A0A3B6QKY1;A0A3B6NVD9;A0A3B6PT84	A0A3B6QPD1	62	86	yes	no	4	0.001522	130.83	By MS/MS	By MS/MS	By MS/MS	By MS/MS	By MS/MS	By MS/MS
REFADNVLPRIKANNY	AHVGMSGEKPEVSTYREFADNVLPRIKANN	EFADNVLPRIKANNYNTVQLMAIMEHSYYA	Y	R	E	N	Y	N	2	2	3	1	0	0	1	0	0	1	1	1	0	1	1	0	0	0	1	1	0	0	16	1	1919	O04074;A0A3B6TZY6;A0A3B6TMZ7;Q9XGB2;A0A3B6SQD7;A0A3B6RT04;Q9FUU8;Q9XGB1;Q9XGB3;A0A3B6SLM3;A0A3B6RST4;Q9XED2;A0A3B6RP75	O04074	270	285	yes	no	3;4	1.5312e-05	124.25	By matching	By matching	By matching	By MS/MS	By MS/MS	By matching	By MS/MS
RLIDIPMSNCF	TSTRATPAVPIGGCYRLIDIPMSNCFNSGI	GGCYRLIDIPMSNCFNSGINKIFVMTQFNS	Y	R	L	C	F	N	0	1	1	1	1	0	0	0	0	2	1	0	1	1	1	1	0	0	0	0	0	0	11	0	1307.64	Q7XJA9;Q0PG36;P12299;A0A3B5Z6A6;A0A3B5Y7B2;A0A3B5Z5B4;P12300;A0A3B6A3C9;A0A3B5Y860	Q7XJA9	122	132	yes	no	2	6.7875e-10	109.02	By MS/MS	By MS/MS	By matching	By MS/MS	By MS/MS		By MS/MS
SHIIKQIGMF	QLFDALKIRETPGDWSHIIKQIGMFTFTGL	TPGDWSHIIKQIGMFTFTGLNSEQVAFMRQ	W	S	H	M	F	T	0	0	0	0	0	1	0	1	1	3	0	1	1	1	0	1	0	0	0	0	0	0	10	0	1172.64	A0A3B6FQY4;A0A077S3V2;B0FRH4;A0A3B6EN98;A0A3B6ELG3	A0A3B6FQY4	390	399	no	no	2	0.003117	108.3	By MS/MS	By MS/MS	By MS/MS	By MS/MS	By MS/MS	By MS/MS	By MS/MS
SLFLPASPASKLPVLY	RFRHQSASLGCPMTFSLFLPASPASKLPVL	LFLPASPASKLPVLYWLSGLTCTDENFIIK	F	S	L	L	Y	W	2	0	0	0	0	0	0	0	0	0	4	1	0	1	3	3	0	0	1	1	0	0	16	1	1701.97	A0A3B6EQG0;A0A3B6FXH2;A0A3B6ERE2;W5D6S5;A0A3B6H140;A0A3B6EPQ6	A0A3B6EQG0	42	57	yes	no	2	0.00029559	144.92				By MS/MS	By MS/MS	By MS/MS
SPEVLDLTEEDLMDKF	YGLVICNVYDSGSVFSPEVLDLTEEDLMDK	PEVLDLTEEDLMDKFASGVSMVASLSLAIS	F	S	P	K	F	A	0	0	0	3	0	0	3	0	0	0	3	1	1	1	1	1	1	0	0	1	0	0	16	0	1879.88	A0A3B6SE71;W5HPC1;A0A3B6RK63	A0A3B6SE71	196	211	yes	no	2;3	3.5813e-86	219.43	By MS/MS		By MS/MS	By MS/MS	By MS/MS	By MS/MS	By MS/MS
SPNNFAPTIVSGSW	GGGEGHTGWVSCVRFSPNNFAPTIVSGSWD	FSPNNFAPTIVSGSWDRSVKVWNLTNCKLR	F	S	P	S	W	D	1	0	2	0	0	0	0	1	0	1	0	0	0	1	2	3	1	1	0	1	0	0	14	1	1475.7	W5D4F5;A0A3B6EHK7	W5D4F5	172	185	yes	no	2	0.00021378	113.46	By MS/MS	By MS/MS	By matching	By matching	By MS/MS	By MS/MS	By MS/MS
SQQQPPFSQQELPILPQQPPFSQQQQPQF	QQQQPPLSQQQQPPFSQQQPPFSQQELPIL	LPQQPPFSQQQQPQFSQQQQPFPQQQQPLL	F	S	Q	Q	F	S	0	0	0	0	0	12	1	0	0	1	2	0	0	3	7	3	0	0	0	0	0	0	29	2	3404.68	Q6J161;F8SGQ3;B2BZD1;A0A0S2GJS0;Q8W3X6;Q0QBR3;Q41552;G1E6K8;A0A0S2GJT4;D3U326	Q6J161	61	89	no	no	3	0.019397	88.989	By MS/MS		By MS/MS	By matching	By MS/MS	By MS/MS
SQQQPPFSQQQQPPF	QQQQQPLSQQQQPPFSQQQPPFSQQQQPPF	SQQQPPFSQQQQPPFSQQQPPFSQQQQPVL	F	S	Q	P	F	S	0	0	0	0	0	7	0	0	0	0	0	0	0	2	4	2	0	0	0	0	0	0	15	1	1770.83	K0I5W1;K0HZJ2;I1XB60;I1XB41;B2Y2Q7;B2Y2Q6;D6RVY4;B2Y2S3;R4JBF5;R4JB56;R4JDM1	I1XB60	66	80	no	no	2	7.3678e-33	199.21		By MS/MS		By MS/MS		By matching
SQQQQPVLPQQPPFSQQQQQQPILPQQPSF	SQQQLPPFSQQQPPFSQQQQPVLPQQPPFS	QQQQQQPILPQQPSFSQQQQQLVLPQQQIP	F	S	Q	S	F	S	0	0	0	0	0	14	0	0	0	1	2	0	0	2	7	3	0	0	0	1	0	0	30	1	3483.75	B2Y2Q1;A0A2U8JCZ2;R4JBL6;R4JB40;R4JBJ2;Q75ZV8;Q68AN2;Q18NR2;I1XB56	B2Y2Q1	146	175	yes	no	3	0.00085868	54.622					By MS/MS	By matching
SQQQQQPVLPQQPPF	LLLQQPPFSQQRPPFSQQQQQPVLPQQPPF	SQQQQQPVLPQQPPFSQQQQQQPILPQQPP	F	S	Q	P	F	S	0	0	0	0	0	7	0	0	0	0	1	0	0	1	4	1	0	0	0	1	0	0	15	0	1748.88	Q6J161;F8SGQ3;B2BZD1;A0A0S2GJS0;Q8W3X6;Q0QBR3;Q41552;R4JBK0;G1E6K8;I3QPH8;Q0GNG1;A0A0S2GJT4;D3U326	Q6J161	118	132	no	no	2	2.0729e-56	218.55	By MS/MS				By matching
TQQQQPPFSQQPPISQQQQPPF	ISQQQQQQQQQQQPFTQQQQPPFSQQPPIS	FSQQPPISQQQQPPFSQQQQPPFSQQQQIP	F	T	Q	P	F	S	0	0	0	0	0	10	0	0	0	1	0	0	0	2	6	2	1	0	0	0	0	0	22	1	2563.25	D3UAL5;Q6SPZ1;A0A0S2GJQ1;Q0PW11;F8SGQ4;A0A0S2GJQ4;C3VN74;R4JAR7;Q6SPZ2;Q6SPZ3;R4JBI2;R9XT25;B8R6A0;R9XT45;R9XWF4;R9XUF2;R9XWF9;R9XVB6;C3VN76;R4JB44;R4JD42;A0A1U9XL81;Q6SPZ0;D2DII1;D3U317;R4JBE8;Q5MFH0;A0A1G4P206;R9XUU0;Q5MFH2;D2DII2;Q6SPY7;Q5MFG8;Q19MN2;Q6QGW0;O22116;R4JAS6;I1XB50;Q6SPY9;R4JB34;Q19N55;Q19MN3;Q5MFH3;A0A1U9XLC8;R4JB50;Q6SPY8;D2DII3;P10385;R4JAQ1;C3VN75;R9XV91;C3VN77;P93794	D3UAL5	147	168	no	no	2;3	1.3e-38	201.3	By MS/MS	By MS/MS	By MS/MS	By MS/MS	By MS/MS	By MS/MS
VALDYEQELETARSSSSVEKSY	AEREIVRDIKEKLAYVALDYEQELETARSS	ELETARSSSSVEKSYEMPDGQVITIGSERF	Y	V	A	S	Y	E	2	1	0	1	0	1	4	0	0	0	2	1	0	0	0	5	1	0	2	2	0	0	22	1	2490.18	W5AFW9;Q6I6J8	W5AFW9	220	241	yes	no	3	5.3799e-05	97.488	By MS/MS	By matching	By MS/MS	By matching	By MS/MS	By matching	By MS/MS
VGDSRSSIF	GIMGYVEEDLVSTDFVGDSRSSIFDAKAGI	LVSTDFVGDSRSSIFDAKAGIALNDHFVKL	F	V	G	I	F	D	0	1	0	1	0	0	0	1	0	1	0	0	0	1	0	3	0	0	0	1	0	0	9	0	966.477	A0A3B6RKE1;A0A1B1V4R0;C7C4X1;A0A1B1V4Q3;A0A3B6RKE8	A0A3B6RKE1	285	293	yes	no	2	0.0019849	107.01	By MS/MS	By MS/MS	By MS/MS	By MS/MS	By MS/MS	By MS/MS	By MS/MS
VHLLQCSGSSHMPLPLFF	______________________________	LQCSGSSHMPLPLFFLSVLLLLPSVESAHS	M	V	H	F	F	L	0	0	0	0	1	1	0	1	2	0	4	0	1	2	2	3	0	0	0	1	0	0	18	1	2012	A0A2X0S5V7	A0A2X0S5V7	2	19	yes	yes	2;3	0.010508	53.328	By matching	By MS/MS	By MS/MS		By MS/MS	By MS/MS	By matching
VKLLPADVDQKKF	FSVKHEQDLDCGGGYVKLLPADVDQKKFGG	GYVKLLPADVDQKKFGGETPYSIMFGPDIC	Y	V	K	K	F	G	1	0	0	2	0	1	0	0	0	0	2	3	0	1	1	0	0	0	0	2	0	0	13	0	1499.87	A0A3B6I1I5	A0A3B6I1I5	114	126	yes	yes	3	7.6537e-06	148.96	By MS/MS	By matching	By MS/MS	By MS/MS	By matching	By matching
YPTSPQQSGQGQSGY	QLGQGQQSGQGQLGYYPTSPQQSGQGQSGY	YPTSPQQSGQGQSGYYPTSAQQPGQLQQST	Y	Y	P	G	Y	Y	0	0	0	0	0	4	0	3	0	0	0	0	0	0	2	3	1	0	2	0	0	0	15	1	1583.69	A0A060MZP1;Q41553;A0A1G4P1V3;A0MZ38;Q94IJ9;Q03872;A0A059UHD1;G3K725;A0A0X9ARV2;Q9SYY0;Q41516;A0A0X9BSF8	A0A0X9BSF8	307	321	no	no	2	2.5834e-84	234.24		By MS/MS	By MS/MS			By matching	By matching
AAAKGAQAKDAGAHGAQATAEGTEEATATAAEY	SSDSAARTLGSTGDYAAAKGAQAKDAGAHG	TAEGTEEATATAAEYAKQAAAKAKEVTLTT	Y	A	A	E	Y	A	14	0	0	1	0	2	4	4	1	0	0	2	0	0	0	0	4	0	1	0	0	0	33	0	3088.43	A0A3B5Z3G6	A0A3B5Z3G6	282	314	yes	yes	4	7.6542e-23	166.03	By MS/MS	By MS/MS	By MS/MS
AIGPGEDGLVEPVARW	AMHGGPPCDPDGRDWAIGPGEDGLVEPVAR	IGPGEDGLVEPVARWIDEVMPGRVETAGGP	W	A	I	R	W	I	2	1	0	1	0	0	2	3	0	1	1	0	0	0	2	0	0	1	0	2	0	0	16	0	1664.85	A0A3B6KJ36;A0A3B6KI63;A0A3B6KKR3;A0A3B6LPE6;A0A3B6MTS8;A0A3B6MSN4	A0A3B6KJ36	291	306	yes	no	2	8.4089e-11	97.749	By MS/MS	By MS/MS	By MS/MS	By matching	By MS/MS
ASIVASIGGQ	NVYVPPYCSTIRAPFASIVASIGGQ_____	IRAPFASIVASIGGQ_______________	F	A	S	G	Q	-	2	0	0	0	0	1	0	2	0	2	0	0	0	0	0	2	0	0	0	1	0	0	10	0	901.487	B6UKM7	B6UKM7	293	302	no	no	1;2	0.0025447	136.57	By matching		By MS/MS	By matching	By MS/MS	By matching
CFGPETTGPNMVVDMCKGVQY	SEEFGWDKDLAKKIWCFGPETTGPNMVVDM	TGPNMVVDMCKGVQYLNEIKDSVVAGFQWA	W	C	F	Q	Y	L	0	0	1	1	2	1	1	3	0	0	0	1	2	1	2	0	2	0	1	3	0	0	21	1	2274.98	A0A3B6RQD1;A0A3B6I3X0;A0A3B6TWP7;A0A3B6SM60;A0A3B6N1J5;A0A3B6LX58;A0A3B6LXC1;A0A3B6N2V5;A0A3B6I318;A0A3B6LX08;A0A3B6EGB6;A0A3B6HZX3;A0A3B6FM80;A0A3B6GTM1	A0A3B6RQD1	636	656	yes	no	2;3	1.4748e-05	136.17	By MS/MS		By MS/MS		By MS/MS		By MS/MS
CKGLDVIQQAQSGTGKTATF	FEKPSAIQQRGIVPFCKGLDVIQQAQSGTG	VIQQAQSGTGKTATFCSGILQQLDYGLVEC	F	C	K	T	F	C	2	0	0	1	1	3	0	3	0	1	1	2	0	1	0	1	3	0	0	1	0	0	20	0	2052.03	P41378;A0A3B6TVN9;A0A0C4BKH5;A0A3B6QDH4;A0A3B6PIH9;A0A3B6NKH5;A0A3B6PJY5	P41378	76	95	no	no	2;3	1.1314e-166	276.12	By MS/MS	By MS/MS		By MS/MS	By MS/MS	By matching	By MS/MS
DLTEGKRLY	SLCASGGKDGVTLLWDLTEGKRLYSLDAGS	GVTLLWDLTEGKRLYSLDAGSIINSLCFSP	W	D	L	L	Y	S	0	1	0	1	0	0	1	1	0	0	2	1	0	0	0	0	1	0	1	0	0	0	9	0	1093.58	W5D4F5;A0A3B6EHK7	W5D4F5	235	243	yes	no	2	3.2431e-05	133.12	By MS/MS	By MS/MS	By MS/MS	By matching	By MS/MS		By matching
FNEKSKELTTEIDNNIEQISSY	YEQLAEQNRKDAEAWFNEKSKELTTEIDNN	LTTEIDNNIEQISSYKSEITELRRNVQALE	W	F	N	S	Y	K	0	0	3	1	0	1	4	0	0	3	1	2	0	1	0	3	2	0	1	0	0	0	22	1	2601.24	CON__P13645	CON__P13645	340	361	yes	yes	3	1.8635e-09	122.77	By MS/MS	By MS/MS	By MS/MS	By MS/MS	By MS/MS		By MS/MS
GLIYDNLESAKKFEPKY	FKFRTHFGGGKSSGFGLIYDNLESAKKFEP	IYDNLESAKKFEPKYRLIRNGLATKVEKSR	F	G	L	K	Y	R	1	0	1	1	0	0	2	1	0	1	2	3	0	1	1	1	0	0	2	0	0	0	17	2	2014.04	A0A3B6RHV8;A0A1D6DK86	A0A3B6RHV8	79	95	yes	no	4	0.00071331	89.484	By matching	By MS/MS		By MS/MS	By MS/MS	By matching	By MS/MS
GRNKAEGSLREACDSGMY	ALAAGGKTGQVTVFWGRNKAEGSLREACDS	KAEGSLREACDSGMYTMVTMSFLDVFGANG	W	G	R	M	Y	T	2	2	1	1	1	0	2	3	0	0	1	1	1	0	0	2	0	0	1	0	0	0	18	0	1942.86	R9UNY9;Q8L5C6;D3JUT3;A0A3B6JJ84;A0A3B6TZ03;Q4W6G2;A0A3B6TZ07	R9UNY9	43	60	yes	no	3;4	0.00016801	88.133	By MS/MS	By MS/MS	By matching	By matching	By MS/MS	By MS/MS	By MS/MS
HLANREPARGQIHGF	GARDSEIAMGAYQPYHLANREPARGQIHGF	HLANREPARGQIHGFRMALWYEHLGMLDDV	Y	H	L	G	F	R	2	2	1	0	0	1	1	2	2	1	1	0	0	1	1	0	0	0	0	0	0	0	15	0	1701.88	W5D4Q6;A0A3B6GQ57;A0A3B6EEL3	W5D4Q6	703	717	yes	no	4	6.5545e-06	122.97	By matching	By MS/MS			By MS/MS		By MS/MS
IIKKIPIPERNF	ISAQLKYNIDVICEYIIKKIPIPERNFTSP	CEYIIKKIPIPERNFTSPPNMIVIRSFDVN	Y	I	I	N	F	T	0	1	1	0	0	0	1	0	0	4	0	2	0	1	2	0	0	0	0	0	0	0	12	0	1466.9	A0A3B6MKF5;W5F459	A0A3B6MKF5	231	242	yes	no	3	0.012048	59.898			By MS/MS	By MS/MS	By MS/MS	By matching	By MS/MS
IPEVIGKEIEKATSSIFPLQNVY	NQAASCDLKELVNKFIPEVIGKEIEKATSS	IEKATSSIFPLQNVYVRKVKILKAPKFDLG	F	I	P	V	Y	V	1	0	1	0	0	1	3	1	0	4	1	2	0	1	2	2	1	0	1	2	0	0	23	1	2574.39	A0A3B6JNU8;A0A3B6IU74;Q7X9K6	A0A3B6JNU8	189	211	yes	no	3	0.00034652	89.946	By matching	By matching	By MS/MS	By MS/MS	By MS/MS		By MS/MS
IRDGMKFPDMVHAF	EGNFDLVGNNMPVFFIRDGMKFPDMVHAFK	FIRDGMKFPDMVHAFKPSSKTNMQENWRVV	F	I	R	A	F	K	1	1	0	2	0	0	0	1	1	1	0	1	2	2	1	0	0	0	0	1	0	0	14	1	1662.8	P55313;A0A3B6U183;A0A3B6SLN2;A0A0H4MC33;A0A0H4M116;A0A0H4LXI7;A0A3B6RQ09;A0A0H4LXI0;Q7XYE2	P55313	145	158	yes	no	4	0.00099579	89.231	By MS/MS	By MS/MS	By matching	By MS/MS		By matching	By MS/MS
IVSGPVVAMVW	SDLSSKPFFAGLVEYIVSGPVVAMVWEGKS	LVEYIVSGPVVAMVWEGKSVVATGRKIIGA	Y	I	V	V	W	E	1	0	0	0	0	0	0	1	0	1	0	0	1	0	1	1	0	1	0	4	0	0	11	0	1156.63	A0A3B5Y072;A0A3B5YXK3;A0A3B5ZWB5	A0A3B5Y072	66	76	yes	no	2	0.0093972	83.364	By MS/MS	By MS/MS	By MS/MS	By MS/MS	By MS/MS	By MS/MS	By MS/MS
KAPSHAAELTAGYY	RVQLAIKISGIHWWYKAPSHAAELTAGYYN	YKAPSHAAELTAGYYNLHDRDGYRPIARML	Y	K	A	Y	Y	N	4	0	0	0	0	0	1	1	1	0	1	1	0	0	1	1	1	0	2	0	0	0	14	1	1477.72	A0A3B6IYD4;A0A3B6J0P1	A0A3B6IYD4	303	316	yes	no	2;3	0.0035731	86.879	By matching	By MS/MS	By matching	By MS/MS	By MS/MS	By matching	By MS/MS
LAVKPSTPY	VEGFNPSSASLLTRFLAVKPSTPYDTTVLP	SLLTRFLAVKPSTPYDTTVLPKV_______	F	L	A	P	Y	D	1	0	0	0	0	0	0	0	0	0	1	1	0	0	2	1	1	0	1	1	0	0	9	0	974.544	Q1PBI3;A0A3B5ZN99;A0A3B5YSL1;A0A3B5XU98	Q1PBI3	551	559	yes	no	2	0.0045039	101.64	By MS/MS	By MS/MS	By matching	By MS/MS	By MS/MS	By MS/MS	By MS/MS
LDGKHVVF	TNGSQFFICTVPCNWLDGKHVVFGEVVEGM	CTVPCNWLDGKHVVFGEVVEGMDVVKNIEK	W	L	D	V	F	G	0	0	0	1	0	0	0	1	1	0	1	1	0	1	0	0	0	0	0	2	0	0	8	0	913.502	Q93W25;Q93XQ6;A7LM55;A0A3B6PI67;Q6JIB9;Q94F69;A0A3B6TIW9;A0A3B6PSZ2;W5H9B7;A0A3B6TNQ8;C0J025;A0A3B6JEB6;C0J026;A0A3B6HY81;A0A3B6IIS5;Q2VC97;Q2VC99;Q7X7E8	Q93W25	129	136	yes	no	2	0.0076511	101.64		By MS/MS	By MS/MS	By MS/MS	By MS/MS		By MS/MS
LGTSPAASPKFW	ANASSHLRDRHVKAYLGTSPAASPKFWVAF	KAYLGTSPAASPKFWVAFPASVPPLGFSTY	Y	L	G	F	W	V	2	0	0	0	0	0	0	1	0	0	1	1	0	1	2	2	1	1	0	0	0	0	12	1	1260.65	A0A3B6LWV5;A0A3B6LWN3;A0A3B6KQ72;A0A3B6MZR8;A0A3B6N140;A0A3B6LWN6	A0A3B6LWV5	514	525	yes	no	2	3.4268e-05	157.78		By matching	By matching	By matching	By matching	By matching	By MS/MS
LLPAGVPLPLAPF	TIVGFQRHGLHFFSYLLPAGVPLPLAPFLV	SYLLPAGVPLPLAPFLVLLELISYCFRALS	Y	L	L	P	F	L	2	0	0	0	0	0	0	1	0	0	4	0	0	1	4	0	0	0	0	1	0	0	13	0	1303.79	A0A3B6STG6;A0A3B5Z1T5;Q332Q4;P68527;A0A3B6SVK5;A0A3B6RCX2;A0A3B6PHZ5;A0A3B6LZ80;A0A3B5YRX2;F2VQK4;A0A6F8Z253;A0A6F8Z216	A0A3B6STG6	264	276	yes	no	2	0.0028178	94.006	By MS/MS	By MS/MS	By matching		By MS/MS	By MS/MS	By MS/MS
LRPSVAGF	TAHRAHASTEGVTKFLRPSVAGFLMQKELD	TEGVTKFLRPSVAGFLMQKELDYLVGAVAN	F	L	R	G	F	L	1	1	0	0	0	0	0	1	0	0	1	0	0	1	1	1	0	0	0	1	0	0	8	0	845.476	A0A3B6PJQ3;P12783;A0A3B6NNE0;Q850M3	A0A3B6PJQ3	141	148	yes	no	2	0.002024	113.7	By MS/MS	By MS/MS	By MS/MS	By MS/MS	By MS/MS	By MS/MS	By MS/MS
MRKELEVEKF	NFKPRTDLPNVVEMYMRKELEVEKFITHSV	VVEMYMRKELEVEKFITHSVPFSEINKAFD	Y	M	R	K	F	I	0	1	0	0	0	0	3	0	0	0	1	2	1	1	0	0	0	0	0	1	0	0	10	0	1307.69	A9U8G4;A9U8G5;A0A3B6HTX5;A0A3B6ING4	A9U8G4	339	348	yes	no	3	0.00044374	113.38	By MS/MS	By MS/MS	By MS/MS	By MS/MS	By MS/MS	By MS/MS
NIEDPAKPVLAGQVF	YLYLVNWLHGDIRQYNIEDPAKPVLAGQVF	NIEDPAKPVLAGQVFVGGLLQKGSDVVYVT	Y	N	I	V	F	V	2	0	1	1	0	1	1	1	0	1	1	1	0	1	2	0	0	0	0	2	0	0	15	0	1596.85	A0A3B6H0Z1;A0A3B6EN11;W5D4W6;A0A3B6FUF8;A0A3B6FVG8	W5D4W6	357	371	no	no	2	6.391e-16	116.03	By MS/MS	By MS/MS	By MS/MS	By MS/MS	By MS/MS	By MS/MS	By MS/MS
NSGINKIF	GGCYRLIDIPMSNCFNSGINKIFVMTQFNS	IPMSNCFNSGINKIFVMTQFNSASLNRHIH	F	N	S	I	F	V	0	0	2	0	0	0	0	1	0	2	0	1	0	1	0	1	0	0	0	0	0	0	8	0	891.481	Q7XJA9;Q0PG36;P12299;A0A3B5Z6A6;A0A3B5Y7B2;A0A3B5Z5B4;P12300;A0A3B6A3C9;A0A3B5Y860	Q7XJA9	133	140	yes	no	2	0.0005113	127.46	By MS/MS					By MS/MS	By MS/MS
PQQQQFPQQQQLSQQQF	LSPRGKELHTPQEQFPQQQQFPQQQQLSQQ	QQQFPQQQQLSQQQFPRPQQSPEQQQFPQQ	F	P	Q	Q	F	P	0	0	0	0	0	11	0	0	0	0	1	0	0	2	2	1	0	0	0	0	0	0	17	1	2115.01	A0A0B5JHX2	A0A0B5JHX2	38	54	yes	yes	2;3	0.00078716	88.056	By MS/MS		By MS/MS	By MS/MS			By MS/MS
PQQQQPIIILQQSPF	PPQQQPPCSQQQQPFPQQQQPIIILQQSPF	PQQQQPIIILQQSPFSQQQQPPFSQQQPPF	F	P	Q	P	F	S	0	0	0	0	0	6	0	0	0	3	1	0	0	1	3	1	0	0	0	0	0	0	15	0	1763.96	R9XVC9;Q5MFQ0;Q7Y075;V9P769	R9XVC9	54	68	no	no	2;3	7.7999e-05	151.15
PTLPGWLPNPLFPIY	TSAFIAFLVNLVMSYPTLPGWLPNPLFPIY	PTLPGWLPNPLFPIYVHNIHKSKHGSDSGT	Y	P	T	I	Y	V	0	0	1	0	0	0	0	1	0	1	3	0	0	1	5	0	1	1	1	0	0	0	15	2	1723.93	A0A3B6B2Z6;W5B8D6;W5BUF4;W5AQ78	A0A3B6B2Z6	117	131	yes	no	2	6.5968e-05	155.11	By MS/MS	By matching	By MS/MS	By MS/MS	By MS/MS	By matching	By MS/MS
QHDRVEIIANDQGNRTTPSYVAF	IGIDLGTTYSCVGVWQHDRVEIIANDQGNR	ANDQGNRTTPSYVAFTDTERLIGDAAKNQV	W	Q	H	A	F	T	2	2	2	2	0	2	1	1	1	2	0	0	0	1	1	1	2	0	1	2	0	0	23	1	2630.28	A0A3B5ZWW6;A0A3B5Y2Z8;Q9SAU8;A0A3B5Z104;A0A3B5Y3L5;A0A2Z6ERN7;A0A3B6JIR3;A0A3B6IUS6;A0A3B6HS03;A0A3B6HPY7;A0A3B6KDM7;A0A3B6C9B5;A0A3B6LHN9;A0A3B6NV28;A0A3B6MM33;W5GLX4;A0A3B6NVM6;A0A3B6LHE6;A0A3B6LHI9;A0A3B6LFU8;A0A1D5YF62;A0A3B6LV71;A0A3B6LWI0;A0A3B6N2A3;A0A3B6MZL9	A0A3B5ZWW6	24	46	no	no	3;4	0.00040624	121.33	By MS/MS	By MS/MS	By MS/MS	By MS/MS	By MS/MS	By MS/MS	By MS/MS
QSSAVSALQEAAEAY	LVREIAQDFKTDLRFQSSAVSALQEAAEAY	QSSAVSALQEAAEAYLVGLFEDTNLCAIHA	F	Q	S	A	Y	L	5	0	0	0	0	2	2	0	0	0	1	0	0	0	0	3	0	0	1	1	0	0	15	0	1523.71	A0A3B6AZ71;P68428;A0A3B6IUN7;A0A3B6FN81;A0A1D6CGH8;A0A1D6CJP6;A0A3B5Z2K8;A0A077RTJ8;A0A3B6GUS9;A0A3B6PGD8;A0A3B6C2I9;A0A3B6REY5;A0A3B6EHV5;A0A3B6NLD0;A0A3B6IS43	A0A3B6AZ71	86	100	yes	no	2	0.00054897	110.74	By MS/MS	By matching	By matching		By MS/MS	By matching
QTNLVPYPRIHF	SLRFDGALNVDVNEFQTNLVPYPRIHFMLS	NEFQTNLVPYPRIHFMLSSYAPVISAEKAY	F	Q	T	H	F	M	0	1	1	0	0	1	0	0	1	1	1	0	0	1	2	0	1	0	1	1	0	0	12	1	1483.79	A4K4Y1;A0A1D5SH28;Q9ZRB7;A0A3B6A0V6;A4K4Y4;A0A1D5SH29;A0A3B6AVV4;A0A3B6C602;A0A7H4LF55;A0A3B6ILR6;A4K4Z3;A4K4Z4;A4K4Y7;A4K4Y8;A4K4Z0;A0A3B6MX87;A4K4Z1;A0A481S257	A4K4Y1	256	267	yes	no	2;3	0.001511	144.77	By MS/MS	By MS/MS	By MS/MS	By MS/MS	By MS/MS	By MS/MS	By MS/MS
RAGSDTAHSVQTAITEAGY	LKSGHAMPAVGLGTWRAGSDTAHSVQTAIT	DTAHSVQTAITEAGYRHVDTAAEYGVEKEV	W	R	A	G	Y	R	4	1	0	1	0	1	1	2	1	1	0	0	0	0	0	2	3	0	1	1	0	0	19	0	1933.91	A0A3B5Z0D1;A0A3B5ZYX1	A0A3B5Z0D1	33	51	no	no	3	9.2222e-06	135.09	By MS/MS	By matching		By MS/MS	By matching	By matching	By MS/MS
SCTVIDAPGHRDF	ITIDIALWKFETTKYSCTVIDAPGHRDFIK	KYSCTVIDAPGHRDFIKNMITGTSQADCAV	Y	S	C	D	F	I	1	1	0	2	1	0	0	1	1	1	0	0	0	1	1	1	1	0	0	1	0	0	13	0	1416.65	A0A7H4LBV6;A0A1D5UZW7;A0A3B6ARY9	A0A7H4LBV6	86	98	yes	no	2;3	0.0014239	99.283	By MS/MS	By MS/MS	By MS/MS	By MS/MS	By MS/MS	By MS/MS	By MS/MS
SHELPRYGLEVGLTNY	VYATIAGDIVMAAAYSHELPRYGLEVGLTN	HELPRYGLEVGLTNYAAAYCTGLLLARRVL	Y	S	H	N	Y	A	0	1	1	0	0	0	2	2	1	0	3	0	0	0	1	1	1	0	2	1	0	0	16	1	1846.92	A0A3B6LSN0;A0A3B6KM64;A0A3B6LRC5;A0A3B6KP24;W5BZZ2;G9HXG9;A0A3B6C759;A0A3B6AZ34;A0A3B6DD91;A0A3B6DE43;A0A3B6C9H0	A0A3B6LSN0	80	95	yes	no	2;3	0.00032919	117.94	By MS/MS	By MS/MS	By MS/MS	By MS/MS	By MS/MS	By MS/MS	By MS/MS
SQQQPPFSQQQQPSF	QQQQPPLSQQQQPPFSQQQPPFSQQQQPSF	SQQQPPFSQQQQPSFSQQQQPPFSQQQPPF	F	S	Q	S	F	S	0	0	0	0	0	7	0	0	0	0	0	0	0	2	3	3	0	0	0	0	0	0	15	1	1760.81	F8SGN5;A0A0S2GJR8;A0A0S2GJS5;Q00M55;A0A2R4Q9U9;D3U328;Q8W3W4;Q8W3W3;A0A7D4XSI0;B2BZD0;Q6QGV8;Q00M56;F8SGN4;F8SGN3;F8SGM4	Q00M56	83	97	no	no	2	4.0228e-16	178.85		By matching	By MS/MS	By MS/MS		By MS/MS	By matching
SQTVSAVCLPSASDDFAAGTTCVTTGW	NNDITLLKLSTAASFSQTVSAVCLPSASDD	SDDFAAGTTCVTTGWGLTRYTNANTPDRLQ	F	S	Q	G	W	G	4	0	0	2	2	1	0	2	0	0	1	0	0	1	1	4	5	1	0	3	0	0	27	1	2674.19	CON__P00766	CON__P00766	115	141	yes	yes	2;3	0.00034537	70.197	By MS/MS	By MS/MS	By MS/MS			By MS/MS
TMVTMSFLDVF	KAEGSLREACDSGMYTMVTMSFLDVFGANG	SGMYTMVTMSFLDVFGANGKYHLDLSGHDL	Y	T	M	V	F	G	0	0	0	1	0	0	0	0	0	0	1	0	2	2	0	1	2	0	0	2	0	0	11	1	1289.6	R9UNY9;Q8L5C6;D3JUT3;A0A3B6JJ84;A0A3B6TZ03;A0A3B6HXF3;Q4W6G2	R9UNY9	61	71	yes	no	2	0.0024529	122.74	By MS/MS	By MS/MS	By matching	By matching	By matching		By matching
TSNAINCDDPSHPKSEAY	YPNATRERLRIYAIFTSNAINCDDPSHPKS	AINCDDPSHPKSEAYSSVSNLLRGFEVKIL	F	T	S	A	Y	S	2	0	2	2	1	0	1	0	1	1	0	1	0	0	2	3	1	0	1	0	0	0	18	0	1947.83	A0A3B6ISM7	A0A3B6ISM7	174	191	yes	yes	3	0.00011432	96.143	By MS/MS	By MS/MS	By MS/MS	By MS/MS	By matching		By matching
VAAAAAFPGFGTTGSADAQKREVAAF	DGACQAKGFYTYDAFVAAAAAFPGFGTTGS	TTGSADAQKREVAAFLAQTSHETTGGWATA	F	V	A	A	F	L	9	1	0	1	0	1	1	3	0	0	0	1	0	3	1	1	2	0	0	2	0	0	26	2	2510.26	Q4Z8L8;Q4Z8L7	Q4Z8L8	58	83	yes	no	3	0.0013146	144.27
VGVPPGALIVNIGDLF	HVSGLQLFRHEPDRWVGVPPGALIVNIGDL	GVPPGALIVNIGDLFQILTNGRFRSTYHRA	W	V	G	L	F	Q	1	0	1	1	0	0	0	3	0	2	2	0	0	1	2	0	0	0	0	3	0	0	16	0	1579.9	A0A140KPU9;A0A140KPV0	A0A140KPU9	255	270	yes	no	2	0.0013725	106.88	By MS/MS		By MS/MS		By MS/MS		By MS/MS
VIATSTKVDISGVNVEKFDDKY	FKINGVPVRRVNQAYVIATSTKVDISGVNV	VDISGVNVEKFDDKYFARDKKTRAKKTEGE	Y	V	I	K	Y	F	1	0	1	3	0	0	1	1	0	2	0	3	0	1	0	2	2	0	1	4	0	0	22	1	2427.25	W5GVR2	W5GVR2	125	146	yes	yes	4	8.5096e-05	94.384	By MS/MS	By MS/MS		By MS/MS	By matching		By matching
VIQTIPAMCDVHVPPYCY	QTQLDQGWIAVIGTWVIQTIPAMCDVHVPP	TIPAMCDVHVPPYCYTTISPSIDVTTGMGG	W	V	I	C	Y	T	1	0	0	1	2	1	0	0	1	2	0	0	1	0	3	0	1	0	2	3	0	0	18	1	2047.96	D2KFG8;A0A3B5XTA4;D2KFG9	D2KFG8	108	125	yes	no	2;3	0.00075216	134.3	By MS/MS	By MS/MS		By matching	By MS/MS	By MS/MS	By MS/MS
VLKEPIGVVGLITPW	QHAPISLPMEEFKTYVLKEPIGVVGLITPW	VLKEPIGVVGLITPWNYPLLMATWKVAPAL	Y	V	L	P	W	N	0	0	0	0	0	0	1	2	0	2	2	1	0	0	2	0	1	1	0	3	0	0	15	0	1619.97	A0A3B6C863;A0A3B6B1X9;A0A1D5UIJ5;A0A3B6B0K1	A0A3B6C863	149	163	yes	no	2	0.0074072	86.028	By MS/MS	By MS/MS	By MS/MS	By MS/MS	By MS/MS	By matching	By MS/MS
YKVPSHAAEITAGY	HRVQLAIKISGIHWWYKVPSHAAEITAGYY	WYKVPSHAAEITAGYYNLHDRDGYRPIARM	W	Y	K	G	Y	Y	3	0	0	0	0	0	1	1	1	1	0	1	0	0	1	1	1	0	2	1	0	0	14	1	1505.75	A0A3B6KSH4;Q7X9M2	A0A3B6KSH4	302	315	yes	no	2;3	3.7412e-05	120.77			By MS/MS		By MS/MS	By MS/MS
YLLDGSSIQTPF	WTDQFDPRGTEIDYFYLLDGSSIQTPFMYS	DYFYLLDGSSIQTPFMYSSEKQYISSSDGL	F	Y	L	P	F	M	0	0	0	1	0	1	0	1	0	1	2	0	0	1	1	2	1	0	1	0	0	0	12	1	1339.67	A0A3B6KQL2;Q9ST57;H9AXB3;P93692	A0A3B6KQL2	199	210	no	no	1;2	0.00094295	128.61	By MS/MS	By MS/MS	By MS/MS	By matching	By matching	By matching	By MS/MS
YPGQASPQQPGKW	QGYYPSVISPQQGSYYPGQASPQQPGKWKE	SYYPGQASPQQPGKWKELGQGQQGYYPTSL	Y	Y	P	K	W	K	1	0	0	0	0	3	0	2	0	0	0	1	0	0	3	1	0	1	1	0	0	0	13	1	1442.69	A0A1G4P1T3;A0A1G4P1S9	A0A1G4P1T3	140	152	no	no	2	3.8114e-22	187.33	By matching	By MS/MS	By MS/MS	By MS/MS	By matching		By MS/MS
YPISPQQLGQGQQSGQGQLGY	QPGQKQQSGQGQQGYYPISPQQLGQGQQSG	QLGQGQQSGQGQLGYYPTSPQQSGQGQSGY	Y	Y	P	G	Y	Y	0	0	0	0	0	7	0	5	0	1	2	0	0	0	2	2	0	0	2	0	0	0	21	1	2233.08	A0A060MZP1;Q41553;A0A0X9BZV4;T2HRF3;Q19AE4;A0MZ38;Q03872;A0A059UHD1;G3K725;A0A0X9ARV2;Q9SYY0;A0A0X9BSF8	A0A0X9BSF8	286	306	no	no	2;3	1.1301e-147	260.15			By matching		By MS/MS	By matching	By matching
YPTSPQQLGQGQEPGQW	QLEQGEQPGQWQQGYYPTSPQQLGQGQEPG	TSPQQLGQGQEPGQWQQSGQGQQGHYPTSL	Y	Y	P	Q	W	Q	0	0	0	0	0	5	1	3	0	0	1	0	0	0	3	1	1	1	1	0	0	0	17	1	1899.88	A0A023GQG9	A0A023GQG9	250	266	yes	yes	2	0.0006911	99.539	By MS/MS	By MS/MS
YPTSQQQPGQGPQPGQW	YPTSSLQPEQGQQGYYPTSQQQPGQGPQPG	TSQQQPGQGPQPGQWQQSGQGQQGYYPTSP	Y	Y	P	Q	W	Q	0	0	0	0	0	6	0	3	0	0	0	0	0	0	4	1	1	1	1	0	0	0	17	1	1882.86	A0A060MZP1;Q41553;A0A0X9BZV4;T2HRF3;Q19AE4;A0A1G4P1V3;A0MZ38;Q03872;A0A059UHD1;G3K725;A0A0X9ARV2;Q8H0L1;A0A0X9BSF8	A0A0X9BSF8	661	677	no	no	2	0.00015794	130.36	By matching	By matching	By MS/MS		By MS/MS		By matching
YYPTSLQQPGQGQQIGKGQQGY	QQPGKWQEPGQGQQWYYPTSLQQPGQGQQI	QPGQGQQIGKGQQGYYPTSLQQPGQGQQGY	W	Y	Y	G	Y	Y	0	0	0	0	0	7	0	5	0	1	1	1	0	0	2	1	1	0	3	0	0	0	22	2	2425.17	A0A2L1K3K4;A0A165B8S1;A9YSK3;A9ZMG8;P10387;Q0Q5D3;V9TRL3;A0A1W6C2J9	A0A2L1K3K4	168	189	yes	no	2	4.9214e-277	309.17		By MS/MS		By MS/MS	By MS/MS		By MS/MS
CNLGCRSSVCDY	LALESNSDEPDTIEYCNLGCRSSVCDYMVN	IEYCNLGCRSSVCDYMVNAAADDEEMKLYV	Y	C	N	D	Y	M	0	1	1	1	3	0	0	1	0	0	1	0	0	0	0	2	0	0	1	1	0	0	12	0	1318.51	Q9S6Y2;J7K291;P01544;Q53WS1;Q43205;P32032;Q9T0P1	Q9S6Y2	41	52	yes	no	2	1.2572e-45	149.23		By matching	By MS/MS	By MS/MS		By MS/MS	By MS/MS
CTFKGLNVY	CTNYCFRIGLNTTGYCTFKGLNVYCCCPVP	LNTTGYCTFKGLNVYCCCPVPAADAGTAEL	Y	C	T	V	Y	C	0	0	1	0	1	0	0	1	0	0	1	1	0	1	0	0	1	0	1	1	0	0	9	1	1043.51	A0A3B6QNT4	A0A3B6QNT4	77	85	yes	yes	1	0.035406	51.787	By matching	By matching	By MS/MS	By matching	By matching	By matching	By MS/MS
ELEGKIKEW	ASYLDKVRALEESNYELEGKIKEWYEKHGN	LEESNYELEGKIKEWYEKHGNSHQGEPRDY	Y	E	L	E	W	Y	0	0	0	0	0	0	3	1	0	1	1	2	0	0	0	0	0	1	0	0	0	0	9	0	1130.6	CON__P13645;CON__P02535-1	CON__P13645	173	181	yes	no	2	2.3687e-06	162.49	By MS/MS	By MS/MS	By MS/MS	By MS/MS	By MS/MS	By MS/MS	By MS/MS
ETSCIPGLERPWQQQPLQQKETF	______________________________	ERPWQQQPLQQKETFPQQPPSSQQQQPFPQ	M	E	T	T	F	P	0	1	0	0	1	5	3	1	0	1	2	1	0	1	3	1	2	1	0	0	0	0	23	1	2742.34	V9P7D3	V9P7D3	2	24	yes	yes	3	0.035242	36.246	By MS/MS	By MS/MS	By MS/MS	By MS/MS		By MS/MS	By MS/MS
GIQRDAQGKSTICGRPEY	LKQLPREQVQVATKFGIQRDAQGKSTICGR	RDAQGKSTICGRPEYVRACCEASLHRLGVD	F	G	I	E	Y	V	1	2	0	1	1	2	1	3	0	2	0	1	0	0	1	1	1	0	1	0	0	0	18	0	1977.97	W5CWR9;A0A3B6GTZ6;A0A3B6EGX5	W5CWR9	91	108	yes	no	3;4	8.7327e-05	98.175	By matching	By matching	By matching	By MS/MS	By matching	By MS/MS	By MS/MS
GSSTCSTSTPGVY	CKKNGAWTLVGIVSWGSSTCSTSTPGVYAR	SWGSSTCSTSTPGVYARVTALVNWVQQTLA	W	G	S	V	Y	A	0	0	0	0	1	0	0	2	0	0	0	0	0	0	1	4	3	0	1	1	0	0	13	0	1245.52	CON__P00766	CON__P00766	216	228	yes	yes	1;2	0.0028345	95.502	By MS/MS	By MS/MS	By MS/MS	By MS/MS	By MS/MS	By MS/MS	By MS/MS
HDKTLYVLPF	DIFEQTVNALTGGTYHDKTLYVLPFVGPGG	TGGTYHDKTLYVLPFVGPGGIGKTTFTQHL	Y	H	D	P	F	V	0	0	0	1	0	0	0	0	1	0	2	1	0	1	1	0	1	0	1	1	0	0	10	1	1231.66	A0A3B6B6N2;A0A7H4LPS6	A0A3B6B6N2	244	253	yes	no	1;2	0.0030095	108.7	By matching	By matching	By matching	By MS/MS	By MS/MS	By MS/MS	By matching
HGPPPAPAIQDQNQFPTLGGK	GDRGGFRGGFGGGGYHGPPPAPAIQDQNQF	PAIQDQNQFPTLGGK_______________	Y	H	G	G	K	-	2	0	1	1	0	3	0	3	1	1	1	1	0	1	5	0	1	0	0	0	0	0	21	1	2169.1	A0A3B5ZZA0;A0A3B5Z2A1;A0A3B5Y4U2	A0A3B5ZZA0	356	376	yes	no	3	7.1786e-10	161.51	By matching	By matching				By MS/MS	By matching
HPEQLISGKEDAANNF	TVIDEVRTGAYRQLFHPEQLISGKEDAANN	PEQLISGKEDAANNFARGHYTIGKEIVDLC	F	H	P	N	F	A	2	0	2	1	0	1	2	1	1	1	1	1	0	1	1	1	0	0	0	0	0	0	16	0	1768.84	A4K4Y1;A0A1D5SH28;Q9ZRB7;A0A1D6RD10;A4K4Y4;A0A3B6AVV4;A0A3B6C602;A0A7H4LF55;A4K4Z3;A4K4Z4;A4K4Y7;A4K4Y8;A0A3B6MX87	A4K4Y1	88	103	yes	no	3	8.8517e-05	114.31	By MS/MS	By MS/MS	By matching	By MS/MS	By matching	By MS/MS	By MS/MS
HSTKSGDELTSLKDY	EDSQNRTKIAELLRYHSTKSGDELTSLKDY	HSTKSGDELTSLKDYVTRMKEGQNEIYYIT	Y	H	S	D	Y	V	0	0	0	2	0	0	1	1	1	0	2	2	0	0	0	3	2	0	1	0	0	0	15	0	1679.8	A0A3B6SIR8;F4Y594;F4Y593;F4Y592;A0A3B6RHR0;A0A2U8M475;Q9ZRG0;A1XC19;A1XC18;A0A3B6MTT2;A0A3B6KK83;Q9XGF1;Q0Q0I7;F4Y595;Q2L3T8;A0A3B6LNT9;A0A3B6KK96;A0A1D5ZR11;A0A3B6LP12;F4Y589;F4Y590;Q00NU9	A0A3B6MTT2	439	453	no	no	3	0.00053086	92.996	By MS/MS	By matching	By matching	By matching		By matching	By MS/MS
IGAGGSLIVESDPATGAARKHY	GRVSAVTVAAPPGHWIGAGGSLIVESDPAT	IVESDPATGAARKHYIGMVNMLDILTHIAE	W	I	G	H	Y	I	4	1	0	1	0	0	1	4	1	2	1	1	0	0	1	2	1	0	1	1	0	0	22	0	2169.12	A0A3B6PJ20;A0A3B6NNK3;A0A3B6QES1	A0A3B6PJ20	87	108	yes	no	4	1.52e-05	112.56	By MS/MS	By MS/MS	By matching	By MS/MS	By matching	By MS/MS	By matching
ILKIGEGDATQCISGF	FSIGGKQFVLTPEQYILKIGEGDATQCISG	LKIGEGDATQCISGFTAMDIPRPRGPLWIL	Y	I	L	G	F	T	1	0	0	1	1	1	1	3	0	3	1	1	0	1	0	1	1	0	0	0	0	0	16	0	1650.83	A0A3B6EGL9	A0A3B6EGL9	438	453	no	no	2	6.1127e-11	98.406		By MS/MS	By MS/MS	By MS/MS	By MS/MS		By MS/MS
ILPEMPGLITDF	HEVAISIKPLKVRNWILPEMPGLITDFVIS	RNWILPEMPGLITDFVISLDDRYLYLVNWL	W	I	L	D	F	V	0	0	0	1	0	0	1	1	0	2	2	0	1	1	2	0	1	0	0	0	0	0	12	0	1344.7	W5D4W6;A0A3B6FUF8;A0A3B6FVG8	W5D4W6	323	334	yes	no	2	0.0034762	109.48	By MS/MS	By MS/MS	By MS/MS	By MS/MS	By MS/MS	By MS/MS	By MS/MS
ILQPQQPLPQQPQQPF	PQTQQSFPLQPQQPFILQPQQPLPQQPQQP	LQPQQPLPQQPQQPFQQPQQQLSQQPEQTI	F	I	L	P	F	Q	0	0	0	0	0	7	0	0	0	1	2	0	0	1	5	0	0	0	0	0	0	0	16	0	1886.01	U5UA46	U5UA46	138	153	yes	yes	2;3	8.9243e-05	150.1	By MS/MS	By matching				By matching
KNVLAVALETDY	YPTMAAAPHMFLNAYKNVLAVALETDYSYD	NAYKNVLAVALETDYSYDHADKIKEYLKDP	Y	K	N	D	Y	S	2	0	1	1	0	0	1	0	0	0	2	1	0	0	0	0	1	0	1	2	0	0	12	0	1334.71	A0A3B6SE71;W5HPC1;A0A3B6RK63	A0A3B6SE71	242	253	yes	no	2	0.0062541	87.913	By matching	By MS/MS	By MS/MS	By MS/MS	By matching	By MS/MS	By MS/MS
KNVRPDYLTNIW	LLGIDVWEHAYYLQYKNVRPDYLTNIWKVV	LQYKNVRPDYLTNIWKVVN___________	Y	K	N	I	W	K	0	1	2	1	0	0	0	0	0	1	1	1	0	0	1	0	1	1	1	1	0	0	12	1	1517.8	I0AW29;I0AW28;A3FKE5;O82571;A0A3B6CFS9;Q96185;G1FUU8;A0A0F7KKA2;P93606	I0AW29	142	153	yes	no	3	0.013493	59.57	By MS/MS	By MS/MS	By MS/MS	By MS/MS	By MS/MS	By matching	By MS/MS
LAPDDTAGAGKAVDERPPIRVGVVF	AQAFPRTYGQRLVTFLAPDDTAGAGKAVDE	KAVDERPPIRVGVVFSGRQSPGGHNVVWGL	F	L	A	V	F	S	4	2	0	3	0	0	1	3	0	1	1	1	0	1	3	0	1	0	0	4	0	0	25	0	2549.36	A0A3B6MLW4;A0A3B6MKI7;A0A3B6MLS0;A0A3B6MLW1;A0A3B6MN60	A0A3B6MLW4	70	94	yes	no	4	0.0011724	90.475		By MS/MS	By matching	By matching	By matching	By MS/MS
LASAADAPRPSWADAF	DPAFVASVANGGATFLASAADAPRPSWADA	ASAADAPRPSWADAFRVPDGWAAASSELGG	F	L	A	A	F	R	6	1	0	2	0	0	0	0	0	0	1	0	0	1	2	2	0	1	0	0	0	0	16	1	1644.79	A0A3B6KJ36;A0A3B6KI63;A0A3B6KKR3	A0A3B6KJ36	117	132	yes	no	2	0.0015384	104.49	By MS/MS	By MS/MS	By MS/MS		By MS/MS	By MS/MS	By MS/MS
LATALLAALF	AAPARAHPPHLRAFWLATALLAALFSGSAA	LRAFWLATALLAALFSGSAAARFVAGEPVL	W	L	A	L	F	S	4	0	0	0	0	0	0	0	0	0	4	0	0	1	0	0	1	0	0	0	0	0	10	0	1002.61	A0A3B6D5A0	A0A3B6D5A0	189	198	yes	yes	2	0.0035238	98.418	By MS/MS				By MS/MS
LIGDIEASQGAF	YYGAVEEFSGKDVKFLIGDIEASQGAFQYF	VKFLIGDIEASQGAFQYFGLKEDQAPLILI	F	L	I	A	F	Q	2	0	0	1	0	1	1	2	0	2	1	0	0	1	0	1	0	0	0	0	0	0	12	0	1219.61	A0A024FR39;A0A024FSC1;A0A3B6HYX1;A0A024FRZ0;Q7FYS2;Q4W247;P52589;Q6JAB6;A0A3B6IQT3;Q93XQ8;B9A8E3;A0A024FRN3;F8THZ8;F8THZ5;F8THZ6;A0A3B6INA7;Q93XQ7;B9A8E4;B9A8E2;A0A1L5YF11	A0A3B6IQT3	287	298	no	no	2	0.0029953	98.582		By MS/MS		By MS/MS	By MS/MS	By MS/MS	By matching
LQFQFCHKISQW	RMNLLLWCRRYSDLFLQFQFCHKISQWPIF	DLFLQFQFCHKISQWPIFASGHVHSL____	F	L	Q	Q	W	P	0	0	0	0	1	3	0	0	1	1	1	1	0	2	0	1	0	1	0	0	0	0	12	2	1563.77	A0A3B6FLM1	A0A3B6FLM1	351	362	yes	yes	2	0.0071913	80.239	By MS/MS	By MS/MS	By MS/MS	By MS/MS	By MS/MS	By MS/MS	By MS/MS
LQHECSTVTLPF	PWQQWRQQMYPCVEFLQHECSTVTLPFVQS	VEFLQHECSTVTLPFVQSRMWQLSSCHIMR	F	L	Q	P	F	V	0	0	0	0	1	1	1	0	1	0	2	0	0	1	1	1	2	0	0	1	0	0	12	0	1373.66	A0A3B6R7B8	A0A3B6R7B8	53	64	yes	yes	2	0.0070769	79.148	By MS/MS	By MS/MS	By MS/MS	By MS/MS	By MS/MS	By MS/MS
LVGQEHDTTGCFF	RVAHGMEDMVDQYLYLVGQEHDTTGCFFYL	LYLVGQEHDTTGCFFYLKKGFKKPKSMFSL	Y	L	V	F	F	Y	0	0	0	1	1	1	1	2	1	0	1	0	0	2	0	0	2	0	0	1	0	0	13	1	1452.63	A0A3B6PGA7	A0A3B6PGA7	42	54	yes	yes	3	0.011435	57.019		By MS/MS	By matching				By MS/MS
LWLFEEHNVMEY	NPDWFQGTADAVRQYLWLFEEHNVMEYLIL	RQYLWLFEEHNVMEYLILAGDHLYRMDYEK	Y	L	W	E	Y	L	0	0	1	0	0	0	3	0	1	0	2	0	1	1	0	0	0	1	1	1	0	0	12	2	1608.73	Q9M4Z1;P30523;M4VJ72;A0A3B6TJU4;A0A3B6SD73;A0A1D6BV11;A0A3B6RFZ5;C0KWE8;A0A3B6TRD4;A3FM72;B2LUU5;H6VMH0	Q9M4Z1	150	161	yes	no	2	0.0046591	97.472	By MS/MS	By MS/MS	By MS/MS		By MS/MS	By MS/MS	By MS/MS
MDPSKLGELRSF	______________________________	______________________________	-	M	D	S	F	V	0	1	0	1	0	0	1	1	0	0	2	1	1	1	1	2	0	0	0	0	0	0	12	0	1378.69	A0A3B6QA61;A0A3B6Q8S1;A0A3B6NJ44	A0A3B6QA61	1	12	yes	no	2	0.013226	64.439			By MS/MS		By MS/MS		By MS/MS
NLGGDGSGNVLGEEVRLF	RGKATPVNLAHHAYWNLGGDGSGNVLGEEV	GDGSGNVLGEEVRLFASRYTPVDASLIPTG	W	N	L	L	F	A	0	1	2	1	0	0	2	5	0	0	3	0	0	1	0	1	0	0	0	2	0	0	18	0	1831.91	A0A3B6SAG6	A0A3B6SAG6	203	220	yes	yes	2	1.1859e-10	166.79	By MS/MS		By MS/MS	By matching	By MS/MS		By matching
NQGLIDHVARGTPKRPGPIEAY	SAGGFAATPENARAYNQGLIDHVARGTPKR	VARGTPKRPGPIEAYVFAMFNENMKPGDET	Y	N	Q	A	Y	V	2	2	1	1	0	1	1	3	1	2	1	1	0	0	3	0	1	0	1	1	0	0	22	0	2388.27	A0A3B6H5V3;A0A3B6EU81;A0A077RST9	A0A3B6H5V3	287	308	yes	no	4	8.2874e-05	79.461	By matching	By matching	By matching	By MS/MS	By MS/MS	By matching	By MS/MS
PQLQPFPSQQPY	QFPGQQQPFPPQQPYPQLQPFPSQQPYMQL	QPYPQLQPFPSQQPYMQLQPFPQPQLPYPQ	Y	P	Q	P	Y	M	0	0	0	0	0	4	0	0	0	0	1	0	0	1	4	1	0	0	1	0	0	0	12	1	1428.7	R9XW94;A0A2R2Y407;A7LHB7;D0UTY3;K7XR81;R9XW73;R9XV34;A0A023WGG0;H6VLP5;K7XRC1;A0A0E3UR68;D0UTY2;K7X1K5;A7LHB6;R9XV51;A0A0K2QJ98;A0A1K0IT05;J7HT18;Q306F9;A7LHB0;A0A1K0JS97;A0A1K0K0R0;K7WUY9;R9XV20;R9XUN1;A0A0E3UQU4;A5JSB7;K7X1H8;J7HSR9;J7HZW3;Q306F8;R9XV48;A0A0K2QJW8;A0A0E3Z576;K7XRA8;K7XEA2;X2KWL1	R9XW94	64	75	no	no	1;2	0.002851	100.71	By matching	By MS/MS	By matching	By MS/MS	By MS/MS		By MS/MS
PQQPQQPFPQQPQQPFPLQPQQPF	QQPQQPCPLQPQQPFPQQPQQPFPQQPQQP	QQPQQPFPLQPQQPFPLRPQQPFSQQPQQS	F	P	Q	P	F	P	0	0	0	0	0	11	0	0	0	0	1	0	0	3	9	0	0	0	0	0	0	0	24	2	2854.42	B6ETR9;R9XWH8;A0A2U8JD15;A0A7D5DKY0;A0A7D5DKX6	B6ETR9	247	270	yes	no	2;3	0.0076714	131.32	By MS/MS	By MS/MS	By MS/MS	By MS/MS	By MS/MS		By MS/MS
PQQQFPQPQQILQQQF	LSPRGKELQTPQEQFPQQQFPQPQQILQQQ	QQQFPQPQQILQQQFPQRQQIPQQPQQFPQ	F	P	Q	Q	F	P	0	0	0	0	0	9	0	0	0	1	1	0	0	2	3	0	0	0	0	0	0	0	16	1	1982	A0A3B5ZM30;A0A3B5ZM04;A0A3B5ZNM4	A0A3B5ZM30	38	53	yes	no	2;3	0.0068886	85.29	By MS/MS	By matching	By MS/MS		By matching	By matching	By matching
QGPPHGIQVERDKLNKY	RLEDLRIPPTYSKTFQGPPHGIQVERDKLN	PPHGIQVERDKLNKYGRPLLGCTIKPKLGL	F	Q	G	K	Y	G	0	1	1	1	0	2	1	2	1	1	1	2	0	0	2	0	0	0	1	1	0	0	17	0	1978.04	A0A286JV44;A0A2I4R1S4;A0A2Z6C7P0;B2CHJ6;P11383;W5ZRX4;A0A0A1IXC6;A0A1C3HPU2;A0A141KR97;X5I0H5;A0A3B6FN83;A0A3B6MXH4;A0A3B6MJF5;A0A218LW57;A0A0A7NXF0;G8D5C5;A0A2P0ZG21;A0A0N9E2L2;A0A0K1CVQ3;G1EUI8;W8S8M1;A0A0N9E2A4;A0A482K649;W5GU08;A0A0N9E2L4;A0A0B4UJ66;A0A0N9E2A1	A0A286JV44	131	147	yes	no	2;3;4	0	339.05		By MS/MS
QQPQQQYPSGQGF	QQQQQQQQPLSQVSFQQPQQQYPSGQGFFQ	SFQQPQQQYPSGQGFFQPSQQNPQAQGSFQ	F	Q	Q	G	F	F	0	0	0	0	0	6	0	2	0	0	0	0	0	1	2	1	0	0	1	0	0	0	13	1	1491.67	A0A0E3Z6M2;A5JSA8;Q3S4V8;P04722;K7XRA1;A0A1K0ITA3;J7HZV9;A0A455QTH1;J7HZV4;A0A1K0IT12;Q9M4M4;A0A3B6U775;A0A3B6UD25;A0A023WGX2;A0A455QRH6;A0A455QSD3;A0A455QSV6;A0A455QV13;I0IT58;I0IT57;I0IT55;I0IT53;A0A2R2Y425;I0IT59;I0IT56;K7X1J5	A0A0E3Z6M2	223	235	no	no	2	0.000102	137.46	By matching	By MS/MS	By MS/MS	By MS/MS	By MS/MS	By matching	By MS/MS
QSSHQGGFRECTF	HSSMAQLFGMSFNPWQSSHQGGFRECTFNR	PWQSSHQGGFRECTFNRLQASTPLRQVRSQ	W	Q	S	T	F	N	0	1	0	0	1	2	1	2	1	0	0	0	0	2	0	2	1	0	0	0	0	0	13	1	1482.63	Q08837	Q08837	35	47	yes	yes	2	1.7087e-40	203.83		By MS/MS	By MS/MS				By MS/MS
RKMAETVPLAVEGETSGK	RETRRYLEMLYALKYRKMAETVPLAVEGET	AETVPLAVEGETSGK_______________	Y	R	K	G	K	-	2	1	0	0	0	0	3	2	0	0	1	2	1	0	1	1	2	0	0	2	0	0	18	0	1901.99	A0A3B6AUT2;A0A3B6D8Z5;A0A7H4LED9	A0A3B6AUT2	814	831	yes	no	3	0.0034415	64.249	By MS/MS	By matching	By matching	By MS/MS	By matching	By matching	By MS/MS
SIGAGVGAY	SVNVPLYSSTTSVPFSIGAGVGAY______	TTSVPFSIGAGVGAY_______________	F	S	I	A	Y	-	2	0	0	0	0	0	0	3	0	1	0	0	0	0	0	1	0	0	1	1	0	0	9	0	793.397	F6M7E1	F6M7E1	290	298	yes	yes	1	2.5222e-37	211.79	By MS/MS	By MS/MS	By MS/MS	By matching	By matching	By matching	By matching
SLAIVEKLF	GNMITSQGPGTSMEFSLAIVEKLFGRERAF	GTSMEFSLAIVEKLFGRERAFELAKSMVFV	F	S	L	L	F	G	1	0	0	0	0	0	1	0	0	1	2	1	0	1	0	1	0	0	0	1	0	0	9	0	1018.61	A0A3B6TLP2;A0A3B6SGP9;A0A3B6RIB9;A0A3B6SMP0	A0A3B6TLP2	412	420	yes	no	2	0.00047733	110.22	By MS/MS	By MS/MS	By MS/MS	By MS/MS	By MS/MS	By MS/MS	By MS/MS
SQQELPILPQQPPF	SQQQQPPFSQQQPPFSQQELPILPQQPPFS	FSQQELPILPQQPPFSQQQQPQFSQQQQPF	F	S	Q	P	F	S	0	0	0	0	0	4	1	0	0	1	2	0	0	1	4	1	0	0	0	0	0	0	14	0	1620.85	Q6J161;F8SGQ3;B2BZD1;A0A0S2GJS0;Q8W3X6;Q0QBR3;Q41552;G1E6K8;I3QPH8;A0A0S2GJT4;D3U326	Q6J161	68	81	no	no	2	7.7792e-11	172.1	By MS/MS	By MS/MS	By MS/MS
SQQPPISQQQQPPFSQQQQPPF	QQQQQPFTQQQQPPFSQQPPISQQQQPPFS	QQQQPPFSQQQQPPFSQQQQIPVIHPSVLQ	F	S	Q	P	F	S	0	0	0	0	0	10	0	0	0	1	0	0	0	2	6	3	0	0	0	0	0	0	22	1	2549.23	D3UAL5;Q6SPZ1;A0A0S2GJQ1;Q0PW11;F8SGQ4;A0A0S2GJQ4;C3VN74;R4JAR7;Q6SPZ2;Q6SPZ3;R4JBI2;R9XT25;B8R6A0;R9XT45;R9XWF4;R9XUF2;R9XWF9;C3VN76;R4JB44;R4JD42;A0A1U9XL81;Q6SPZ0;D2DII1;D3U317;R4JBE8;Q5MFH0;A0A1G4P206;R9XUU0;Q5MFH2;D2DII2;X2JAE7;Q6SPY7;Q5MFG8;Q19MN2;Q6QGW0;O22116;R4JAS6;I1XB50;Q6SPY9;R4JB34;Q19N55;Q19MN3;Q5MFH3;A0A1U9XLC8;R4JB50;C3VN75;R9XV91;C3VN77;V9P6N2	D3UAL5	155	176	no	no	3	0.016018	46.493	By MS/MS	By matching	By MS/MS			By matching
SQQQPPF	QQQQPPLSQQQQPPFSQQQPPFSQQQQPSF	SQQQQPPFSQQQPPFSQQQQPSFSQQQQPP	F	S	Q	P	F	S	0	0	0	0	0	3	0	0	0	0	0	0	0	1	2	1	0	0	0	0	0	0	7	0	830.392	K0I5W1;K0HZJ2;I1XB60;I1XB41;B2Y2Q7;B2Y2Q6;D6RVY4;B2Y2S3;R4JBF5;R4JB56;R4JDM1;R9XWG9;R9XVC9;Q6J161;F8SGQ3;B2BZD1;A0A0S2GJS0;Q8W3X6;Q0QBR3;Q41552;R4JBK0;G1E6K8;I3QPH8;Q0GNG1;A0A0S2GJT4;F8SGL4;D3U318;D3U326;F8SGN5;A0A0S2GJR8;A0A0S2GJS5;Q00M55;A0A2R4Q9U9;D3U328;Q8W3W4;Q8W3W3;B2Y2Q1;A0A2U8JCZ2;R4JBL6;R4JB40;R4JBJ2;B2Y2Q2;R4JFB5;B2Y2Q3;B2Y2Q4;Q75ZV8;Q68AN2;Q18NR2;R4JB14;R4JF82;R4JB54;I1XB56;Q6J162;R4JB…	Q00M56	83	89	no	no	1;2	0.012698	133.47	By matching	By MS/MS	By MS/MS		By MS/MS		By MS/MS
SQQQPPFSQQQQPVLPQQPPFSQQQQPLLPQQPPF	QQQQPPLLQQQQPPFSQQQPPFSQQQQPVL	FSQQQQPLLPQQPPFSQQQPPFSQQQQQPP	F	S	Q	P	F	S	0	0	0	0	0	15	0	0	0	0	3	0	0	3	10	3	0	0	0	1	0	0	35	2	4050.04	R4JB62;B2Y2S2;Q3LGB3;Q5TLY9;U6BEQ9	R4JB62	62	96	yes	no	3;4	8.4523e-05	73.758	By matching		By MS/MS	By MS/MS	By matching	By MS/MS
SVEPSDERRPF	DEEYEGNVEATGEDFSVEPSDERRPFRALL	GEDFSVEPSDERRPFRALLDVGLIRTTTGN	F	S	V	P	F	R	0	2	0	1	0	0	2	0	0	0	0	0	0	1	2	2	0	0	0	1	0	0	11	0	1317.63	A0A3B6LSN0;A0A3B6KM64;A0A3B6LRC5;A0A3B6KP24	A0A3B6LSN0	131	141	yes	no	3	0.0004325	120.09			By MS/MS	By matching			By MS/MS
TPSVVEPSFGLGRIIY	VSIGMEKKLEHQRVFTPSVVEPSFGLGRII	PSVVEPSFGLGRIIYCLFEHSFYTRPSKSE	F	T	P	I	Y	C	0	1	0	0	0	0	1	2	0	2	1	0	0	1	2	2	1	0	1	2	0	0	16	1	1733.94	A0A3B6TJ13	A0A3B6TJ13	582	597	yes	yes	2	6.8131e-70	222.49	By matching	By MS/MS		By MS/MS	By matching	By matching
TVIFDTGSSNLW	QYFGEIGVGTPPQKFTVIFDTGSSNLWVPS	QKFTVIFDTGSSNLWVPSAKCYFSIACYLH	F	T	V	L	W	V	0	0	1	1	0	0	0	1	0	1	1	0	0	1	0	2	2	1	0	1	0	0	12	1	1338.65	A0A3B6EGL9;A0A3B5ZPP6;Q401N7;A0A3B5Z4G2;A0A3B5Y6C7;A0A3B6A2J7;A0A3B6A160;Q401N6;A0A3B5YT54;A0A3B5XVJ2	Q401N7	97	108	no	no	2	0.0028639	100.09	By MS/MS	By MS/MS	By matching	By matching	By matching	By matching	By MS/MS
VKMIPTKPMVVETF	IEAAPKFLKNGDAGFVKMIPTKPMVVETFA	FVKMIPTKPMVVETFAQYPPLGRFAVRDMR	F	V	K	T	F	A	0	0	0	0	0	0	1	0	0	1	0	2	2	1	2	0	2	0	0	3	0	0	14	0	1618.88	A0A7H4LBV6;A0A1D5UZW7;A0A3B6ARY9;Q7X9K3	A0A7H4LBV6	390	403	yes	no	2;3	0.0039064	82.278	By matching	By MS/MS	By matching	By matching	By MS/MS	By matching	By MS/MS
VTIKKDVDGAY	YEDEINKRTNAENEFVTIKKDVDGAYMTKV	ENEFVTIKKDVDGAYMTKVDLQAKLDNLQQ	F	V	T	A	Y	M	1	0	0	2	0	0	0	1	0	1	0	2	0	0	0	0	1	0	1	2	0	0	11	0	1207.64	CON__P04264	CON__P04264	285	295	yes	yes	2;3	0.0043137	121.93	By matching	By MS/MS	By MS/MS	By matching	By MS/MS		By MS/MS
AIDIVTSTGEGKPKLLDEKQTTIY	DTKVDDAEFEENEVYAIDIVTSTGEGKPKL	EGKPKLLDEKQTTIYKRAVDKNYHLKMKAS	Y	A	I	I	Y	K	1	0	0	2	0	1	2	2	0	3	2	3	0	0	1	1	4	0	1	1	0	0	24	0	2619.4	A0A3B5ZUS8;A0A3B5Y0F9;A0A3B5ZWI7;A0A3B5YZ06;A0A3B5Y1K8	A0A3B5ZUS8	223	246	yes	no	4	0.0033349	57.238	By MS/MS	By MS/MS	By MS/MS	By MS/MS	By MS/MS	By MS/MS	By MS/MS
AKTAAEKAKDTALAAGKTTAGY	GKDVTVSTGGTAAEYAKTAAEKAKDTALAA	AKDTALAAGKTTAGYTQQAAVKTKDVTLST	Y	A	K	G	Y	T	8	0	0	1	0	0	1	2	0	0	1	4	0	0	0	0	4	0	1	0	0	0	22	0	2137.14	A0A3B6A0K5	A0A3B6A0K5	390	411	yes	yes	3;4	2.9451e-05	118.15		By MS/MS		By matching	By MS/MS	By matching	By MS/MS
AQHTGANAIAGRHTPGTF	VQSARPYGQRAVLKFAQHTGANAIAGRHTP	TGANAIAGRHTPGTFTNQMQTSFSEPRLLI	F	A	Q	T	F	T	4	1	1	0	0	1	0	3	2	1	0	0	0	1	1	0	3	0	0	0	0	0	18	0	1805.89	A0A3B6HQ62;W5E2W7;A0A1W5RML9	A0A3B6HQ62	95	112	yes	no	3;4	6.9889e-06	122.97	By MS/MS	By MS/MS	By MS/MS	By MS/MS	By MS/MS	By matching	By MS/MS
DEHVKLVNELTEF	LVLIAFSQYLQQCPFDEHVKLVNELTEFAK	PFDEHVKLVNELTEFAKTCVADESHAGCEK	F	D	E	E	F	A	0	0	1	1	0	0	3	0	1	0	2	1	0	1	0	0	1	0	0	2	0	0	13	0	1571.78	CON__P02769	CON__P02769	61	73	yes	yes	2;3	0.00010854	134.13	By MS/MS
DHPVHLQPMSPTTTKQVSVTW	EDQIQRDLAMNKFDWDHPVHLQPMSPTTTK	QPMSPTTTKQVSVTWDAYEATKDAHGICIM	W	D	H	T	W	D	0	0	0	1	0	2	0	0	2	0	1	1	1	0	3	2	4	1	0	3	0	0	21	0	2388.19	A0A3B6JFX9;A0A3B6INU4;A0A3B6HXF2	A0A3B6JFX9	384	404	yes	no	5	0.040339	23.293				By MS/MS	By MS/MS	By MS/MS
DLNNVVISIPLPALREAPTVKQIDGEW	NETYVNIEYEASEMFDLNNVVISIPLPALR	ALREAPTVKQIDGEWKYDPRNSVLEWSIIL	F	D	L	E	W	K	2	1	2	2	0	1	2	1	0	3	3	1	0	0	3	1	1	1	0	3	0	0	27	0	2986.61	A0A3B5ZVJ7;A0A3B5YZP5;A0A3B5ZX80;A0A3B5ZVJ5;A0A3B5YYY2;A0A3B5Y1I8	A0A3B5ZVJ7	391	417	yes	no	3	0.0010954	97.441			By matching	By MS/MS	By MS/MS		By MS/MS
GDAWLDGVDLFLEHGTPADRY	NSYFGGSKPSVPRPFGDAWLDGVDLFLEHG	GVDLFLEHGTPADRYDVLALELAKHNIRGG	F	G	D	R	Y	D	2	1	0	4	0	0	1	3	1	0	3	0	0	1	1	0	1	1	1	1	0	0	21	2	2346.09	R9UNY9;Q8L5C6;D3JUT3;A0A3B6JJ84;A0A3B6TZ03;A0A3B6PH19	R9UNY9	146	166	yes	no	3	0.0003055	113.99	By MS/MS		By MS/MS		By matching		By matching
GIDLDIKLF	DGPIKQIVVFKGRVFGIDLDIKLFKVQLTP	FKGRVFGIDLDIKLFKVQLTPQIRIQEIPV	F	G	I	L	F	K	0	0	0	2	0	0	0	1	0	2	2	1	0	1	0	0	0	0	0	0	0	0	9	0	1032.59	A0A3B6RAZ0	A0A3B6RAZ0	213	221	yes	yes	2	0.00031844	110.61	By MS/MS	By MS/MS					By MS/MS
GLDKKATSTGEKNVLIF	VMRIINEPTAAAIAYGLDKKATSTGEKNVL	DKKATSTGEKNVLIFDLGGGTFDVSILTIE	Y	G	L	I	F	D	1	0	1	1	0	0	1	2	0	1	2	3	0	1	0	1	2	0	0	1	0	0	17	0	1820	A0A3B6ISB1;A0A3B6HPZ5;A0A3B6HS11;A0A3B6JLI9;A0A3B5ZWW6;A0A3B5Y2Z8;Q9SAU8;A0A3B5Z104;A0A3B5Y3L5	A0A3B6ISB1	192	208	no	no	3	0.0010846	72.184	By MS/MS	By MS/MS	By matching	By MS/MS	By MS/MS	By MS/MS	By MS/MS
GLDKRGGEKNILVF	VARIINEPTAAAIAYGLDKRGGEKNILVFD	YGLDKRGGEKNILVFDLGGGTFDVSILTID	Y	G	L	V	F	D	0	1	1	1	0	0	1	3	0	1	2	2	0	1	0	0	0	0	0	1	0	0	14	0	1544.87	R9W6A6;A0A3B6NJT9;R9W924	R9W6A6	214	227	yes	no	3	0.013209	54.007	By MS/MS	By MS/MS			By MS/MS		By MS/MS
GVITNIINGGIECGHGQDSRVADRIGFY	RPSGADRAAGRVPGFGVITNIINGGIECGH	GHGQDSRVADRIGFYKRYCDILGVGYGDNL	F	G	V	F	Y	K	1	2	2	2	1	1	1	6	1	5	0	0	0	1	0	1	1	0	1	2	0	0	28	1	2960.46	A0A3B6SU01;A0A3B6TZD9;Q4Z8L8;Q4Z8L7	A0A3B6SU01	215	242	no	no	4	5.942e-08	100.88		By matching		By matching
HHQPQQTYPHQPQQQF	CQQPQQTIPQPHQTFHHQPQQTYPHQPQQQ	HQPQQTYPHQPQQQFPQTQQPQQPFPQPQQ	F	H	H	Q	F	P	0	0	0	0	0	7	0	0	3	0	0	0	0	1	3	0	1	0	1	0	0	0	16	1	2027.94	D0ES80	D0ES80	60	75	yes	yes	3;4	9.0085e-06	139.66	By MS/MS	By MS/MS	By MS/MS				By MS/MS
HHQQQQPIQQQPQPF	RPSQQQPLPPQQTLWHHQQQQPIQQQPQPF	HHQQQQPIQQQPQPFPQQQPCSQQQQQPLS	W	H	H	P	F	P	0	0	0	0	0	8	0	0	2	1	0	0	0	1	3	0	0	0	0	0	0	0	15	0	1867.91	K0I5W1;K0HZJ2	K0I5W1	46	60	yes	no	2;3	3.0304e-16	180.36	By MS/MS
HNLLEGGQEDFESSGAGKIGLGGRGGSGGSY	LLSIKMRLEKEIETYHNLLEGGQEDFESSG	GKIGLGGRGGSGGSYGRGSRGGSGGSYGGG	Y	H	N	S	Y	G	1	1	1	1	0	1	3	11	1	1	3	1	0	1	0	4	0	0	1	0	0	0	31	1	2992.39	CON__P35527	CON__P35527	455	485	yes	yes	3;4	4.382e-64	203.96			By MS/MS	By matching	By MS/MS	By MS/MS
IGSINNLRY	DLSHNRFDKVHIPEFIGSINNLRYLDLSGS	VHIPEFIGSINNLRYLDLSGSLFIGRIPPQ	F	I	G	R	Y	L	0	1	2	0	0	0	0	1	0	2	1	0	0	0	0	1	0	0	1	0	0	0	9	0	1048.57	A0A3B6QBP2;A0A3B6QA07	A0A3B6QBP2	138	146	yes	no	2	0.0017097	107.59		By MS/MS	By matching		By MS/MS		By MS/MS
IPVQCPATTTTPY	LRMSLHTLPSMCKIYIPVQCPATTTTPYSI	IYIPVQCPATTTTPYSITMTASYTDGTC__	Y	I	P	P	Y	S	1	0	0	0	1	1	0	0	0	1	0	0	0	0	3	0	4	0	1	1	0	0	13	0	1390.68	A0A3B6T7X8;D2KFH2;A0A3B6I5M0	A0A3B6T7X8	255	267	yes	no	2	0.0003517	103.55		By matching	By matching
KDELIKNAAY	______________________________	YCGKYKDELIKNAAYIGTPGKGILAADEST	Y	K	D	A	Y	I	2	0	1	1	0	0	1	0	0	1	1	2	0	0	0	0	0	0	1	0	0	0	10	0	1163.62	C1J959;A0A3B6FUA0;A0A1D5VD11;W5D0E3;A0A1D5VE13;A0A1D5WIS4;A0A2P1E8S5;W5D5L4	C1J959	9	18	yes	no	2	2.2565e-05	140.88		By MS/MS	By MS/MS		By MS/MS		By MS/MS
KDELLWGCAW	VGGGVGNYYPSHSGYKDELLWGCAWLLWAT	SHSGYKDELLWGCAWLLWATKNSSYLNDLI	Y	K	D	A	W	L	1	0	0	1	1	0	1	1	0	0	2	1	0	0	0	0	0	2	0	0	0	0	10	1	1219.57	A0A3B6NM79;A0A3B6QB34	A0A3B6NM79	241	250	yes	no	2	0.012861	145.16						By MS/MS
KEMENLVKDGLVKDIGICNY	PEAGEVLEFDMEGVWKEMENLVKDGLVKDI	LVKDGLVKDIGICNYTVTKLDRLLRSAKIT	W	K	E	N	Y	T	0	0	2	2	1	0	2	2	0	2	2	3	1	0	0	0	0	0	1	2	0	0	20	0	2280.15	A0A3B5ZYX1	A0A3B5ZYX1	149	168	yes	yes	3;4	7.4835e-06	96.455	By MS/MS	By MS/MS	By MS/MS	By MS/MS	By matching	By MS/MS	By MS/MS
KPRTDLPNVVEMY	FLNERTLKGTFFGNFKPRTDLPNVVEMYMR	NFKPRTDLPNVVEMYMRKELEVEKFITHSV	F	K	P	M	Y	M	0	1	1	1	0	0	1	0	0	0	1	1	1	0	2	0	1	0	1	2	0	0	13	0	1560.8	A9U8G4;A9U8G5;A0A3B6HTX5;A0A3B6ING4	A9U8G4	326	338	yes	no	3	0.0010245	86.814	By MS/MS	By MS/MS	By matching	By matching		By MS/MS	By matching
LAVPVSKGRKSEMEKF	VLQILELYRRIYEEFLAVPVSKGRKSEMEK	AVPVSKGRKSEMEKFAGGLYTTSVEAFIPN	F	L	A	K	F	A	1	1	0	0	0	0	2	1	0	0	1	3	1	1	1	2	0	0	0	2	0	0	16	0	1804.99	A0A3B5ZW19;A0A3B6ESC6;A0A3B5Z2J2;A0A3B5ZUT8;A0A3B6GZ62;A0A3B6EQF4;A0A3B5Z1S9;A0A077RYX7;A0A3B5ZUA0;A0A3B6SED2;A0A3B6RCP8	A0A3B5ZW19	140	155	yes	no	4	0.018582	48.214			By matching	By MS/MS	By matching		By MS/MS
LDVKDISGKRSFW	SRDVSVKCLADAGFFLDVKDISGKRSFWSV	FFLDVKDISGKRSFWSVYDGVVHLQNVREV	F	L	D	F	W	S	0	1	0	2	0	0	0	1	0	1	1	2	0	1	0	2	0	1	0	1	0	0	13	1	1549.83	A0A3B6H3C5;A0A3B6H789;A0A3B6ES48;A0A3B6ETT6;A0A3B6H4U7	A0A3B6H3C5	96	108	yes	no	3	0.002308	73.156	By matching	By matching		By matching	By MS/MS		By MS/MS
LLTTGARESAF	AVDISPLRRVNQAIYLLTTGARESAFRNVK	QAIYLLTTGARESAFRNVKTIAECLADELI	Y	L	L	A	F	R	2	1	0	0	0	0	1	1	0	0	2	0	0	1	0	1	2	0	0	0	0	0	11	0	1164.61	A0A3B6EC38;W5D067;A0A3B6GLN8	A0A3B6EC38	149	159	yes	no	2	0.0056743	112.01	By MS/MS	By MS/MS			By MS/MS	By matching
LPVDVIKQVIDSMSF	RFAFRGLMLDTSRHYLPVDVIKQVIDSMSF	LPVDVIKQVIDSMSFSKLNVLHWHIIDEQS	Y	L	P	S	F	S	0	0	0	2	0	1	0	0	0	2	1	1	1	1	1	2	0	0	0	3	0	0	15	0	1689.9	A0A3B5ZPS2;A0A3B5XU58;A0A3B5YRG0	A0A3B5ZPS2	200	214	yes	no	2;3	0.0095546	69.352	By MS/MS	By matching	By matching	By matching	By matching	By matching	By MS/MS
LSPDDTAGAVKAVNERQPIRVGVVF	AQAFPRTYGQRLVTFLSPDDTAGAVKAVNE	KAVNERQPIRVGVVFSGRQSPGGHNVVWGL	F	L	S	V	F	S	3	2	1	2	0	1	1	2	0	1	1	1	0	1	2	1	1	0	0	5	0	0	25	0	2637.42	A0A3B6LFH5	A0A3B6LFH5	113	137	yes	yes	4	0.0010739	99.11	By MS/MS			By matching	By MS/MS		By MS/MS
LTGSLDKSAKLW	KAISSLSKSLDWSHFLTGSLDKSAKLWDAR	SHFLTGSLDKSAKLWDARTLTLMKTYVTER	F	L	T	L	W	D	1	0	0	1	0	0	0	1	0	0	3	2	0	0	0	2	1	1	0	0	0	0	12	0	1317.73	A0A3B6B782;A0A3B6JHB3;A0A3B6B6Z8;L7P617;A0A3B6JJL8;A0A3B6IP57;A0A3B6CER2;A0A3B6CEQ4;A0A3B6IQP8;A0A3B6HW61;A0A7H4LPB9	A0A3B6B782	92	103	yes	no	3	0.00065297	89.548	By matching	By matching	By matching	By MS/MS	By matching		By MS/MS
LVQSVVAPSGINVKDVTGEMF	AQREVPSDMQCKDKFLVQSVVAPSGINVKD	APSGINVKDVTGEMFMKESGNKIEEVKLRV	F	L	V	M	F	M	1	0	1	1	0	1	1	2	0	1	1	1	1	1	1	2	1	0	0	5	0	0	21	0	2189.14	A0A3B6TK99;A0A3B6RJZ6	A0A3B6TK99	94	114	yes	no	2;3	2.3404e-37	194.23	By matching	By MS/MS	By MS/MS	By MS/MS	By matching	By matching	By MS/MS
MIQGHIW	IISPLWNINAHSVMYMIQGHIWVQVVNDHG	INAHSVMYMIQGHIWVQVVNDHGRNVYNGL	Y	M	I	I	W	V	0	0	0	0	0	1	0	1	1	2	0	0	1	0	0	0	0	1	0	0	0	0	7	0	883.437	A0A3B5XV32;A0A3B5YTF2;B2CGM6;B2CGM5;A0A3B5ZP43;Q08837	A0A3B5XV32	446	452	no	no	1;2	3.4837e-05	112.27	By MS/MS	By MS/MS	By MS/MS	By MS/MS	By MS/MS	By MS/MS	By MS/MS
PQPQPFPSQQPY	QFLGQQQPFPPQQPYPQPQPFPSQQPYLQL	QPYPQPQPFPSQQPYLQLQPFPQPQLPYPQ	Y	P	Q	P	Y	L	0	0	0	0	0	4	0	0	0	0	0	0	0	1	5	1	0	0	1	0	0	0	12	1	1412.67	A0A0E3Z506;A0A2P1H695;P18573;A0A1K0JSA4;K7XRC7;K7X0M3;A0A1K0IT13;A0A0E3Z5U1;A0A1K0JNG6;A5JSA6;J7HWD3;A0A0K2QJJ9;Q1WA39;K7WV37;A0A0E3Z7F7;Q9M4L6;R9XW75;K7XE85;Q9S8X3;A0A023WHF2;Q9S8X2;A0A1K0ITH3;J7HT14;A0A023WGF7;A0A0E3Z522;A0A0K2QJJ1;B2ZRD1;A0A0K2QJ89;A0A0E3Z6M2;A5JSA8;Q3S4V8;P04722;K7XRA1;A0A1K0ITA3;J7HZV9;A0A455QTH1;Q3S4V7;J7HZV4;A0A1K0IT12;Q9M4M4;A0A0K0VHI4;K7XE64;A0A1W6C2K0;A0A2P1H6A2;A0A0K2Q…	A0A0E3Z506	64	75	no	no	2	0.0028588	102.62	By MS/MS	By MS/MS				By MS/MS	By MS/MS
PQQPPFLQQQPSF	TFPQQPPSSQQQQPFPQQPPFLQQQPSFSQ	PFPQQPPFLQQQPSFSQQPLFSQKQQPVLP	F	P	Q	S	F	S	0	0	0	0	0	5	0	0	0	0	1	0	0	2	4	1	0	0	0	0	0	0	13	1	1540.77	A0A0S2GJR9;K9K7W7;Q8W3V4;Q670Q4;Q5MFN7;Q0PW10;D3U321;B2BZC5;A0A7D4XMB8;A0A2R4Q9V2;A0A0S2GJS4;A0A0S2GJR2;P93790;D0EVP3;V9P781;Q5MFN8;V9P7D3	A0A0S2GJR9	58	70	no	no	2	0.0007171	83.647
PTSLQQPGQGQQGHY	PRQWQQSGQGQQGHYPTSLQQPGQGQQGHY	PTSLQQPGQGQQGHYLASQQQPGQGQQGHY	Y	P	T	H	Y	L	0	0	0	0	0	5	0	3	1	0	1	0	0	0	2	1	1	0	1	0	0	0	15	0	1624.76	A0A2L1K3K4;A0A165B8S1;A9YSK3;A9ZMG8;P10387;Q0Q5D3;V9TRL3;A0A1W6C2J9;D2CPI7;A0A3G2C3E3;A0A023GQG9	A0A2L1K3K4	266	280	no	no	2	6.9392e-05	121.41	By matching	By matching	By MS/MS	By matching		By MS/MS	By matching
QGQRSGRLPPDQAVKW	HPDYADALAKSLLFFQGQRSGRLPPDQAVK	GQRSGRLPPDQAVKWRSNSAMSDGSAANVD	F	Q	G	K	W	R	1	2	0	1	0	3	0	2	0	0	1	1	0	0	2	1	0	1	0	1	0	0	16	0	1821.96	A0A3B6NM79;A0A3B6PG25	A0A3B6NM79	45	60	yes	no	3	0.0073871	58.814	By matching	By matching		By MS/MS	By matching	By matching	By MS/MS
QKYGQAQSVQGQSQSQKF	GLSFPGCPETFQKQFQKYGQAQSVQGQSQS	GQAQSVQGQSQSQKFKDEHQKVHRFRQGDV	F	Q	K	K	F	K	1	0	0	0	0	7	0	2	0	0	0	2	0	1	0	3	0	0	1	1	0	0	18	1	2025.99	A0A3B5XV32	A0A3B5XV32	130	147	yes	yes	3	2.1932e-28	168.68	By matching	By MS/MS	By MS/MS	By matching	By MS/MS	By MS/MS	By MS/MS
RKSEPIPEANNEPVKVVVADNIHDVVF	VAWLKDYFDGKLTPFRKSEPIPEANNEPVK	PVKVVVADNIHDVVFKSGKNVLIEFYAPWC	F	R	K	V	F	K	2	1	3	2	0	0	3	0	1	2	0	2	0	1	3	1	0	0	0	6	0	0	27	0	3014.58	A0A024FR39;A0A024FSC1;A0A3B6HYX1;A0A024FRZ0;Q7FYS2;Q4W247;P52589	A0A024FR39	341	367	yes	no	4	0.00057402	100.68	By matching		By MS/MS		By MS/MS		By matching
RSSQLHSSQNIF	QLEPRHKEFLFAGNYRSSQLHSSQNIFSGF	GNYRSSQLHSSQNIFSGFDVRLLAEALGTS	Y	R	S	I	F	S	0	1	1	0	0	2	0	0	1	1	1	0	0	1	0	4	0	0	0	0	0	0	12	0	1402.7	A0A3B5XV32;A0A3B5YTF2;B2CGM6;B2CGM5;A0A3B5ZP43;A5JHH2;Q08837	A0A3B5XV32	210	221	no	no	3	0.0060814	67.519		By MS/MS	By MS/MS	By MS/MS			By MS/MS
RTNLLPHCRDY	AAASASGSCVPGVAFRTNLLPHCRDYVLQQ	GVAFRTNLLPHCRDYVLQQTCGTFTPGSKL	F	R	T	D	Y	V	0	2	1	1	1	0	0	0	1	0	2	0	0	0	1	0	1	0	1	0	0	0	11	0	1386.68	A0A1S6KXP9;A0A7H1K1V5;Q53YX8;P17314;A0A7H1K1X3;A0A7H1K1V2;A0A7H1K1V1;A0A7H1K1X0	Q53YX8	36	46	no	no	2;3	0.0026399	96.171	By matching	By MS/MS	By MS/MS	By MS/MS	By MS/MS		By MS/MS
SIKVTNW	ERKTVGVYELNKGDFSIKVTNWGATLMSVI	YELNKGDFSIKVTNWGATLMSVILLDSRGN	F	S	I	N	W	G	0	0	1	0	0	0	0	0	0	1	0	1	0	0	0	1	1	1	0	1	0	0	7	0	846.46	A0A3B6TMS9;A0A3B6TFU9;A0A3B6TFV2;A0A3B6C835;A0A7H4LJ37;A0A3B6DID2;A0A3B6DF47;A0A3B6C803;A0A3B6B1L4;A0A3B6B0U0;A0A3B6C862;A0A1D5UH46;A0A3B6SAG6	A0A3B6SAG6	46	52	no	no	2	4.5916e-10	125.5	By matching	By MS/MS	By MS/MS	By MS/MS	By MS/MS	By MS/MS	By MS/MS
SQQQQQQPILPQQPPFSQHQQPVLPQQQIPY	SQQQQQPVLPQQPPFSQQQQQQPILPQQPP	SQHQQPVLPQQQIPYVQPSILQQLNPCKVF	F	S	Q	P	Y	V	0	0	0	0	0	14	0	0	1	2	2	0	0	1	7	2	0	0	1	1	0	0	31	1	3662.86	Q6J161;F8SGQ3;B2BZD1;A0A0S2GJS0;R4JBK0;G1E6K8;D3U326	Q6J161	133	163	no	no	3;4	0.00051236	67.606	By MS/MS			By MS/MS	By MS/MS	By MS/MS	By MS/MS
TAMDIPRPRGPLW	LKIGEGDATQCISGFTAMDIPRPRGPLWIL	GFTAMDIPRPRGPLWILGDIFMGAYHTVFD	F	T	A	L	W	I	1	2	0	1	0	0	0	1	0	1	1	0	1	0	3	0	1	1	0	0	0	0	13	0	1508.79	A0A3B6EGL9	A0A3B6EGL9	454	466	no	no	3	0.0069237	62.89		By MS/MS	By matching	By matching	By matching	By matching	By matching
TLCSASLQDIISRF	DESSEGKILRLKQQYTLCSASLQDIISRFE	YTLCSASLQDIISRFESRAGDSLNWEDFPS	Y	T	L	R	F	E	1	1	0	1	1	1	0	0	0	2	2	0	0	1	0	3	1	0	0	0	0	0	14	0	1552.79	Q6UN43;Q6UZD6;A0A3B6KMY0;A0A3B6MWT3;A0A3B6LTI6;A0A3B6KPU0;B2LXU4	Q6UN43	40	53	yes	no	2	0.0011899	98.182	By MS/MS	By MS/MS	By MS/MS	By matching	By MS/MS	By MS/MS
TPVDASLIPTGRMASVAGTPY	GNVLGEEVRLFASRYTPVDASLIPTGRMAS	LIPTGRMASVAGTPYDFRTPAAVGSRIGGL	Y	T	P	P	Y	D	3	1	0	1	0	0	0	2	0	1	1	0	1	0	3	2	3	0	1	2	0	0	21	0	2103.07	A0A3B6SAG6	A0A3B6SAG6	225	245	yes	yes	2	1.0262e-27	188.59		By MS/MS	By MS/MS	By MS/MS	By MS/MS	By matching	By MS/MS
TQQQQPPF	ISQQQQQQQQQQQPFTQQQQPPFSQQPPIS	QQQQQPFTQQQQPPFSQQPPISQQQQPPFS	F	T	Q	P	F	S	0	0	0	0	0	4	0	0	0	0	0	0	0	1	2	0	1	0	0	0	0	0	8	0	972.466	D3UAL5;Q6SPZ1;A0A0S2GJQ1;Q0PW11;F8SGQ4;A0A0S2GJQ4;C3VN74;R4JAR7;Q6SPZ2;Q6SPZ3;R4JBI2;R9XT25;B8R6A0;R9XT45;R9XWF4;R9XUF2;R9XWF9;R9XVB6;C3VN76;R4JB44;R4JD42;A0A1U9XL81;Q6SPZ0;D2DII1;D3U317;R4JBE8;Q5MFH0;A0A1G4P206;R9XUU0;Q5MFH2;D2DII2;Q6SPY7;Q5MFG8;Q19MN2;Q6QGW0;O22116;R4JAS6;I1XB50;Q6SPY9;R4JB34;Q19N55;Q19MN3;Q5MFH3;A0A1U9XLC8;R4JB50;Q6SPY8;D2DII3;P10385;R4JAQ1;C3VN75;R9XV91;C3VN77;P93794	D3UAL5	147	154	no	no	1	0.0002697	155.82	By matching		By matching	By matching			By MS/MS
TRTLDKNLATNLF	ILKQRLKVPPALHQFTRTLDKNLATNLFKM	QFTRTLDKNLATNLFKMLLKYRPEDKVAKK	F	T	R	L	F	K	1	1	2	1	0	0	0	0	0	0	3	1	0	1	0	0	3	0	0	0	0	0	13	0	1505.82	A0A3B6TE78;A0A3B6TIY0;A0A3B6SID4;A0A3B6RED0;A0A1D5Z340	A0A3B6TE78	76	88	yes	no	3	0.010839	57.804		By MS/MS	By matching	By MS/MS	By matching		By MS/MS
TSIVGNVF	YPLDLFEEGSVTNMFTSIVGNVFGFKALRA	GSVTNMFTSIVGNVFGFKALRALRLEDLRI	F	T	S	V	F	G	0	0	1	0	0	0	0	1	0	1	0	0	0	1	0	1	1	0	0	2	0	0	8	0	835.444	A0A286JV44;A0A2I4R1S4;A0A2Z6C7P0;B2CHJ6;P11383;W5ZRX4;A0A0A1IXC6;A0A1C3HPU2;A0A141KR97;X5I0H5;A0A3B6FN83;A0A3B6MXH4;A0A3B6MJF5;A0A218LVQ1;A0A0A7NXF0;G8D5C5;A0A2P0ZG21;A0A0N9E2L2;A0A0K1CVQ3;G1EUI8;W8S8M1;A0A0N9E2A4;A0A482K649;W5GU08;A0A0N9E2L4;A0A0B4UJ66;A0A0N9E2A1	A0A286JV44	100	107	yes	no	1;2	0.0017184	117.6		By MS/MS
VGGLDPNVTEDALKQVF	QGAQSDNDPNNTTIFVGGLDPNVTEDALKQ	GLDPNVTEDALKQVFAPYGEVVHVKIPVGK	F	V	G	V	F	A	1	0	1	2	0	1	1	2	0	0	2	1	0	1	1	0	1	0	0	3	0	0	17	0	1800.93	A0A3B6CDB9;A0A3B6DJ76;A0A7H4LN78;A0A3B6DKW4;A0A3B6CD87;A0A3B6B5R2	A0A3B6CDB9	178	194	yes	no	2	0.00092367	113.95	By MS/MS			By matching	By matching	By MS/MS	By MS/MS
VGGNITLF	ISGGHVNPAVTFGAFVGGNITLFRGLLYWI	AVTFGAFVGGNITLFRGLLYWIAQLLGSTA	F	V	G	L	F	R	0	0	1	0	0	0	0	2	0	1	1	0	0	1	0	0	1	0	0	1	0	0	8	0	819.449	A0A3B6IXN7;A0A077KS83;Q9ZR95;A0A3B6JQ29;A9UED2;A9UED1	A0A3B6IXN7	94	101	yes	no	1	0.024697	92.692	By MS/MS	By MS/MS	By MS/MS	By MS/MS	By MS/MS	By MS/MS
VIDCTKPVEDKIMEIASLEKF	AAAAAKGKKKGSVSFVIDCTKPVEDKIMEI	PVEDKIMEIASLEKFLQERIKVAGGKAGNL	F	V	I	K	F	L	1	0	0	2	1	0	3	0	0	3	1	3	1	1	1	1	1	0	0	2	0	0	21	0	2407.24	W5C5N9;A0A3B6C0D4;A0A3B6ASV4	W5C5N9	23	43	yes	no	3;4	0.00030997	84.602	By matching	By matching	By MS/MS	By matching	By MS/MS	By matching	By MS/MS
VPVTKKGYW	FGGIDPKHHKEEHKYVPVTKKGYWQFDMGD	KEEHKYVPVTKKGYWQFDMGDVLIGGKSTG	Y	V	P	Y	W	Q	0	0	0	0	0	0	0	1	0	0	0	2	0	0	1	0	1	1	1	2	0	0	9	1	1076.6	A0A3B6QNG6;A0A3B6QML0;A0A3B6NX30	A0A3B6QNG6	248	256	no	no	2	1.8467e-05	124.83		By MS/MS	By matching	By matching	By MS/MS		By MS/MS
VRNVGVSDPDIF	GGNVGDVVNIPIPQWVRNVGVSDPDIFYTD	PQWVRNVGVSDPDIFYTDQHGTRNIEYLTL	W	V	R	I	F	Y	0	1	1	2	0	0	0	1	0	1	0	0	0	1	1	1	0	0	0	3	0	0	12	0	1316.67	A0A3B6U9P0;A0A3B6TZ67;A0A3B6UA75;A0A3B6U3W8;A0A3B6U3N9	A0A3B6U9P0	110	121	yes	no	2	0.0033718	107.9	By MS/MS	By MS/MS	By MS/MS	By MS/MS	By MS/MS	By MS/MS
VVGLGDKVSPTDIEEGMRVGVDRNKY	DDAKYMINVKQIAKFVVGLGDKVSPTDIEE	DIEEGMRVGVDRNKYQIQIPLPPKIDPSVT	F	V	V	K	Y	Q	0	2	1	3	0	0	2	4	0	1	1	2	1	0	1	1	1	0	1	5	0	0	26	0	2832.44	A0A3B6PR68;A0A1D6BYQ7;A0A0C4BK41	A0A3B6PR68	107	132	yes	no	5	0.0010097	73.546	By MS/MS	By MS/MS		By matching	By matching
VVPGFTDADGVGY	RNYRVAIMEVNPRAFVVPGFTDADGVGYVA	AFVVPGFTDADGVGYVAQGEGVLTVIENGE	F	V	V	G	Y	V	1	0	0	2	0	0	0	3	0	0	0	0	0	1	1	0	1	0	1	3	0	0	13	1	1295.6	A0A3B6JBZ2;A0A3B6JDG3;B7U6L3	A0A3B6JBZ2	202	214	no	no	1;2	0.0034687	100.71	By MS/MS		By MS/MS	By MS/MS	By MS/MS		By MS/MS
YPTSLQQPGQGQQGY	QPGQGQQIGKGQQGYYPTSLQQPGQGQQGY	YPTSLQQPGQGQQGYYPTSLQHTGQRQQPV	Y	Y	P	G	Y	Y	0	0	0	0	0	5	0	3	0	0	1	0	0	0	2	1	1	0	2	0	0	0	15	1	1650.76	A0A2L1K3K4;A0A165B8S1;A9YSK3;A9ZMG8;P10387;Q0Q5D3;V9TRL3;A0A1W6C2J9;A0A1G4P1T3;A0A1G4P1S9	A0A2L1K3K4	190	204	no	no	2	4.808e-17	183.07			By MS/MS			By MS/MS
YPTSPQQSGQGQQPGQSQQPGQGQQGYY	QLEQGQQPGQGQQGYYPTSPQQSGQGQQPG	PGQSQQPGQGQQGYYSSSLQQPGQGLQGHY	Y	Y	P	Y	Y	S	0	0	0	0	0	11	0	6	0	0	0	0	0	0	4	3	1	0	3	0	0	0	28	2	3008.33	Q03871;Q94IJ6;Q0Q5D8;W6AX70;U5YQV1;Q52JL2;A5HMG2;A0A060AER5;B8PSA6;Q4JHY1;A0A4Y6GR70;Q84UY5	Q03871	469	496	no	no	3	0.0098585	132.88			By MS/MS	By matching	By matching		By matching
YVDKRKVTTEVKNY	VVHSYAIVTLHGAFFYVDKRKVTTEVKNYM	FYVDKRKVTTEVKNYMSESGIDIREYDMVQ	F	Y	V	N	Y	M	0	1	1	1	0	0	1	0	0	0	0	3	0	0	0	0	2	0	2	3	0	0	14	1	1741.94	A0A3B6ISM8;A0A3B6JGY3;A0A3B6IRV7;A0A3B6HW85;A0A3B6IRW6;A0A3B6IQ76;A0A3B6INN8;A0A3B6ISM2;A0A3B6IQ66;A0A3B6JIM0	A0A3B6ISM8	142	155	yes	no	3;4	5.3832e-28	157.2		By MS/MS			By MS/MS		By MS/MS
AKNNPKIGAIVW	VILVLLCGGPVDVTFAKNNPKIGAIVWAGY	VTFAKNNPKIGAIVWAGYPGQAGGIAIAQV	F	A	K	V	W	A	2	0	2	0	0	0	0	1	0	2	0	2	0	0	1	0	0	1	0	1	0	0	12	0	1309.75	A0A3B6QKW4;A0A3B6QHP8;A0A3B6PPL2;A0A3B6QI06;A0A3B6PQ88;Q75RZ3;A0A3B6PNP7;A0A3B6FXQ5;A0A3B6H5V7;A0A3B6H5G7	A0A3B6QKW4	478	489	yes	no	3	0.02008	53.211	By matching	By MS/MS	By matching		By matching	By matching	By MS/MS
ALAIVEKLF	GNLITSRAPGTATEFALAIVEKLFGREKAV	GTATEFALAIVEKLFGREKAVSIAKEFVFM	F	A	L	L	F	G	2	0	0	0	0	0	1	0	0	1	2	1	0	1	0	0	0	0	0	1	0	0	9	0	1002.61	A0A3B6FME7;A0A3B6EE47;A0A3B6GTL4;A0A3B5ZMA9;A0A077RR46	A0A3B6FME7	402	410	yes	no	2	4.1929e-11	122.18		By MS/MS					By MS/MS
ASSAAADVVETELFPF	______________________________	SSAAADVVETELFPFIRVYKSGRVERLLGT	M	A	S	P	F	I	4	0	0	1	0	0	2	0	0	0	1	0	0	2	1	2	1	0	0	2	0	0	16	1	1652.79	A0A3B6RFG7	A0A3B6RFG7	2	17	yes	yes	2	0.0021445	79.16			By matching		By MS/MS		By MS/MS
AVEGPKLVVSTQTALA	FVDKCCAADDKEACFAVEGPKLVVSTQTAL	VEGPKLVVSTQTALA_______________	F	A	V	L	A	-	3	0	0	0	0	1	1	1	0	0	2	1	0	0	1	1	2	0	0	3	0	0	16	0	1582.89	CON__P02769	CON__P02769	592	607	yes	yes	2	0.00055822	90.913	By MS/MS
AVHQDVDGRATDVALGW	VQGKEVNGAGINASFAVHQDVDGRATDVAL	HQDVDGRATDVALGWSVALGSPFTFATTLE	F	A	V	G	W	S	3	1	0	3	0	1	0	2	1	0	1	0	0	0	0	0	1	1	0	3	0	0	17	0	1808.88	A0A3B5Y7Y1;A0A3B6A2T6;A0A3B5Z5S1;A0A3B6A1F1	A0A3B5Y7Y1	265	281	yes	no	3	0.021364	49.559	By MS/MS	By MS/MS		By MS/MS	By matching	By MS/MS	By MS/MS
AVVEPVPGGDVKLF	______________________________	MAVVEPVPGGDVKLFNRWTFEDVQVTDISL	M	A	V	L	F	N	1	0	0	1	0	0	1	2	0	0	1	1	0	1	2	0	0	0	0	4	0	0	14	0	1425.79	A0A3B6EC38;W5D067	A0A3B6EC38	2	15	yes	no	2	0.0074143	63.408	By matching	By MS/MS				By matching
DLLGNNFPVFF	PRGFAVKFYTREGNWDLLGNNFPVFFIRDG	EGNWDLLGNNFPVFFIRDGIKFPDVIHAFK	W	D	L	F	F	I	0	0	2	1	0	0	0	1	0	0	2	0	0	3	1	0	0	0	0	1	0	0	11	2	1281.64	A0A3B6QCB0;A0A3B6NKD6;A0A3B6Q9M2;A0A3B6PE57;F1DKC1;A0A3B6PHD6;A0A3B6NJS8	A0A3B6QCB0	134	144	yes	no	2	9.827e-08	103.74	By MS/MS	By MS/MS			By MS/MS		By matching
DRVRVPKIKY	VMLAKALEFPDFDKFDRVRVPKIKYAGMLQ	DFDKFDRVRVPKIKYAGMLQYDGELKLPSK	F	D	R	K	Y	A	0	2	0	1	0	0	0	0	0	1	0	2	0	0	1	0	0	0	1	2	0	0	10	0	1272.77	A8QPS0;Q7XYD2;W5D322;A0A3B6H0L0;A0A3B6EK73	A8QPS0	104	113	yes	no	3	0.00040984	104.05		By matching	By matching	By MS/MS	By MS/MS		By matching
ETIRDINVASHLIGDVF	MRGFEQIADNVASGFETIRDINVASHLIGD	IRDINVASHLIGDVFGSTLDDPLSECYKKL	F	E	T	V	F	G	1	1	1	2	0	0	1	1	1	3	1	0	0	1	0	1	1	0	0	2	0	0	17	0	1897.99	A0A3B5Y3Y4;A0A3B5Z1F3	A0A3B5Y3Y4	565	581	yes	no	3	0.00023376	97.579			By matching	By MS/MS		By matching	By matching
FIDGDLAGAGETTQAHMPF	GAPLGFPQQDAAGTFFIDGDLAGAGETTQA	DLAGAGETTQAHMPFFDDMGVVSDHELRWD	F	F	I	P	F	F	3	0	0	2	0	1	1	3	1	1	1	0	1	2	1	0	2	0	0	0	0	0	19	1	1976.89	A0A7L8XVT2;A0A7L8XUV8;A0A3B5ZTQ6;A0A3B5YW96;A0A2P0YPE2;A0A3B5YW97;A0A3B5ZVD2	A0A7L8XVT2	245	263	yes	no	2	0.019992	56.225				By MS/MS		By MS/MS
GPAGRAIGVDLLRNPDLVATDPTVSF	YYGRGPIQLSHNYNYGPAGRAIGVDLLRNP	LRNPDLVATDPTVSFKTAMWFWMTAQAPKP	Y	G	P	S	F	K	3	2	1	3	0	0	0	3	0	1	3	0	0	1	3	1	2	0	0	3	0	0	26	0	2650.41	A0A3B6TZD9;A0A3B6SQ43;A0A3B6RP58	A0A3B6TZD9	149	174	no	no	3	0.0013164	87.102	By matching	By matching	By matching	By MS/MS	By MS/MS	By matching	By matching
HLPVWLGF	LRAIPWIFAWTQTRFHLPVWLGFGGAFKHI	AWTQTRFHLPVWLGFGGAFKHILKKDIRNF	F	H	L	G	F	G	0	0	0	0	0	0	0	1	1	0	2	0	0	1	1	0	0	1	0	1	0	0	8	1	967.528	A0A3B6MR18;A0A3B6LL76;A0A3B6KHJ0;O82072;A0A3B6RLI7;O48623;A0A077S3P8;A0A3B6GWF1;A0A3B6FQW8;A0A3B6ENB3;A0A077RRA0;A0A3B6GTT4;A0A3B6ECY0;A0A3B6SN06;A0A3B6TLI0	A0A3B6MR18	788	795	no	no	2	0.018875	93.595	By MS/MS	By MS/MS	By MS/MS	By MS/MS	By MS/MS	By MS/MS	By MS/MS
HRATPGGTGGVKTIGNY	KEGLAPINLIVEDKFHRATPGGTGGVKTIG	ATPGGTGGVKTIGNYASVLMAQKIAKEKGY	F	H	R	N	Y	A	1	1	1	0	0	0	0	5	1	1	0	1	0	0	1	0	3	0	1	1	0	0	17	0	1684.86	A0A3B5YYN4;A0A3B5ZUV3;A0A3B5Y061	A0A3B5YYN4	244	260	yes	no	3;4	2.4453e-12	129.42	By matching		By matching		By MS/MS		By MS/MS
IPEVIGKEIEKATSGIFPLQNVY	NQAASCDLKELVNKFIPEVIGKEIEKATSG	IEKATSGIFPLQNVYVRKVKILKAPKFDLG	F	I	P	V	Y	V	1	0	1	0	0	1	3	2	0	4	1	2	0	1	2	1	1	0	1	2	0	0	23	1	2544.38	A0A3B6HRG5	A0A3B6HRG5	189	211	yes	yes	3	0.00043345	86.546			By matching	By MS/MS	By MS/MS		By MS/MS
IPQPTWGNHPKVF	GGEFLARHYHERTIYIPQPTWGNHPKVFTL	IYIPQPTWGNHPKVFTLAGLTARSYRYYDP	Y	I	P	V	F	T	0	0	1	0	0	1	0	1	1	1	0	1	0	1	3	0	1	1	0	1	0	0	13	1	1519.79	A0A3B6FQY4;A0A077S3V2;B0FRH4;A0A3B6EN98;A0A3B6ELG3	A0A3B6FQY4	175	187	no	no	2;3	0.00073637	107.45	By MS/MS	By MS/MS	By MS/MS	By MS/MS	By MS/MS	By MS/MS	By MS/MS
ISELLVDELSAPSQEIIRKY	GYTRAGIYGPLPRIFISELLVDELSAPSQE	VDELSAPSQEIIRKYIKTSANGNKYAVLAS	F	I	S	K	Y	I	1	1	0	1	0	1	3	0	0	3	3	1	0	0	1	3	0	0	1	1	0	0	20	0	2302.24	A0A3B5YWB4;A0A3B5ZTI0;A0A3B5YV69;A0A3B5XYX2	A0A3B5YWB4	109	128	yes	no	3	8.3284e-06	112.44	By MS/MS	By matching	By matching			By MS/MS	By MS/MS
ITGESRKAVENSPF	DYVTRMKEGQKDIYYITGESRKAVENSPFL	YITGESRKAVENSPFLERLKKRGYEVLFMV	Y	I	T	P	F	L	1	1	1	0	0	0	2	1	0	1	0	1	0	1	1	2	1	0	0	1	0	0	14	0	1533.78	F4Y589;F4Y590;A0A3B6D834;F4Y591;A0A3B6D503	F4Y589	473	486	yes	no	2;3	0.011147	74.077	By MS/MS	By matching		By MS/MS	By matching	By MS/MS
IYPLYGLGELPQAF	LYSESLARFQGGSPYIYPLYGLGELPQAFA	YIYPLYGLGELPQAFARLSAVYGGTYMLNK	Y	I	Y	A	F	A	1	0	0	0	0	1	1	2	0	1	3	0	0	1	2	0	0	0	2	0	0	0	14	2	1579.83	A0A1D5SSE6;A0A3B5Y225;A0A3B5Y1Q8;A0A1D5SSE7;A0A3B6JKB4;A0A3B6IU10;A0A3B6HUC4;A0A3B6HTH3	A0A1D5SSE6	225	238	yes	no	2	0.00011625	121.09			By matching		By MS/MS		By MS/MS
KDQIYDIF	MFVLDEADEMLSRGFKDQIYDIFQLLPGKI	EMLSRGFKDQIYDIFQLLPGKIQVGVFSAT	F	K	D	I	F	Q	0	0	0	2	0	1	0	0	0	2	0	1	0	1	0	0	0	0	1	0	0	0	8	1	1040.52	P41378;A0A3B6TVN9;A0A0C4BKH5;A0A3B6QDH4;A0A3B6PIH9;A0A3B6NKH5;A0A3B6PJY5;M1NJV3	P41378	201	208	no	no	2	0.0040601	107.59	By MS/MS	By MS/MS	By MS/MS		By MS/MS	By MS/MS	By MS/MS
KFNDLNEVIKRANASQY	KIAQEEIFGPVQSIFKFNDLNEVIKRANAS	NDLNEVIKRANASQYGLAAGVFTNNLDTAN	F	K	F	Q	Y	G	2	1	3	1	0	1	1	0	0	1	1	2	0	1	0	1	0	0	1	1	0	0	17	1	2009.03	A0A3B6SGJ8;A0A3B6TGW7;A0A3B6RGM5;A0A3B6SH91	A0A3B6SGJ8	422	438	yes	no	3	0.00016662	104.1		By matching		By MS/MS	By MS/MS		By MS/MS
KGAWTEQFDSY	IDNTTKLVLANALYFKGAWTEQFDSYGTKN	ALYFKGAWTEQFDSYGTKNDYFYLLDGSSV	F	K	G	S	Y	G	1	0	0	1	0	1	1	1	0	0	0	1	0	1	0	1	1	1	1	0	0	0	11	2	1330.58	M1MQ64;Q41593;A0A3B6LS85	Q41593	181	191	no	no	2	0.0051232	122.13	By matching	By matching	By matching		By MS/MS	By matching
KHSDIKLKDDKTLLF	YMTYMFKYDTVHGHWKHSDIKLKDDKTLLF	KHSDIKLKDDKTLLFGEKPVTVFGVRNPEE	W	K	H	L	F	G	0	0	0	3	0	0	0	0	1	1	3	4	0	1	0	1	1	0	0	0	0	0	15	0	1800.01	A0A3B6RKE1;A0A1B1V4R0;C7C4X1;A0A1B1V4Q3;A0A3B6RKE8	A0A3B6RKE1	57	71	yes	no	3;4	0.0011703	78.228	By MS/MS		By matching	By MS/MS	By MS/MS	By MS/MS
KILPWGEEAY	TVVLWEWAKGDNQSWKILPWGEEAYAGGSA	DNQSWKILPWGEEAYAGGSANAPRGGSTEP	W	K	I	A	Y	A	1	0	0	0	0	0	2	1	0	1	1	1	0	0	1	0	0	1	1	0	0	0	10	1	1204.61	A0A3B6JKP4;A0A3B6IPJ3;A0A3B6JKB0;A0A3B6IR10;A0A3B6JHH7;A0A3B6IR32;A0A3B6HR50;A0A3B6HVK5;A0A3B6HUR7	A0A3B6HR50	133	142	no	no	2	0.0073862	89.401	By MS/MS	By MS/MS	By MS/MS	By MS/MS	By MS/MS	By MS/MS	By MS/MS
KTDLRFQSSAVSALQEAAEAY	KLPFQRLVREIAQDFKTDLRFQSSAVSALQ	QSSAVSALQEAAEAYLVGLFEDTNLCAIHA	F	K	T	A	Y	L	5	1	0	1	0	2	2	0	0	0	2	1	0	1	0	3	1	0	1	1	0	0	21	1	2284.13	A0A3B6AZ71;P68428;A0A3B6IUN7;A0A3B6FN81;A0A1D6CGH8;A0A1D6CJP6;A0A3B5Z2K8;A0A077RTJ8;A0A3B6GUS9;A0A3B6PGD8;A0A3B6C2I9;A0A3B6REY5;A0A3B6EHV5;A0A3B6NLD0;A0A3B6IS43	A0A3B6AZ71	80	100	yes	no	3	0.00027499	77.391	By matching	By MS/MS	By MS/MS	By MS/MS			By MS/MS
MCYPGQAF	IAAEYDAWSVNSGPWMCYPGQAFQVPALPA	SVNSGPWMCYPGQAFQVPALPACRPLLRLQ	W	M	C	A	F	Q	1	0	0	0	1	1	0	1	0	0	0	0	1	1	1	0	0	0	1	0	0	0	8	1	915.362	A0A3B6GNC7;A0A7H1K1S8;A0A3B6GR96;A0A077RSX3;Q4U1A5;Q4U1A4;Q4U1A2;Q4U1A0;Q4U196;Q4U198;A0A7H1K1S6;I6PZ03;A0A7H1K1T5;A0A7H1K1V0;A0A7H1K1T0;Q5UHI0;P01085;P01084;Q5MD68;A0A7H1K1T4;Q5UHH7;Q19A44;L7P0X6;A0A7H1K1T3;I6Q083;A0A7H1K1S4;A0A7H1K1T2;A0A7H1K1T6;A0A7H1K1T7	A0A3B6GNC7	35	42	yes	no	1	0.0042129	84.064			By MS/MS		By MS/MS	By matching
MSSPSGKVKKAIVGEQF	______________________________	SPSGKVKKAIVGEQFLAPLATDPTKFTVTK	-	M	S	Q	F	L	1	0	0	0	0	1	1	2	0	1	0	3	1	1	1	3	0	0	0	2	0	0	17	0	1791.96	A0A3B6UCJ1	A0A3B6UCJ1	1	17	yes	yes	2	0.022577	51.013	By MS/MS	By MS/MS	By MS/MS	By MS/MS	By MS/MS		By MS/MS
NEVGGGGGSQQCPQERPKLSSCKDY	ASTTFAQYSEVGGWYNEVGGGGGSQQCPQE	QCPQERPKLSSCKDYVMERCFTMKDFPVTW	Y	N	E	D	Y	V	0	1	1	1	2	3	2	5	0	0	1	2	0	0	2	3	0	0	1	1	0	0	25	0	2623.18	A0A140H135;A9JPD1;A8R0D1;Q10464;H2DLU3;B6Z278;A6N863;A6N862;A0A140H134;A0A0A7AAG7;Q6L713	A0A140H135	29	53	yes	no	3;4	0.0011846	79.236	By MS/MS	By MS/MS	By MS/MS				By MS/MS
PASQQQPGQGQQGHYPASQQQPGQGQQGHY	LASQQQPGQGQQGHYPASQQQPGQGQQGHY	PASQQQPGQGQQGHYPASQQQPGQGQQGHY	Y	P	A	H	Y	P	2	0	0	0	0	12	0	6	2	0	0	0	0	0	4	2	0	0	2	0	0	0	30	1	3201.44	A0A2L1K3K4;A0A165B8S1;A9YSK3;A9ZMG8;P10387;Q0Q5D3;V9TRL3;A0A023GQG9	A0A2L1K3K4	296	325	no	no	3;4	0.00040557	131.56
PGFGTTGSADAQKREVAAF	GFYTYDAFVAAAAAFPGFGTTGSADAQKRE	TTGSADAQKREVAAFLAQTSHETTGGWATA	F	P	G	A	F	L	4	1	0	1	0	1	1	3	0	0	0	1	0	2	1	1	2	0	0	1	0	0	19	1	1908.93	Q4Z8L8;Q4Z8L7	Q4Z8L8	65	83	yes	no	3	7.4789e-92	159.26
PKSGEHKCISPDCLLAFNSPF	DSVDGAGETLASVSYPKSGEHKCISPDCLL	KCISPDCLLAFNSPFNLRRHNYVHHTSSGS	Y	P	K	P	F	N	1	0	1	1	2	0	1	1	1	1	2	2	0	2	3	3	0	0	0	0	0	0	21	1	2289.09	A0A3B6MLB9;A0A3B6MK01;A0A3B6MK98;A0A3B6MK51;A0A3B6MIV0	A0A3B6MLB9	503	523	yes	no	2	0.000787	77.894	By MS/MS	By MS/MS	By MS/MS	By MS/MS	By MS/MS	By MS/MS	By MS/MS
PQQPQLPF	TQQPQQPFPQPQQTFPQQPQLPFPQQPQQP	PQPQQTFPQQPQLPFPQQPQQPFPQPQQPQ	F	P	Q	P	F	P	0	0	0	0	0	3	0	0	0	0	1	0	0	1	3	0	0	0	0	0	0	0	8	0	953.497	D0ES80;R9XUR8;R9XUA5;K7XEF1;D0ES85;D0EMA4;A0A4D6K4X0;A0A4D6K3Q4;A0A4D6K1C3;A0A4D6Q7Q8;A0A4D6K2W9;A0A4D6JZI5;A0A4D6JZB7;Q94G95;Q94G90;B6UKM7;P21292;R9XWA1;M9TE79;B6UKN5;B6UKM5;A0A290XZ23;R9XSZ2;D0ES81;B6UKN1;B6UKN7;A0A4D6QBN0;B6UKP0;A0A5B9Y1W2;A0A4D6Q688;A0A4D6Q658;B6UKQ7	A0A4D6QBN0	100	107	no	no	1	0.018697	96.048	By MS/MS		By MS/MS	By matching	By matching	By MS/MS
QGFASGSLDKDAQSVRMF	LMRSKALLPFFDSAYQGFASGSLDKDAQSV	ASGSLDKDAQSVRMFVADGGELLMAQSYAK	Y	Q	G	M	F	V	2	1	0	2	0	2	0	2	0	0	1	1	1	2	0	3	0	0	0	1	0	0	18	1	1942.92	A0A3B6FQY4;A0A077S3V2;B0FRH4;A0A3B6EN98;A0A3B6ELG3	A0A3B6FQY4	265	282	no	no	3	4.7117e-05	138.55	By MS/MS	By matching	By matching	By matching	By matching		By matching
QWASKEGALAEENMRGICF	VQYLNEIKDSVVAGFQWASKEGALAEENMR	KEGALAEENMRGICFEVCDVVLHTDAIHRG	F	Q	W	C	F	E	3	1	1	0	1	1	3	2	0	1	1	1	1	1	0	1	0	1	0	0	0	0	19	1	2138.99	A0A3B6RQD1;A0A3B6I3X0;A0A3B6TWP7;A0A3B6SM60;A0A3B6N1J5;A0A3B6LX58;A0A3B6LXC1;A0A3B6N2V5;A0A3B6EGB6;A0A3B6HZX3;A0A3B6FM80;A0A3B6GTM1	A0A3B6RQD1	669	687	yes	no	3	0.00059466	82.709	By matching	By matching	By MS/MS	By MS/MS	By matching	By matching	By MS/MS
RALTVPELTQQMW	MVGFAPLTSRGSQQYRALTVPELTQQMWDA	QYRALTVPELTQQMWDAKNMMCAADPRHGR	Y	R	A	M	W	D	1	1	0	0	0	2	1	0	0	0	2	0	1	0	1	0	2	1	0	1	0	0	13	0	1571.81	A0A3B6GX40;Q9ZRB0;A0A3B6EP82;A0A3B6PKU0;Q9ZRA9;A0A3B6IJ72;A0A3B6JBY4;A0A3B6I0T8;W5FJT8;A0A3B6KNM8;A0A1D6BQY9;Q9ZRB1;A0A3B6KUR6;W5D048;A0A3B6UBD1;A0A3B6IW75;A0A3B6KQJ1;Q9ZRA7	A0A3B6GX40	334	346	yes	no	2	0.011697	82.417	By MS/MS	By MS/MS	By MS/MS	By matching	By MS/MS	By matching	By MS/MS
RRIIRSDHGF	HGDGRRPYVFGPRSFRRIIRSDHGFVKALR	GPRSFRRIIRSDHGFVKALRPFDEVSRLLR	F	R	R	G	F	V	0	3	0	1	0	0	0	1	1	2	0	0	0	1	0	1	0	0	0	0	0	0	10	0	1255.69	B7U6L4;I6QQ39	B7U6L4	142	151	no	no	3	0.0014363	86.67	By matching			By MS/MS	By MS/MS		By MS/MS
RSLLEGEGSSGGGGRGGGSF	LLDIKIRLENEIQTYRSLLEGEGSSGGGGR	GEGSSGGGGRGGGSFGGGYGGGSSGGGSSG	Y	R	S	S	F	G	0	2	0	0	0	0	2	9	0	0	2	0	0	1	0	4	0	0	0	0	0	0	20	0	1822.86	CON__P13645	CON__P13645	450	469	yes	yes	3	0.00010005	95.206	By matching	By matching	By MS/MS	By MS/MS	By MS/MS	By MS/MS	By matching
SEIINESVIESVDSLNPF	MMAQIEVLRKKGHSYSEIINESVIESVDSL	INESVIESVDSLNPFMHARGVAFMVDNCST	Y	S	E	P	F	M	0	0	2	1	0	0	3	0	0	3	1	0	0	1	1	4	0	0	0	2	0	0	18	0	1990.97	A0A3B5Y7Y1;A0A3B6A2T6;A0A3B5Z5S1;A0A3B6A1F1	A0A3B5Y7Y1	474	491	yes	no	2	2.9973e-05	156.14			By matching	By MS/MS	By MS/MS
SGVGEVVVMCEHGQPAKRHVCF	GSPIKIPATIEDPNYSGVGEVVVMCEHGQP	VMCEHGQPAKRHVCFSGISTGRRFLACGLD	Y	S	G	C	F	S	1	1	0	0	2	1	2	3	2	0	0	1	1	1	1	1	0	0	0	5	0	0	22	0	2368.12	A0A3B6LH30	A0A3B6LH30	34	55	yes	yes	2	0.011317	46.88	By MS/MS	By MS/MS		By matching	By matching	By MS/MS	By MS/MS
SPIGFGGEQPQSF	MLLNPVSTPGSFQEFSPIGFGGEQPQSFFS	EFSPIGFGGEQPQSFFSVFSDEVIRAAFNT	F	S	P	S	F	F	0	0	0	0	0	2	1	3	0	1	0	0	0	2	2	2	0	0	0	0	0	0	13	1	1349.63	A0A3B6MYZ0;A0A3B6LUV8	A0A3B6MYZ0	182	194	no	no	2	9.8556e-05	137.05	By MS/MS	By matching	By matching	By matching	By MS/MS	By MS/MS	By matching
SQQQQPPFSQQQQPPFSQQQQPPF	QQQQPPYSQQQQPPYSQQQQPPFSQQQQPP	QQQQPPFSQQQQPPFSQQQQQPPFTQQQQP	Y	S	Q	P	F	S	0	0	0	0	0	12	0	0	0	0	0	0	0	3	6	3	0	0	0	0	0	0	24	2	2839.33	D3UAL5;Q6SPZ1;A0A0S2GJQ1;Q0PW11;F8SGQ4;A0A0S2GJQ4;C3VN74;R4JAR7;Q6SPZ2;Q6SPZ3;R4JBI2;R9XT25;B8R6A0;R9XT45;R9XWF4;R9XVB6;C3VN76;X2J8E3;R4JB44;R4JD42;A0A1U9XL81;Q6SPZ0;D2DII1;D3U317;R4JBE8;A0A1G4P206;R9XUU0;R4JB34;R4JB50;Q8W3V0;C3VN75;R9XV91;R4JFL5;R4JBH8;R4JB19;R9XWD5;R9XV98;R9XUD0;Q8W3U9;R4V1P5;M1GMA2;D2DII7;R9XUF6;M1GL80;B3EY91;R9XWE0	D3UAL5	86	109	no	no	3	0.02185	76.049			By MS/MS		By MS/MS
STVIHERGSPETLRDPRGF	FLRAPGVQTPVIVRFSTVIHERGSPETLRD	HERGSPETLRDPRGFAIKFYTREGNWDLVG	F	S	T	G	F	A	0	3	0	1	0	0	2	2	1	1	1	0	0	1	2	2	2	0	0	1	0	0	19	0	2153.1	A0A0A7MA13;Q43206;D6PW71;A0A3B6KQP3;A0A3B6JQL2;A0A3B6JMX0;A0A3B6IUU1	A0A0A7MA13	104	122	yes	no	4;5	0.0010983	70.942	By MS/MS	By matching	By matching	By MS/MS		By matching	By matching
SVFPSPKVSDTVVEPY	SKIREEYPDRMMLTFSVFPSPKVSDTVVEP	VFPSPKVSDTVVEPYNATLSVHQLVENADE	F	S	V	P	Y	N	0	0	0	1	0	0	1	0	0	0	0	1	0	1	3	3	1	0	1	4	0	0	16	1	1749.88	A0A3B6GX40;Q9ZRB0;A0A3B6EP82;A0A3B6PKU0;Q9ZRA9;A0A3B6IJ72;A0A3B6JBY4;A0A3B6I0T8;W5FJT8;A0A3B6KNM8;A0A1D6BQY9;Q9ZRB1;A0A3B6KUR6;W5D048;A0A3B6UBD1;A0A3B6IW75;A0A3B6KQJ1;Q9ZRA7;A0A3B6KAW8;A0A3B6PKU4;A0A3B6QCD2;A0A2R3SYE8;Q9ZRA8;A0A2R3SYF9;A0A3B6KAW3;A0A3B5XWA8;A0A3B5XXK8;A0A2R3SYE1;A0A3B5Y1M6;A0A3B6KDC0;A0A3B5XYT9;W5AET6;A0A3B6KDB0;Q9ZRB2;A0A3B6KE39;A0A3B5XXW6;A0A3B6KC60;A0A3B6KDA3;A0A3B5XX90;A0A3B6…	A0A3B6GX40	220	235	yes	no	2	0.00025423	118.77	By MS/MS			By MS/MS			By MS/MS
TRVPCNWPGMDIAF	QADQLRAAGRLQIQYTRVPCNWPGMDIAFK	YTRVPCNWPGMDIAFKVDAGSNSYYLAMLI	Y	T	R	A	F	K	1	1	1	1	1	0	0	1	0	1	0	0	1	1	2	0	1	1	0	1	0	0	14	1	1605.74	A0A481S248;A0A3B6QI94;A0A3B6NQA3	A0A481S248	157	170	yes	no	2	0.0036585	98.156	By MS/MS		By MS/MS		By MS/MS	By MS/MS
YNAANAALINFF	TASATGWNPVPRMIFYNAANAALINFFETL	MIFYNAANAALINFFETLRSELGSEVGITI	F	Y	N	F	F	E	4	0	3	0	0	0	0	0	0	1	1	0	0	2	0	0	0	0	1	0	0	0	12	2	1327.66	Q0GJJ2;A0A3B6HYG1;A0A3B6N228	Q0GJJ2	197	208	yes	no	2	0.0051136	118.32		By MS/MS		By MS/MS	By MS/MS
YNVVIEELPANVADLL	VTREDERMLFDIQKFYNVVIEELPANVADL	NVVIEELPANVADLL_______________	F	Y	N	L	L	-	2	0	2	1	0	0	2	0	0	1	3	0	0	0	1	0	0	0	1	3	0	0	16	1	1770.94	P41378;A0A3B6TVN9;A0A0C4BKH5;A0A3B6PID0;A0A3B6QDH4;A0A3B6PIH9;A0A3B6NKH5;A0A3B6PJY5	P41378	399	414	no	no	2	4.0749e-17	111.94	By MS/MS	By matching	By MS/MS	By MS/MS	By matching		By MS/MS
YPTPPQQPGQGQQGY	QPGQWQQPGQGQQGYYPTPPQQPGQGQQGY	YPTPPQQPGQGQQGYYPTSPQQPGQWQQLG	Y	Y	P	G	Y	Y	0	0	0	0	0	5	0	3	0	0	0	0	0	0	4	0	1	0	2	0	0	0	15	1	1644.75	A0A1D8V7C2	A0A1D8V7C2	362	376	yes	yes	2	2.1107e-07	164.1			By MS/MS		By matching	By MS/MS	By matching
AAAKGAQAKDAGAHGAQVAAGETKEATATAAEY	GSDSAARTLGSTGDYAAAKGAQAKDAGAHG	AAGETKEATATAAEYAKQAAAKAKEVTLTT	Y	A	A	E	Y	A	14	0	0	1	0	2	3	4	1	0	0	3	0	0	0	0	3	0	1	1	0	0	33	0	3085.51	A0A3B6A0K5	A0A3B6A0K5	269	301	yes	yes	3;4;5	3.1785e-11	151.64	By matching	By matching	By MS/MS	By matching	By MS/MS	By MS/MS	By matching
AASAAAVMEELRGSF	______________________________	AASAAAVMEELRGSFREGRTRPAEWRTAQL	M	A	A	S	F	R	5	1	0	0	0	0	2	1	0	0	1	0	1	1	0	2	0	0	0	1	0	0	15	0	1508.73	A0A3B6JG13;A0A3B6ILP3;A0A3B6HY41	A0A3B6JG13	2	16	yes	no	2	5.9621e-22	180.18	By MS/MS	By MS/MS	By MS/MS	By MS/MS	By MS/MS
AAVPVKPSAEFPNAARWY	YISGDGITKDDVKVFAAVPVKPSAEFPNAA	PVKPSAEFPNAARWYDTVAAAVASRFPGQS	F	A	A	W	Y	D	5	1	1	0	0	0	1	0	0	0	0	1	0	1	3	1	0	1	1	2	0	0	18	2	1973.02	A0A3B6DB70;A0A3B6ATD7;A0A7H4LD45	A0A3B6DB70	41	58	yes	no	3	0.0046149	87.388	By matching	By matching		By matching	By MS/MS	By matching	By matching
ADEAKAKGNAAF	______________________________	______________________________	M	A	D	A	F	S	5	0	1	1	0	0	1	1	0	0	0	2	0	1	0	0	0	0	0	0	0	0	12	0	1191.59	A0A3B6QFL1;A0A3B6PN36;F8RP11;A0A4Y1LT76;A0A3B6NS49	A0A3B6QFL1	2	13	yes	no	2	2.7572e-06	104.95		By MS/MS	By MS/MS				By matching
AKTAAEKAREAALAAGKTTAEY	AKDVTVSTGGTAAEYAKTAAEKAREAALAA	AREAALAAGKTTAEYTQQAAVKGKDVTVST	Y	A	K	E	Y	T	9	1	0	0	0	0	3	1	0	0	1	3	0	0	0	0	3	0	1	0	0	0	22	0	2221.17	A0A3B5Y5E3;A0A3B5Z3G6	A0A3B5Y5E3	358	379	no	no	4	0.0022656	60.991	By matching	By matching	By matching	By matching			By MS/MS
ALRLASTISSNPKSAASNAAF	LATDVRLSIAHQTRFALRLASTISSNPKSA	TISSNPKSAASNAAFSPVSLHSALSLLAAG	F	A	L	A	F	S	6	1	2	0	0	0	0	0	0	1	2	1	0	1	1	5	1	0	0	0	0	0	21	0	2076.1	P93693;C0LF30;A0A3B6MWJ8;C0LF32;Q41593	P93693	20	40	no	no	3	6.0625e-11	98.175							By MS/MS
ALSGSWDGELRLW	GHFVQDVVLSSDGQFALSGSWDGELRLWDL	QFALSGSWDGELRLWDLSTGVTTRRFVGHE	F	A	L	L	W	D	1	1	0	1	0	0	1	2	0	0	3	0	0	0	0	2	0	2	0	0	0	0	13	1	1488.74	W5D4F5;A0A3B6EHK7;A0A3B6A211	W5D4F5	88	100	no	no	2	0.001383	98.943		By matching			By MS/MS		By matching
ALSVEKTSSGREY	______________________________	______________________________	M	A	L	E	Y	K	1	1	0	0	0	0	2	1	0	0	1	1	0	0	0	3	1	0	1	1	0	0	13	0	1425.71	A0A3B6CE80;A0A3B6CE50;A0A1D5UKX4;A0A3B6CE58;A0A3B6B6M7;P32112	A0A3B6CE80	2	14	yes	no	2	1.4566e-52	150.46		By MS/MS	By matching	By matching	By matching		By MS/MS
AVPKEQQDKVVKF	DWHACLDNKVGFKGFAVPKEQQDKVVKFDF	GFAVPKEQQDKVVKFDFNGQPAELKHGSVV	F	A	V	K	F	D	1	0	0	1	0	2	1	0	0	0	0	3	0	1	1	0	0	0	0	3	0	0	13	0	1514.85	A0A3B6QPD1;A0A3B6QKY1;A0A3B6NVD9;A0A3B6PT84;D4NYD5	A0A3B6QPD1	411	423	yes	no	3	0.0012979	84.365		By matching	By matching				By MS/MS
CTIAPVGFF	LETLPAMCNVYIPPYCTIAPVGFFGTNYR_	VYIPPYCTIAPVGFFGTNYR__________	Y	C	T	F	F	G	1	0	0	0	1	0	0	1	0	1	0	0	0	2	1	0	1	0	0	1	0	0	9	1	953.468	A0A1W6C2K0;A0A2P1H6A2;A0A0K2QJB4;J7I026	A0A1W6C2K0	279	287	yes	no	1;2	0.0002175	107.49	By MS/MS
CTPSAQWPCVPGKRY	WGYCFKQERGAVADYCTPSAQWPCVPGKRY	CTPSAQWPCVPGKRYYGRGPIQLSHNYNYG	Y	C	T	R	Y	Y	1	1	0	0	2	1	0	1	0	0	0	1	0	0	3	1	1	1	1	1	0	0	15	1	1691.79	A0A3B6SU01	A0A3B6SU01	120	134	yes	yes	3	0.00085517	86.291	By matching	By matching	By matching	By MS/MS	By MS/MS	By matching	By MS/MS
DLESKHIVQDLRPEVPVSTKQMLY	RYWLCAATQDSIKIWDLESKHIVQDLRPEV	DLRPEVPVSTKQMLYCTCLSWSADGSTLYA	W	D	L	L	Y	C	0	1	0	2	0	2	2	0	1	1	3	2	1	0	2	2	1	0	1	3	0	0	24	0	2824.48	W5D4F5;A0A3B6EHK7	W5D4F5	275	298	yes	no	4	0.00053422	103.53							By MS/MS
EGERTRTRDNNLLGKF	STYSDNQPGVLIQVYEGERTRTRDNNLLGK	GERTRTRDNNLLGKFELSGIPPAPRGVPQI	Y	E	G	K	F	E	0	3	2	1	0	0	2	2	0	0	2	1	0	1	0	0	2	0	0	0	0	0	16	0	1904.98	A0A3B6KDM7;A0A3B6C9B5;A0A3B6LHN9;A0A3B6NV28;A0A3B6MM33;W5GLX4;A0A3B6NVM6;A0A3B6LHE6;A0A3B6LHI9;A0A1D5YF62;A0A3B6LV71;A0A3B6LWI0;A0A3B6N2A3;A0A3B6NVZ7;A0A3B6LHJ2;A0A3B6LJ54	A0A3B6KDM7	450	465	no	no	3;4	0.00045921	92.939	By MS/MS	By matching	By matching	By matching		By matching	By MS/MS
ERNGVPIGPRANSDWLY	TPVSYQDDWHVGFVYERNGVPIGPRANSDW	NGVPIGPRANSDWLYIVPWGMNKAVTYVKE	Y	E	R	L	Y	I	1	2	2	1	0	0	1	2	0	1	1	0	0	0	2	1	0	1	1	1	0	0	17	1	1942.96	A0A1D5V0T8;A0A3B6C197;J3RHG6;A0A3B6C1C0;A0A3B6ASR5	A0A1D5V0T8	371	387	yes	no	3	0.040817	41.202	By MS/MS		By MS/MS	By MS/MS	By MS/MS		By MS/MS
ESLKGCLQYGGMGSAVLTTTRDKQVPEIMDANRPY	LLVLDDVWDREVHKWESLKGCLQYGGMGSA	RDKQVPEIMDANRPYNLGPLEDRFLKEIIE	W	E	S	P	Y	N	2	2	1	2	1	2	2	4	0	1	3	2	2	0	2	2	3	0	2	2	0	0	35	1	3827.86	A0A3B5ZNY8	A0A3B5ZNY8	293	327	yes	yes	3;4	0.00068079	45.527				By MS/MS	By MS/MS	By MS/MS
FEKAIGINVPRSRF	KVLQLETAAGAAIRFFEKAIGINVPRSRFL	FFEKAIGINVPRSRFLPVKATSDLLLVQSD	F	F	E	R	F	L	1	2	1	0	0	0	1	1	0	2	0	1	0	2	1	1	0	0	0	1	0	0	14	1	1632.91	A0A1D6S518;A0A1D6S519;A0A3B6LQR3	A0A1D6S518	347	360	yes	no	4	0.00050223	91.441		By matching		By MS/MS			By MS/MS
FQSNAPKAMLF	TFDKNPDNHPYLLKFFQSNAPKAMLFLNFS	LLKFFQSNAPKAMLFLNFSTGPFESFKKAY	F	F	Q	L	F	L	2	0	1	0	0	1	0	0	0	0	1	1	1	2	1	1	0	0	0	0	0	0	11	1	1252.63	A0A024FR39;A0A024FSC1;A0A3B6HYX1;A0A024FRZ0;Q7FYS2;Q4W247;P52589;Q6JAC3;Q6JAC0;A0A3B6IQT3;Q93XQ8;B9A8E3;A0A024FRN3;F8THZ8;F8THZ5	A0A3B6IQT3	247	257	no	no	2	0.010212	77.533					By MS/MS		By MS/MS
FVDNGTY	RDAGTYNDTPQRTRFFVDNGTYLTEQGRFF	DTPQRTRFFVDNGTYLTEQGRFFLAWYSNN	F	F	V	T	Y	L	0	0	1	1	0	0	0	1	0	0	0	0	0	1	0	0	1	0	1	1	0	0	7	1	814.35	A0A3B6IYD4;A0A3B6J0P1;A0A3B6KSH4;Q7X9M2;A0A3B6U9P0;A0A3B6TZ67;A0A3B6UA75;A0A3B6U3W8;A0A3B6U3N9	A0A3B6U9P0	247	253	no	no	1	0.019784	154.92	By MS/MS	By MS/MS	By MS/MS	By MS/MS	By MS/MS	By matching	By matching
GEMILELLIAQTQPQKVCSQIGLCLF	EGIISTECKEVVSQYGEMILELLIAQTQPQ	TQPQKVCSQIGLCLFDGTHSVSNGIESVVG	Y	G	E	L	F	D	1	0	0	0	2	4	2	2	0	3	5	1	1	1	1	1	1	0	0	1	0	0	26	0	2874.51	Q401N6;A0A3B5YT54;A0A3B5XVJ2	Q401N6	322	347	yes	no	3	0.024324	43.162		By MS/MS	By MS/MS		By MS/MS	By MS/MS
GITAENVIAAAKSL	KFGASAPAPKIYKEYGITAENVIAAAKSL_	YGITAENVIAAAKSL_______________	Y	G	I	S	L	-	4	0	1	0	0	0	1	1	0	2	1	1	0	0	0	1	1	0	0	1	0	0	14	0	1356.76	A0A3B6U010;A0A3B6U4U3;A0A3B6TID0	A0A3B6U010	569	582	yes	no	2	0.0090321	67.999	By matching	By MS/MS		By MS/MS	By matching
GLGGSKRISIGGGSCAISGGY	GGACGGAGFGSRSLYGLGGSKRISIGGGSC	RISIGGGSCAISGGYGSRAGGSYGFGGAGS	Y	G	L	G	Y	G	1	1	0	0	1	0	0	8	0	3	1	1	0	0	0	4	0	0	1	0	0	0	21	0	1895.95	CON__P48668;CON__P04259;CON__P02538	CON__P48668	63	83	yes	no	2;3	2.6289e-05	138.68	By MS/MS	By MS/MS				By matching
GVGTQVGAY	SVNVPVYGTTTSVPFGVGTQVGAY______	TTSVPFGVGTQVGAY_______________	F	G	V	A	Y	-	1	0	0	0	0	1	0	3	0	0	0	0	0	0	0	0	1	0	1	2	0	0	9	0	850.418	Q6J161;F8SGQ3;B2BZD1;A0A0S2GJS0;Q8W3X6;Q0QBR3;R4JBK0;Q0GNG1;Q8H737	Q6J161	336	344	no	no	1;2	3.2803e-06	161.9	By matching	By MS/MS	By MS/MS	By matching	By matching	By matching	By matching
GVRNPEEIPWGEAGADYVVESTGVF	DDKTLLFGEKPVTVFGVRNPEEIPWGEAGA	GEAGADYVVESTGVFTDKDKAAAHLKKVVI	F	G	V	V	F	T	2	1	1	1	0	0	4	4	0	1	0	0	0	1	2	1	1	1	1	4	0	0	25	2	2677.27	A0A3B6RKE1;A0A1B1V4R0;C7C4X1;A0A1B1V4Q3;A0A3B6RKE8	A0A3B6RKE1	80	104	yes	no	2;3	0.015891	112.24	By MS/MS	By matching	By MS/MS	By matching	By matching	By matching
GWDKISNIIF	PFTIANNMSLVWNKFGWDKISNIIFVDPAT	VWNKFGWDKISNIIFVDPATGTGFSYSSDD	F	G	W	I	F	V	0	0	1	1	0	0	0	1	0	3	0	1	0	1	0	1	0	1	0	0	0	0	10	1	1191.63	P11515;A0A3B6PFH4;A0A3B6QBD5;A0A3B6NJC1	P11515	153	162	yes	no	2	0.0034273	98.233	By MS/MS	By MS/MS			By MS/MS
HFIVPELSPATKF	TVPAMEMTKWFDTNYHFIVPELSPATKFSY	NYHFIVPELSPATKFSYASHKAVSEYKEAK	Y	H	F	K	F	S	1	0	0	0	0	0	1	0	1	1	1	1	0	2	2	1	1	0	0	1	0	0	13	1	1484.8	A0A3B6JDD4;A0A3B6ILS4;A0A3B6HXB3;A0A3B6JCF8;A0A3B6IMQ1	A0A3B6JDD4	118	130	yes	no	3	0.0014397	84.169				By MS/MS			By MS/MS
IADSDVITQVIEEKYPTPSLVTPAEY	PEGKVPVYNGGDGKWIADSDVITQVIEEKY	EEKYPTPSLVTPAEYASVGSKIFSTFVTFL	W	I	A	E	Y	A	2	0	0	2	0	1	3	0	0	3	1	1	0	0	3	2	3	0	2	3	0	0	26	1	2877.45	Q84UH6;A0A3B5XVD9	Q84UH6	70	95	yes	no	3	0.0019341	69.07	By MS/MS		By matching	By matching	By matching	By MS/MS	By matching
IHGQCAIIMF	TAGQEKFGGLRDGYYIHGQCAIIMFDVTSR	RDGYYIHGQCAIIMFDVTSRLTYKNVPTWH	Y	I	H	M	F	D	1	0	0	0	1	1	0	1	1	3	0	0	1	1	0	0	0	0	0	0	0	0	10	0	1131.56	A0A3B6SHL8;A0A3B6TMF3;A0A3B6SNM6;A0A3B6A2U5;A0A3B5Z534;Q944C6	A0A3B6SHL8	84	93	yes	no	2	0.0052138	119.57	By MS/MS	By MS/MS			By MS/MS	By MS/MS	By matching
KVALDSDALMF	TYDGYKVGCDLPGKYKVALDSDALMFGGHG	PGKYKVALDSDALMFGGHGRVAHDNDHFTS	Y	K	V	M	F	G	2	0	0	2	0	0	0	0	0	0	2	1	1	1	0	1	0	0	0	1	0	0	11	0	1208.61	O04074;A0A3B6TZY6;A0A3B6TMZ7;Q9XGB2;A0A3B6SQD7;A0A3B6RT04;Q9FUU8;Q9XGB1;Q9XGB3;A0A3B6SLM3;A0A3B6RST4;Q9XED2	O04074	703	713	yes	no	2	0.019055	78.516			By MS/MS		By MS/MS
LIREDVTGVVLF	MPIVMDFVADHPFLFLIREDVTGVVLFIGH	FLFLIREDVTGVVLFIGHVANPLVSS____	F	L	I	L	F	I	0	1	0	1	0	0	1	1	0	1	2	0	0	1	0	0	1	0	0	3	0	0	12	0	1359.78	A0A3B6TLW2;C0LF31;C0LF33	A0A3B6TLW2	375	386	yes	no	2	0.01415	79.974				By MS/MS		By MS/MS
LPVIESF	EMQRQGTPLYNIKAYLPVIESFGFSSTLRA	PLYNIKAYLPVIESFGFSSTLRAATSGQAF	Y	L	P	S	F	G	0	0	0	0	0	0	1	0	0	1	1	0	0	1	1	1	0	0	0	1	0	0	7	0	803.443	A0A3B6RQD1;A0A3B6I3X0;A0A3B6TWP7;A0A3B6SM60;A0A3B6N1J5;A0A3B6LX58;A0A3B6LXC1;A0A3B6N2V5;A0A3B6I318;A0A3B6LX08;A0A3B6EGB6;A0A3B6HZX3;A0A3B6FM80;A0A3B6GTM1;A0A3B6SNB4;A0A3B6TI27;A0A3B6TNH8;Q7XYB6;A0A3B6RIT4	A0A3B6RQD1	773	779	yes	no	1	0.032212	117.54		By matching	By MS/MS	By matching	By MS/MS	By matching	By matching
LPVPVIKSVIDSMVY	RFPYRGLLIDTARHYLPVPVIKSVIDSMVY	LPVPVIKSVIDSMVYSKLNVLHWHIVDEQS	Y	L	P	V	Y	S	0	0	0	1	0	0	0	0	0	2	1	1	1	0	2	2	0	0	1	4	0	0	15	0	1658.93	A0A3B5ZWH2;A0A3B5YZC7;A0A3B5Y1N4	A0A3B5ZWH2	186	200	yes	no	2	0.0036647	94.692	By MS/MS	By MS/MS	By matching	By MS/MS	By MS/MS		By matching
LQPHQPF	ADPSGQVQWPQQQPFLQPHQPFSQQPQQIF	QWPQQQPFLQPHQPFSQQPQQIFPQPQQTF	F	L	Q	P	F	S	0	0	0	0	0	2	0	0	1	0	1	0	0	1	2	0	0	0	0	0	0	0	7	0	865.445	B6UKP4;Q6EEX1	B6UKP4	38	44	no	no	2	0.027779	116	By MS/MS	By MS/MS	By MS/MS	By MS/MS	By MS/MS		By MS/MS
LQQQMNPCENY	QQSFPQQQQPLIQPYLQQQMNPCENYLLQQ	IQPYLQQQMNPCENYLLQQCNPVSLVSSLV	Y	L	Q	N	Y	L	0	0	2	0	1	3	1	0	0	0	1	0	1	0	1	0	0	0	1	0	0	0	11	0	1366.56	D0ES79	D0ES79	147	157	yes	yes	3	0.030164	50.108				By MS/MS	By MS/MS	By MS/MS	By matching
LQQQQPPFSQQPPISQQQQPPF	QQQSPFSQQQQQPPFLQQQQPPFSQQPPIS	FSQQPPISQQQQPPFSQQQQPQFSQQQQPP	F	L	Q	P	F	S	0	0	0	0	0	10	0	0	0	1	1	0	0	2	6	2	0	0	0	0	0	0	22	1	2575.28	D3UAL5;Q6SPZ1;A0A0S2GJQ1;Q0PW11;F8SGQ4;A0A0S2GJQ4;C3VN74;R4JAR7;Q6SPZ2;Q6SPZ3;R4JBI2;R9XT25;B8R6A0;R9XT45;R9XWF4;R9XUF2;R9XWF9;R9XVB6;C3VN76;X2J8E3;X2JAE7;Q8W3V0;R4JFL5;R4JBH8;R4JB19;R9XWD5;R9XV98;R9XUD0;Q8W3U9;R4V1P5;M1GMA2;D2DII7;R9XUF6;M1GL80;B3EY91;R9XWE0	D3UAL5	40	61	no	no	3	0.0055362	55.206					By matching
LRELISNASDALDKIRF	LSLIINTFYSNKEIFLRELISNASDALDKI	ELISNASDALDKIRFESLTDKSKLDAQPEL	F	L	R	R	F	E	2	2	1	2	0	0	1	0	0	2	3	1	0	1	0	2	0	0	0	0	0	0	17	0	1960.07	A0A3B6SIR8;F4Y594;F4Y593;F4Y592;A0A3B6RHR0;A0A2U8M475;Q9ZRG0;A0A3B6SUH7;A0A3B6RPC7;A0A3B6ST62;A0A3B6SPF0;A0A3B6RS92;A0A3B6TYS2	A0A3B6SIR8	33	49	no	no	4	1.5571e-05	122.31	By matching		By MS/MS				By MS/MS
LVVAAGW	REFGTVYLGDKNVAYLVVAAGWARVKEQGP	LGDKNVAYLVVAAGWARVKEQGPKGGEPLP	Y	L	V	G	W	A	2	0	0	0	0	0	0	1	0	0	1	0	0	0	0	0	0	1	0	2	0	0	7	0	714.406	A0A3B6JCE1;W5EB84	A0A3B6JCE1	111	117	yes	no	1	0.036339	110.2			By matching		By MS/MS		By MS/MS
MLTSPNISLDDDGLVYVY	NWLSEQYKEIQRSRYMLTSPNISLDDDGLV	SPNISLDDDGLVYVYRVQITPAKVYFYGPE	Y	M	L	V	Y	R	0	0	1	3	0	0	0	1	0	1	3	0	1	0	1	2	1	0	2	2	0	0	18	1	2013.96	A0A3B6QHK9	A0A3B6QHK9	357	374	yes	yes	2	2.8465e-05	103.34					By MS/MS
NLAGHNSGSILDHSIQIW	ANKATPISLAQHTYWNLAGHNSGSILDHSI	GHNSGSILDHSIQIWAKHVTPVNENTIPTG	W	N	L	I	W	A	1	0	2	1	0	1	0	2	2	3	2	0	0	0	0	3	0	1	0	0	0	0	18	0	1960.98	A0A3B6DD34;A0A3B6AUU3;W5C753;A0A3B6AU90	A0A3B6DD34	105	122	yes	no	3	0.0030914	65.105	By MS/MS	By MS/MS	By matching		By MS/MS		By MS/MS
NLGGHGSGSVLGEEVRLF	RGKATPVNLAHHAYWNLGGHGSGSVLGEEV	GHGSGSVLGEEVRLFASRYTPVDAALIPTG	W	N	L	L	F	A	0	1	1	0	0	0	2	5	1	0	3	0	0	1	0	2	0	0	0	2	0	0	18	0	1826.93	A0A3B6TMS9;A0A3B6TFU9;A0A3B6TLK7	A0A3B6TMS9	200	217	yes	no	3	0.00031058	80.316	By MS/MS	By matching	By matching		By MS/MS	By matching	By MS/MS
PGFGATGSADAQKREVAAF	GFYTYDAFVAAASAFPGFGATGSADAQKRE	ATGSADAQKREVAAFLAQTSHETTGGWATA	F	P	G	A	F	L	5	1	0	1	0	1	1	3	0	0	0	1	0	2	1	1	1	0	0	1	0	0	19	1	1878.92	A0A3B6SU01	A0A3B6SU01	65	83	yes	yes	3	0.00092336	72.644	By MS/MS	By MS/MS	By matching	By MS/MS		By matching	By matching
PGQASPQQPGQGQQPGKW	GYYPGVTSPRQGSYYPGQASPQQPGQGQQP	ASPQQPGQGQQPGKWQEPGQGQQWYYPTSL	Y	P	G	K	W	Q	1	0	0	0	0	6	0	4	0	0	0	1	0	0	4	1	0	1	0	0	0	0	18	0	1874.9	Q03871;Q94IJ6;Q0Q5D8;W6AX70;U5YQV1;Q52JL2;W6AWK6;A5HMG2;A0A060AER5;W6AW92;A0A2L1K3K4;A0A165B8S1;A9YSK3;A9ZMG8;P10387;Q0Q5D3;V9TRL3;A0A1W6C2J9;Q38LF4;B8YPU3;Q8H0L6;A3RF26;X5CHT6;A0A023GQG9	A0A2L1K3K4	141	158	no	no	2	0	347.99	By matching	By matching	By MS/MS
PGQASSQRPGQGQQPGQGQQEY	RYYLSVTSPQQVSYYPGQASSQRPGQGQQP	RPGQGQQPGQGQQEYYLTSPQQSGQWQQPG	Y	P	G	E	Y	Y	1	1	0	0	0	8	1	5	0	0	0	0	0	0	3	2	0	0	1	0	0	0	22	0	2312.05	Q03872;A0A059UHD1;G3K725;A0A0X9ARV2;Q8H0L2;Q9SYY0;Q41516;A0A0X9BSF8	A0A0X9BSF8	123	144	no	no	3	8.6844e-05	80.236
PQQPQQPFPQTQQPQQPF	PQQPQQPFLQPQQAFPQQPQQPFPQTQQPQ	PQQPFPQTQQPQQPFPQQPQQPFPQTQQPQ	F	P	Q	P	F	P	0	0	0	0	0	9	0	0	0	0	0	0	0	2	6	0	1	0	0	0	0	0	18	1	2148.04	A0A290XZ51;A0A4D6QBN8;A0A290XZ33;A0A290XYW4;A0A290XYU1;Q6EEW9;R9XT02;B6DQB8;E5KZS3;Q6EEX1;M9TK56;A0A2U8JD23	A0A290XZ51	85	102	no	no	2	0.0032999	77.387
QHDRVEIIANDQGNRTTPSY	IGIDLGTTYSCVGVWQHDRVEIIANDQGNR	EIIANDQGNRTTPSYVAFTDTERLIGDAAK	W	Q	H	S	Y	V	1	2	2	2	0	2	1	1	1	2	0	0	0	0	1	1	2	0	1	1	0	0	20	0	2313.11	A0A3B5ZWW6;A0A3B5Y2Z8;Q9SAU8;A0A3B5Z104;A0A3B5Y3L5;A0A2Z6ERN7;A0A3B6JIR3;A0A3B6IUS6;A0A3B6HS03;A0A3B6HPY7;A0A3B6KDM7;A0A3B6C9B5;A0A3B6LHN9;A0A3B6NV28;A0A3B6MM33;W5GLX4;A0A3B6NVM6;A0A3B6LHE6;A0A3B6LHI9;A0A3B6LFU8;A0A1D5YF62;A0A3B6LV71;A0A3B6LWI0;A0A3B6N2A3;A0A3B6MZL9	A0A3B5ZWW6	24	43	no	no	3;4	0.00043858	74.732	By matching	By MS/MS	By matching	By matching		By matching	By matching
QIRNVLVPVSSAPDKPW	IRTPMFILNSAYDSWQIRNVLVPVSSAPDK	RNVLVPVSSAPDKPWSSCKDNIRNCNSTQI	W	Q	I	P	W	S	1	1	1	1	0	1	0	0	0	1	1	1	0	0	3	2	0	1	0	3	0	0	17	0	1905.05	A0A3B6H3C5;A0A3B6H789;A0A3B6ES48;A0A3B6ETT6	A0A3B6H3C5	162	178	yes	no	3	0.0059501	61.167		By MS/MS		By matching	By MS/MS		By MS/MS
QLPDFIAATGIEKIRQAY	SKVLVGKRGIEKQPFQLPDFIAATGIEKIR	DFIAATGIEKIRQAYIEKEDSKKLKQKQRE	F	Q	L	A	Y	I	3	1	0	1	0	2	1	1	0	3	1	1	0	1	1	0	1	0	1	0	0	0	18	1	2033.09	A0A3B6QLG3;A0A3B6PVR4;A0A3B6NYA0;A0A3B6PT63;A0A3B6QNP5;A0A3B6NX96	A0A3B6QLG3	67	84	yes	no	3	0.00035585	79.97			By matching		By MS/MS		By matching
QQPEQGQPRYY	QQGYYPTSPQQPGQWQQPEQGQPRYYPTSP	PGQWQQPEQGQPRYYPTSPQQSGQLQQPAQ	W	Q	Q	Y	Y	P	0	1	0	0	0	4	1	1	0	0	0	0	0	0	2	0	0	0	2	0	0	0	11	1	1392.64	Q0Q5D2;P10388;C0SUC3;A9YSK4;D0IQ05;A0A249Y2Y2;X5D5A6	Q0Q5D2	159	169	no	no	2	0.0015995	128.12		By matching	By MS/MS				By MS/MS
REDLPDAGLANVAATVINLHGF	PIAIGGPGLAPGATFREDLPDAGLANVAAT	GLANVAATVINLHGFEAPHHYEPTLIQVSP	F	R	E	G	F	E	4	1	2	2	0	0	1	2	1	1	3	0	0	1	1	0	1	0	0	2	0	0	22	0	2292.19	A0A3B6JK87	A0A3B6JK87	528	549	yes	yes	3	6.4937e-05	94.463					By MS/MS		By matching
RIGQVIGTEARGVY	QVILTAASFNPHLWYRIGQVIGTEARGVYN	YRIGQVIGTEARGVYNNGQAEGLTFWAPNI	Y	R	I	V	Y	N	1	2	0	0	0	1	1	3	0	2	0	0	0	0	0	0	1	0	1	2	0	0	14	0	1517.83	A0A3B6QKW4;A0A3B6QHP8;A0A3B6PPL2;A0A3B6QI06;A0A3B6PQ88	A0A3B6QKW4	30	43	yes	no	2;3	0.017447	71.153	By matching	By MS/MS	By matching	By MS/MS	By MS/MS	By matching	By matching
SFTTTAEREIVRDVKEKLSY	DLTDYLMKILTERGYSFTTTAEREIVRDVK	AEREIVRDVKEKLSYIALDYDQEMETSKTS	Y	S	F	S	Y	I	1	2	0	1	0	0	3	0	0	1	1	2	0	1	0	2	3	0	1	2	0	0	20	1	2371.24	W5EE00;A0A3B6HZM6;A0A3B6INX9;A0A3B6I0K7;A0A3B6JG31;A0A3B6IMZ8;A0A3B6HWJ7	W5EE00	201	220	yes	no	4	0.019963	51.819	By MS/MS	By MS/MS		By MS/MS	By matching	By MS/MS	By MS/MS
SGQKIYPGKGIRF	______________________________	RFSGQKIYPGKGIRFIRSDSQVFLFANSKC	F	S	G	R	F	I	0	1	0	0	0	1	0	3	0	2	0	2	0	1	1	1	0	0	1	0	0	0	13	1	1449.81	A0A3B6ELC9;W5CDW4	A0A3B6ELC9	11	23	yes	no	3	0.0035563	71.548		By matching	By matching		By MS/MS	By matching	By MS/MS
SIVRRSNVFDPFADLW	______________________________	IVRRSNVFDPFADLWADPFDTFRSIVPAIS	M	S	I	L	W	A	1	2	1	2	0	0	0	0	0	1	1	0	0	2	1	2	0	1	0	2	0	0	16	2	1920.98	P12810;A0A7G2IGZ9;A0A3B6GLT2;A0A3B6E9I7;A0A341STC6;A0A1D5WW00;B2ZES2;A0A3B6U332;A0A3B6FEX0;A0A3B6EAD9;A0A077RPI9;A0A077RA97;A0A3B6GPK1;A0A077RV19	P12810	2	17	yes	no	2	0.0090429	88.596			By MS/MS	By matching	By MS/MS
SQAVEKKQVAQQEAERSKF	LDDVAITHLSYGADFSQAVEKKQVAQQEAE	EKKQVAQQEAERSKFLVAKAEQERRAAIVR	F	S	Q	K	F	L	3	1	0	0	0	4	3	0	0	0	0	3	0	1	0	2	0	0	0	2	0	0	19	0	2190.14	A0A3B6C8B0;A0A3B6B1E4;A0A2X0S7E3	A0A3B6C8B0	185	203	yes	no	4	3.725e-05	116.44					By MS/MS		By MS/MS
SQQPPISQQQQPPFSQQQQPQF	QQQQPPFLQQQQPPFSQQPPISQQQQPPFS	QQQQPPFSQQQQPQFSQQQQPPYSQQQQPP	F	S	Q	Q	F	S	0	0	0	0	0	11	0	0	0	1	0	0	0	2	5	3	0	0	0	0	0	0	22	1	2580.24	D3UAL5;Q6SPZ1;A0A0S2GJQ1;Q0PW11;F8SGQ4;A0A0S2GJQ4;C3VN74;R4JAR7;Q6SPZ2;Q6SPZ3;R4JBI2;R9XT25;B8R6A0;R9XT45;R9XWF4;R9XUF2;R9XWF9;R9XVB6;C3VN76;X2J8E3;R4JB44;Q6SPY8;D2DII3;P10385;R4JAQ1;P93794	D3UAL5	48	69	no	no	3	0.00071967	69.398
SQQQQPILPQQPPFSQQQQQPVLPQQQIPF	FSQQQQPVLPQQPPFSQQQQPILPQQPPFS	QQQQQPVLPQQQIPFVHPSILQQLNPCKVF	F	S	Q	P	F	V	0	0	0	0	0	14	0	0	0	2	2	0	0	2	7	2	0	0	0	1	0	0	30	1	3509.81	Q00M55;A0A2R4Q9U9;B2BZD0	Q00M55	156	185	no	no	3	0.0054998	42.399	By MS/MS	By MS/MS	By MS/MS	By MS/MS	By MS/MS	By MS/MS	By MS/MS
SQQQQPVLPPQQSPF	FSQQQQLVLPQQPPFSQQQQPVLPPQQSPF	SQQQQPVLPPQQSPFPQQQQQHQQLVQQQI	F	S	Q	P	F	P	0	0	0	0	0	6	0	0	0	0	1	0	0	1	4	2	0	0	0	1	0	0	15	0	1707.86	P94021;A0A3G3C4E8;A0A3G3C4H2;A0A7D5BXB5;A0A7D5CN18;A0A3G3C4I6;A0A3G3C4H7;A0A3G3C4I0;I3XHQ3;A0A3G3C4H4;A0A3G3C4H3;C0KK81;A0A3G3C4G7;A0A3G3C4I5;A0A3G3C4G5;V9P748;A0A2R3C1P4;A0A0S2GJV0;F8SGP0;C0KK80;F8SGP2;C0KK82;A0A7D4XNS9;A0A7D4XM26;F8SGP1;R9YUB3;I3XHP9;R9YQY9;Q00M59;P93791;P10386;I3XHQ1;P93793;H9XH01;F8SGP4;A0A7D4XM12;F8SGP3;A0A3G3C4W5;A0A3G3C4J8;A0A3G3C4P3;A0A3G3C4Q9;A0A3G3C4W3;A0A7D5BIP1;A0A7D5…	K7WV92	105	119	no	no	2	0.00049054	111.53		By matching
SVINDRGSDIIIVGRGIIKASDPEQTAREY	VSGGDALGQQYTTPYSVINDRGSDIIIVGR	GIIKASDPEQTAREYRIQGWQAYLSSL___	Y	S	V	E	Y	R	2	3	1	3	0	1	2	3	0	6	0	1	0	0	1	3	1	0	1	2	0	0	30	0	3271.72	A0A3B6H1U9;W5CPX1	A0A3B6H1U9	432	461	yes	no	4;5	0.0004018	89.396	By MS/MS	By MS/MS		By matching			By matching
TAPTIPNPEYKGPW	AKKPEDWDDEEDGEWTAPTIPNPEYKGPWK	WTAPTIPNPEYKGPWKQKKIKNPNYQGKWK	W	T	A	P	W	K	1	0	1	0	0	0	1	1	0	1	0	1	0	0	4	0	2	1	1	0	0	0	14	1	1569.78	A0A3B6I1I5;A0A3B6LX53;A0A3B6LVT5;A0A3B6LVU5;A0A3B6DMI9;A0A3B6CFZ3;A0A3B6B861;A0A3B6CIB7;A0A3B6B8E6;W5BVA4;Q5MCL9;A0A3B6CG34;A0A3B6B959;M1NQF1	A0A3B6DMI9	234	247	no	no	2	0.0083948	84.882	By MS/MS					By MS/MS
TDATKGTAQEARDRSMATTQTHDADRGQQGTGLF	ARQAKDVTQQKAGEYTDATKGTAQEARDRS	QTHDADRGQQGTGLFGALGNMTGAIKEKLT	Y	T	D	L	F	G	5	3	0	4	0	4	1	4	1	0	1	1	1	1	0	1	7	0	0	0	0	0	34	0	3621.68	A0A3B6HR26	A0A3B6HR26	227	260	yes	yes	4;5	5.6631e-06	80.652	By matching	By MS/MS	By MS/MS	By matching		By matching	By matching
TDSERLIGDAAKNQVAMNPINTVF	ANDQGNRTTPSYVAFTDSERLIGDAAKNQV	AAKNQVAMNPINTVFDAKRLIGRRFTDSTV	F	T	D	V	F	D	3	1	3	2	0	1	1	1	0	2	1	1	1	1	1	1	2	0	0	2	0	0	24	0	2603.3	A0A3B6KDM7;A0A3B6C9B5;A0A3B6LHN9;A0A3B6NV28;A0A3B6MM33;W5GLX4;A0A3B6NVM6;A0A3B6LHE6;A0A3B6LHI9;A0A3B6LFU8;A0A1D5YF62;A0A3B6LV71;A0A3B6LWI0;A0A3B6N2A3;A0A3B6MZL9	A0A3B6KDM7	48	71	yes	no	3	0.0008344	93.966		By MS/MS	By matching				By MS/MS
TEKFDESKTKYDKF	TRLVLGNALYFKGLWTEKFDESKTKYDKFH	WTEKFDESKTKYDKFHLLNGNTVQTPFMSS	W	T	E	K	F	H	0	0	0	2	0	0	2	0	0	0	0	4	0	2	0	1	2	0	1	0	0	0	14	2	1764.86	A0A3B6TLW2;C0LF31;C0LF33	A0A3B6TLW2	188	201	yes	no	4	0.00011623	109	By matching	By matching		By matching			By matching
THAIEAKQVAAQEAERAKF	LDDVSITSLSFGKEFTHAIEAKQVAAQEAE	EAKQVAAQEAERAKFIVEKAEQDKKSAIIR	F	T	H	K	F	I	6	1	0	0	0	2	3	0	1	1	0	2	0	1	0	0	1	0	0	1	0	0	19	0	2097.1	A0A3B6I0X9;A0A3B6LXL8;A0A3B5Y6G2;A0A3B6N0S4	A0A3B6I0X9	168	186	yes	no	4	4.9787e-05	104.84	By MS/MS	By MS/MS			By matching		By MS/MS
TIRNIANMVPSY	VCPSVTLGLEPGEAFTIRNIANMVPSYCKV	EAFTIRNIANMVPSYCKVEVIVVIGHSRCG	F	T	I	S	Y	C	1	1	2	0	0	0	0	0	0	2	0	0	1	0	1	1	1	0	1	1	0	0	12	0	1377.71	A0A3B6GWT3;A0A3B6GTP9;A0A3B6FNB9;A0A3B6EII4;A0A3B6GT39;A0A3B6GWA0;A0A077RST2;A0A3B6EGI5	A0A3B6GWT3	116	127	yes	no	2	0.0030615	103.22	By MS/MS	By MS/MS	By MS/MS	By MS/MS	By MS/MS	By MS/MS	By MS/MS
TKISQGGLQRIEEKY	LVEFFEKCQVDPSHWTKISQGGLQRIEEKY	TKISQGGLQRIEEKYTWKLYSERLMTLTGV	W	T	K	K	Y	T	0	1	0	0	0	2	2	2	0	2	1	2	0	0	0	1	1	0	1	0	0	0	15	0	1748.94	A0A3B6T820;A0A1D6SCP9	A0A3B6T820	741	755	yes	no	3;4	0.00038077	97.579	By MS/MS			By matching			By matching
TPTINVERLW	KVGMRYFHKLSNRFYTPTINVERLWSMVPA	SNRFYTPTINVERLWSMVPAEKAAEAGGDK	Y	T	P	L	W	S	0	1	1	0	0	0	1	0	0	1	1	0	0	0	1	0	2	1	0	1	0	0	10	0	1227.66	A0A3B6C571	A0A3B6C571	70	79	yes	yes	2	2.9196e-07	160.75	By MS/MS	By matching	By matching	By matching	By MS/MS	By matching
TQIKTITQQW	AGDLNFYGKAGVQFFTQIKTITQQWKESSP	GVQFFTQIKTITQQWKESSPQRVSLSMPTS	F	T	Q	Q	W	K	0	0	0	0	0	3	0	0	0	2	0	1	0	0	0	0	3	1	0	0	0	0	10	0	1245.67	A0A3B6DL13;A0A3B6B5W5;A0A7H4LNC8;A0A3B6DJC6;Q84MJ5;A0A3B6CDE3	A0A3B6DL13	427	436	yes	no	2	0.0026499	128.12		By MS/MS	By matching	By matching	By MS/MS	By matching	By MS/MS
TQQQQPPFSQQPPISQQQQPPFSQQQQPPF	ISQQQQQQQQQQQPFTQQQQPPFSQQPPIS	QQQQPPFSQQQQPPFSQQQQIPVIHPSVLQ	F	T	Q	P	F	S	0	0	0	0	0	14	0	0	0	1	0	0	0	3	8	3	1	0	0	0	0	0	30	2	3503.69	D3UAL5;Q6SPZ1;A0A0S2GJQ1;Q0PW11;F8SGQ4;A0A0S2GJQ4;C3VN74;R4JAR7;Q6SPZ2;Q6SPZ3;R4JBI2;R9XT25;B8R6A0;R9XT45;R9XWF4;R9XUF2;R9XWF9;C3VN76;R4JB44;R4JD42;A0A1U9XL81;Q6SPZ0;D2DII1;D3U317;R4JBE8;Q5MFH0;A0A1G4P206;R9XUU0;Q5MFH2;D2DII2;Q6SPY7;Q5MFG8;Q19MN2;Q6QGW0;O22116;R4JAS6;I1XB50;Q6SPY9;R4JB34;Q19N55;Q19MN3;Q5MFH3;A0A1U9XLC8;R4JB50;C3VN75;R9XV91;C3VN77	D3UAL5	147	176	no	no	3	0.027461	50.534		By MS/MS	By MS/MS		By MS/MS	By matching
TSQVIIMNHPGQIGNGY	ASNSKDDPAKEAANFTSQVIIMNHPGQIGN	QVIIMNHPGQIGNGYAPVLDCHTSHIAVKF	F	T	S	G	Y	A	0	0	2	0	0	2	0	3	1	3	0	0	1	0	1	1	1	0	1	1	0	0	17	0	1827.89	Q03033;A0A1W5RMH3;A0A1D5XDB6;A0A3B6IRY7;A0A3B6MXF1;A0A3B6LU42	Q03033	329	345	yes	no	2	8.6215e-06	158.42	By MS/MS	By MS/MS	By MS/MS	By MS/MS	By MS/MS	By MS/MS	By MS/MS
TVWPGALPGGGARLDPGKSW	AADAATITVVNRCSYTVWPGALPGGGARLD	ALPGGGARLDPGKSWQLNMPAGTAGARVWP	Y	T	V	S	W	Q	2	1	0	1	0	0	0	5	0	0	2	1	0	0	3	1	1	2	0	1	0	0	20	1	2021.05	A0A3B6LFC8;A0A3B6LFD2	A0A3B6LFC8	34	53	yes	no	3	0.0066285	60.134		By MS/MS	By MS/MS	By MS/MS	By MS/MS	By MS/MS	By MS/MS
VAQQTCGVGIVGSPVSTEPGNTPRDRCCKELY	GMGLPSNPLEGCREYVAQQTCGVGIVGSPV	EPGNTPRDRCCKELYDASQHCWCEAVRYFI	Y	V	A	L	Y	D	1	2	1	1	3	2	2	4	0	1	1	1	0	0	3	2	3	0	1	4	0	0	32	0	3363.6	D2TGC2;P16851;A0A4P8DL25	D2TGC2	23	54	yes	no	4	8.3728e-25	132.6					By MS/MS	By MS/MS
VFEPRWY	FAKTAVKDVCRGERYVFEPRWYLAVYLFRV	DVCRGERYVFEPRWYLAVYLFRVCFPEILA	Y	V	F	W	Y	L	0	1	0	0	0	0	1	0	0	0	0	0	0	1	1	0	0	1	1	1	0	0	7	2	995.486	A0A3B6DDQ3;A0A3B6B024;A0A2X0S694;A0A3B6AYN4	A0A3B6DDQ3	239	245	yes	no	2	0.002739	127.66		By matching	By MS/MS	By MS/MS	By MS/MS		By MS/MS
VGSKGKTIGIDKF	RISIEAGSTLGWQKYVGSKGKTIGIDKFGA	KYVGSKGKTIGIDKFGASAPAPKIYKEYGI	Y	V	G	K	F	G	0	0	0	1	0	0	0	3	0	2	0	3	0	1	0	1	1	0	0	1	0	0	13	0	1348.77	A0A3B6U010;A0A3B6U4U3;A0A3B6TID0;A0A3B6RC85;A0A3B6R8Q3	A0A3B6U010	543	555	yes	no	3	0.0019074	79.036		By MS/MS			By MS/MS		By MS/MS
VPPECSTTKAPF	RSLVLGTLPTMCNVFVPPECSTTKAPFASI	NVFVPPECSTTKAPFASIVADIGGQ_____	F	V	P	P	F	A	1	0	0	0	1	0	1	0	0	0	0	1	0	1	3	1	2	0	0	1	0	0	12	0	1275.62	D0ES81;R9XWC4	D0ES81	293	304	no	no	2	0.0014464	92.239		By MS/MS	By MS/MS	By MS/MS	By MS/MS	By MS/MS	By MS/MS
VQPQQQQPQQSGQGVSQHQQQSQQQQQLGQCSF	AIVYSIILQEQQQGFVQPQQQQPQQSGQGV	QQQSQQQQQLGQCSFQQPQQLQQLGQQPQQ	F	V	Q	S	F	Q	0	0	0	0	1	18	0	3	1	0	1	0	0	1	2	4	0	0	0	2	0	0	33	0	3734.72	V9P6N2;V9P769;Q0GQX1	Q0GQX1	192	224	no	no	3;4	4.926e-06	127.77
YKVPSHAAEVTAGY	HTVQLAIKISGIHWWYKVPSHAAEVTAGYY	WYKVPSHAAEVTAGYYNLHDRDGYRPIARM	W	Y	K	G	Y	Y	3	0	0	0	0	0	1	1	1	0	0	1	0	0	1	1	1	0	2	2	0	0	14	1	1491.74	A0A3B6U9P0;A0A3B6TZ67;A0A3B6UA75;A0A3B6U3W8	A0A3B6U9P0	302	315	yes	no	2	0.0058896	74.53
YPTSPQQSGQGQQGYDSPY	QSGQGQQLGQGQQGYYPTSPQQSGQGQQGY	PQQSGQGQQGYDSPYHVSAEHQAASLKVAK	Y	Y	P	P	Y	H	0	0	0	1	0	5	0	3	0	0	0	0	0	0	3	3	1	0	3	0	0	0	19	2	2086.89	A0A060MZP1;Q41553;A0A0X9BZV4;T2HRF3;Q19AE4;A0A1G4P1V3;A0MZ38;P02861;Q03872;A0A059UHD1;G3K725;A0A0X9ARV2;Q8H0L1;A0A0X9BSF8	A0A0X9BSF8	779	797	no	no	2	4.232e-214	292.57			By MS/MS			By matching
YPTSPQQSGQGQQLGQGQQGY	QPRQWLQPRQGQQGYYPTSPQQSGQGQQLG	QSGQGQQLGQGQQGYYPTSPQQSGQGQQLG	Y	Y	P	G	Y	Y	0	0	0	0	0	8	0	5	0	0	1	0	0	0	2	2	1	0	2	0	0	0	21	1	2236.01	A0A060MZP1;Q41553;A0A0X9BZV4;T2HRF3;Q19AE4;A0A1G4P1V3;A0MZ38;P02861;Q03872;A0A059UHD1;G3K725;A0A0X9ARV2;Q8H0L1;A0A0X9BSF8	A0A0X9BSF8	737	757	no	no	2;3	2.271e-247	296.1	By MS/MS	By matching	By MS/MS		By matching		By matching
AADAESKIVPATAIPDGW	VKLLLPTDVVVADKFAADAESKIVPATAIP	AESKIVPATAIPDGWMGLDVGPDSIKTFAE	F	A	A	G	W	M	5	0	0	2	0	0	1	1	0	2	0	1	0	0	2	1	1	1	0	1	0	0	18	0	1810.91	A0A3B6PJQ3;P12783;A0A3B6NNE0;Q850M3;A0A3B6QEZ5;A0A3B6QD37;Q850M4	A0A3B6PJQ3	252	269	yes	no	2	0.0015115	90.005	By MS/MS	By matching	By MS/MS		By matching		By matching
AAGVKDMLDRY	TPHISGTTIDAQLRYAAGVKDMLDRYFKGE	QLRYAAGVKDMLDRYFKGEDFPAENYIVKE	Y	A	A	R	Y	F	2	1	0	2	0	0	0	1	0	0	1	1	1	0	0	0	0	0	1	1	0	0	11	0	1237.61	W5IA32;A0A3B6RHA9	W5IA32	344	354	yes	no	3	0.018065	62.924		By matching
AAPKGAQAKDAGAHGAQVTAEGTEEATATAAEY	GSDTAARKLVSTGDYAAPKGAQAKDAGAHG	TAEGTEEATATAAEYAKQAAAKAKEVTLTT	Y	A	A	E	Y	A	12	0	0	1	0	2	4	4	1	0	0	2	0	0	1	0	4	0	1	1	0	0	33	0	3142.48	A0A3B5Y5E3	A0A3B5Y5E3	281	313	yes	yes	4	3.1816e-06	117.33	By matching		By matching	By matching		By matching
AESHDQALVGDKTLAFW	HTLTNRRWLEKCVTYAESHDQALVGDKTLA	SHDQALVGDKTLAFWLMDKDMYDFMALNGP	Y	A	E	F	W	L	3	0	0	2	0	1	1	1	1	0	2	1	0	1	0	1	1	1	0	1	0	0	17	1	1886.92	A0A3B6C7Q7;A0A3B6C7R8;A0A3B6CA24;A0A3B6C7J9	A0A3B6C7Q7	601	617	yes	no	3	0.035465	39.237	By MS/MS	By MS/MS	By matching	By MS/MS	By MS/MS	By matching	By MS/MS
AHLAVDFPHALF	______________________________	EVFAHLAVDFPHALFLRVEAEEQPEISEAY	F	A	H	L	F	L	3	0	0	1	0	0	0	0	2	0	2	0	0	2	1	0	0	0	0	1	0	0	12	1	1336.69	A0A3B5YW41;A0A3B5ZSR1;A0A3B5YW44;A0A3B5XYU4	A0A3B5YW41	6	17	yes	no	3	0.00041796	100.48	By MS/MS	By matching		By matching	By matching	By MS/MS	By MS/MS
ARVEQWMDFGATEVDPNIARW	SKGDNLLWGGSLIEYARVEQWMDFGATEVD	MDFGATEVDPNIARWLYPRLGYMPYNAQSE	Y	A	R	R	W	L	3	2	1	2	0	1	2	1	0	1	0	0	1	1	1	0	1	2	0	2	0	0	21	2	2490.18	A0A3B6TMR7;A0A3B6THH1;A0A3B6RM24	A0A3B6TMR7	87	107	yes	no	3	0.00015583	139.69			By matching	By matching	By matching		By matching
ATKEEADEEVLQILELY	IRSREFLWQEGHTVFATKEEADEEVLQILE	KEEADEEVLQILELYRRIYEEFLAVPVSKG	F	A	T	L	Y	R	2	0	0	1	0	1	5	0	0	1	3	1	0	0	0	0	1	0	1	1	0	0	17	0	1991.99	A0A3B5ZW19;A0A3B6ESC6;A0A3B5Z2J2;A0A3B5ZUT8;A0A3B6GZ62;A0A3B6EQF4;A0A3B5Z1S9;A0A077RYX7;A0A3B5ZUA0	A0A3B5ZW19	116	132	yes	no	2	0.0048741	80.312			By MS/MS		By matching		By matching
DALNGDKDHGGVHDGTTVVLW	GFRCIRMVNNIRLNFDALNGDKDHGGVHDG	KDHGGVHDGTTVVLWEWAKGDNQSWKILPW	F	D	A	L	W	E	1	0	1	4	0	0	0	4	2	0	2	1	0	0	0	0	2	1	0	3	0	0	21	0	2205.05	A0A3B6JKP4;A0A3B6IPJ3;A0A3B6JKB0;A0A3B6IR10;A0A3B6JHH7;A0A3B6IR32;A0A3B6HR50;A0A3B6HVK5;A0A3B6HUR7;A0A3B6DAA8;A0A3B6C021;A0A3B6ARM3;A0A3B6D742;A0A3B6C2M3;A0A3B6AS74	A0A3B6HR50	102	122	no	no	3	0.0053981	58.712	By matching	By matching	By MS/MS
DLNKIVDGIVARGY	HKKGGTALKTTRGGFDLNKIVDGIVARGYT	FDLNKIVDGIVARGYTQVYAIGGDGTMRGA	F	D	L	G	Y	T	1	1	1	2	0	0	0	2	0	2	1	1	0	0	0	0	0	0	1	2	0	0	14	0	1531.84	A0A3B6B181;A0A1D5UP90	A0A3B6B181	181	194	yes	no	3	0.0013284	81.879	By MS/MS	By MS/MS		By MS/MS			By MS/MS
DNGLHAPGRCSKCPAGGDSRTEPY	WFTFNEPRVVAALGYDNGLHAPGRCSKCPA	CSKCPAGGDSRTEPYIVTHNIILSHAAAVQ	Y	D	N	P	Y	I	2	2	1	2	2	0	1	4	1	0	1	1	0	0	3	2	1	0	1	0	0	0	24	0	2487.1	A0A1D5V0T8;A0A3B6C197;J3RHG6;A0A3B6C1C0	A0A1D5V0T8	213	236	yes	no	4	0.00057375	115.79			By matching				By MS/MS
DVGTGVGAY	RVNVPLYRTTTSVPFDVGTGVGAY______	TTSVPFDVGTGVGAY_______________	F	D	V	A	Y	-	1	0	0	1	0	0	0	3	0	0	0	0	0	0	0	0	1	0	1	2	0	0	9	0	837.387	B2BZD0;Q6QGV8;B5ANT3;Q5MFH4	B2BZD0	346	354	no	no	1	3.027e-06	162.21				By MS/MS	By matching
EGVLDNLGRLSQQY	LPRSFAAKDEIFCLFEGVLDNLGRLSQQYG	FEGVLDNLGRLSQQYGLSKGGNEVLLVIEA	F	E	G	Q	Y	G	0	1	1	1	0	2	1	2	0	0	3	0	0	0	0	1	0	0	1	1	0	0	14	0	1590.8	A0A3B6MP63;A0A3B6LJD4;A0A3B6KFR1;Q43661	A0A3B6MP63	81	94	yes	no	2	1.9014e-22	186.02	By MS/MS			By MS/MS
ESLTDKSKLDAQPELF	ELISNSSDALDKIRFESLTDKSKLDAQPEL	SLTDKSKLDAQPELFIHIIPDKATNTLTIV	F	E	S	L	F	I	1	0	0	2	0	1	2	0	0	0	3	2	0	1	1	2	1	0	0	0	0	0	16	0	1819.92	A0A3B6SIR8;F4Y594;F4Y593;F4Y592;A0A3B6RHR0;A0A2U8M475;Q9ZRG0;A0A3B6MTT2;A0A3B6KK83;Q9XGF1;Q0Q0I7;F4Y595;A0A3B6KHN4;Q2L3T8;A0A3B6KK96;A0A1D5ZR11;A0A3B6LP12;F4Y589;F4Y590;A0A3B6D834;F4Y591;A0A3B6D503;Q00NU9	A0A3B6MTT2	50	65	no	no	3	0.020814	48.823	By MS/MS	By MS/MS	By matching	By matching	By matching	By matching	By MS/MS
FAKAGLDYVSCSPF	GICGEHGGEPSSVAFFAKAGLDYVSCSPFR	FFAKAGLDYVSCSPFRVPIARLAAAQVLV_	F	F	A	P	F	R	2	0	0	1	1	0	0	1	0	0	1	1	0	2	1	2	0	0	1	1	0	0	14	2	1503.71	A0A3B5Y1W9;A0A3B5Y1R8;A0A3B5ZXI9;A0A3B5Y1F9;A0A3B5YYW4;A0A3B5YYS5	A0A3B5Y1W9	852	865	yes	no	2	0.010349	69.979	By MS/MS	By matching	By matching	By matching		By matching	By MS/MS
FKGAWTEQF	SIDNTTKLVLANALYFKGAWTEQFDSYGTK	LANALYFKGAWTEQFDSYGTKNDYFYLLDG	Y	F	K	Q	F	D	1	0	0	0	0	1	1	1	0	0	0	1	0	2	0	0	1	1	0	0	0	0	9	2	1112.53	M1MQ64;Q41593;A0A3B6LS85	Q41593	180	188	no	no	2	0.0020098	108.46
FNRHAGEGQGGEIVF	MVNQHLVGSPVFSFWFNRHAGEGQGGEIVF	FNRHAGEGQGGEIVFGGIDPKHHKEEHEYV	W	F	N	V	F	G	1	1	1	0	0	1	2	4	1	1	0	0	0	2	0	0	0	0	0	1	0	0	15	1	1616.77	A0A3B6NX30	A0A3B6NX30	228	242	no	no	2;3	0.00057875	72.289			By MS/MS	By MS/MS			By MS/MS
FQPSQQNPQAQGSF	SFQQPQQQYPSGQGFFQPSQQNPQAQGSFQ	FFQPSQQNPQAQGSFQPQQLPQFEAIRNLA	F	F	Q	S	F	Q	1	0	1	0	0	5	0	1	0	0	0	0	0	2	2	2	0	0	0	0	0	0	14	1	1562.71	A0A0E3Z6M2;A5JSA8;Q3S4V8;P04722;K7XRA1;A0A1K0ITA3;J7HZV9;A0A455QTH1;K7X1J5	A0A0E3Z6M2	236	249	no	no	2	4.1339e-07	113.42	By matching		By matching		By MS/MS	By matching	By matching
FSEDSVTVGDLVVKDQEFIEATKEPGVTF	KPAAIQYGTGSIAGYFSEDSVTVGDLVVKD	DQEFIEATKEPGVTFLVAKFDGILGLGFKE	Y	F	S	T	F	L	1	0	0	3	0	1	4	2	0	1	1	2	0	3	1	2	3	0	0	5	0	0	29	2	3185.57	Q401N7;A0A3B5Z4G2;A0A3B5Y6C7;A0A3B6A2J7	Q401N7	154	182	yes	no	3	0.012056	127.59	By MS/MS	By MS/MS				By MS/MS
GDAWLDGVDLF	NSYFGGSKPSVPRPFGDAWLDGVDLFLEHG	PRPFGDAWLDGVDLFLEHGTPADRYDVLAL	F	G	D	L	F	L	1	0	0	3	0	0	0	2	0	0	2	0	0	1	0	0	0	1	0	1	0	0	11	1	1206.56	R9UNY9;Q8L5C6;D3JUT3;A0A3B6JJ84;A0A3B6TZ03;A0A3B6PH19;A0A3B6HXF3	R9UNY9	146	156	yes	no	2	0.0030341	134.81	By MS/MS	By MS/MS		By MS/MS	By MS/MS
GDVIDSKIITDRETGRSRGF	WATDDQSLQNAFSKYGDVIDSKIITDRETG	SKIITDRETGRSRGFGFVTFASDEAMRQAI	Y	G	D	G	F	G	0	3	0	3	0	0	1	3	0	3	0	1	0	1	0	2	2	0	0	1	0	0	20	0	2221.15	M4VSR0;Q0KIW2;A0A3B6IKM2;A0A3B6JDJ0	M4VSR0	30	49	yes	no	4	0.00010269	86.727	By MS/MS	By MS/MS	By matching	By matching		By matching	By matching
GENFFDPATKKW	SKFGVDEAKMMERLWGENFFDPATKKWTSK	RLWGENFFDPATKKWTSKNTGTATCKRGFV	W	G	E	K	W	T	1	0	1	1	0	0	1	1	0	0	0	2	0	2	1	0	1	1	0	0	0	0	12	2	1438.69	A0A3B6RQD1;A0A3B6I3X0;A0A3B6TWP7;A0A3B6SM60;A0A3B6N1J5;A0A3B6LX58;A0A3B6LXC1;A0A3B6N2V5;A0A3B6I318;A0A3B6LX08;A0A3B6HZX3;A0A3B6N206	A0A3B6RQD1	246	257	yes	no	3	0.00038706	105.17	By MS/MS	By MS/MS				By MS/MS
GGGGFGGGGIGGGGFGGF	FGGGYGGGGFGGGGFGGGGFGGGGIGGGGF	GFGGGGIGGGGFGGFGSGGGGFGGGGFGGG	F	G	G	G	F	G	0	0	0	0	0	0	0	14	0	1	0	0	0	3	0	0	0	0	0	0	0	0	18	2	1370.6	CON__P04264	CON__P04264	105	122	yes	yes	2	0.00066777	117.89	By matching	By matching	By MS/MS	By matching	By MS/MS		By matching
GIRGFPTIKVF	AALDADAHKELAQQYGIRGFPTIKVFLPGK	AQQYGIRGFPTIKVFLPGKPPVDYEGARDV	Y	G	I	V	F	L	0	1	0	0	0	0	0	2	0	2	0	1	0	2	1	0	1	0	0	1	0	0	11	1	1233.72	D8L9B5;D8L9A5;A0A3B6KGR6;A0A024FRN8;D8L9B4	D8L9B5	96	106	yes	no	3	0.0033664	76.302				By matching	By matching	By matching
GVTVDFIDQELSRF	ESYKSVTMEAMAASFGVTVDFIDQELSRFI	FGVTVDFIDQELSRFIAAGKLHCKIDKVAG	F	G	V	R	F	I	0	1	0	2	0	1	1	1	0	1	1	0	0	2	0	1	1	0	0	2	0	0	14	1	1624.81	A0A3B6DFJ1;A0A3B6C8T1;A0A3B6B0H8;A0A3B6QHJ7;A0A3B6PKH0;A0A3B6NRL1	A0A3B6DFJ1	323	336	yes	no	2	2.3936e-05	145.28	By MS/MS	By matching	By MS/MS	By matching	By matching
HLGTGPDTLVEIAEGRHPF	VGYIGPPADFNYDTWHLGTGPDTLVEIAEG	GPDTLVEIAEGRHPFCSILKSAKNPVIIAG	W	H	L	P	F	C	1	1	0	1	0	0	2	3	2	1	2	0	0	1	2	0	2	0	0	1	0	0	19	0	2045.03	A0A3B6JFJ4;A0A3B6IMV7;A0A3B6HYA0	A0A3B6JFJ4	480	498	yes	no	3	8.1079e-05	112.82	By MS/MS	By MS/MS	By matching		By MS/MS	By MS/MS	By MS/MS
IADSDVITQVIEEKYPTPSLVTPPEY	PEGKVPVYNGGDGKWIADSDVITQVIEEKY	EEKYPTPSLVTPPEYASVGSKIFSTFVTFL	W	I	A	E	Y	A	1	0	0	2	0	1	3	0	0	3	1	1	0	0	4	2	3	0	2	3	0	0	26	1	2903.47	C9EF64;A0A3B5YRG4;A0A3B5YRG3	C9EF64	70	95	yes	no	3	0.017679	43.091	By matching	By matching	By MS/MS	By matching	By matching	By MS/MS
IALPVPSQPVDPRSGNVGESGLIDLPGCPRQMQW	AEISQQCRCEALRYFIALPVPSQPVDPRSG	SGLIDLPGCPRQMQWDFVRLLVAPGQCNLA	F	I	A	Q	W	D	1	2	1	2	1	3	1	4	0	2	3	0	1	0	6	3	0	1	0	3	0	0	34	0	3612.82	A0A1S6KXP9;A0A7H1K1V4;A0A7H1K1X0;A0A7H1K1W9;A0A7H1K1X4;A0A3B6JR20	A0A1S6KXP9	68	101	no	no	3	0.00023097	48.697			By MS/MS		By MS/MS
IAQTAEAAKQKAGAAAQY	AKDNAAGTAQQTGSYIAQTAEAAKQKAGAA	TAEAAKQKAGAAAQYAMDTAVAGKDKTGSL	Y	I	A	Q	Y	A	8	0	0	0	0	3	1	1	0	1	0	2	0	0	0	0	1	0	1	0	0	0	18	0	1789.93	A0A3B6FN17;A0A3B6EHD5	A0A3B6FN17	110	127	yes	no	3	0.00019587	84.972						By MS/MS	By MS/MS
IGQTAEAAKQKAGAAAQY	TIDTARAGTEQTGSYIGQTAEAAKQKAGAA	TAEAAKQKAGAAAQYAMDTAVAGKDKTGSL	Y	I	G	Q	Y	A	7	0	0	0	0	3	1	2	0	1	0	2	0	0	0	0	1	0	1	0	0	0	18	0	1775.92	A0A0F7GA49;A0A0F7G9R9	A0A0F7GA49	143	160	yes	no	3	0.013796	54.319	By matching
IINLGKTW	QMERYVYKRRTDGIYIINLGKTWEKLQMAA	RRTDGIYIINLGKTWEKLQMAARVIVAIEN	Y	I	I	T	W	E	0	0	1	0	0	0	0	1	0	2	1	1	0	0	0	0	1	1	0	0	0	0	8	0	943.549	A0A3B6HQ62;W5E2W7;A0A1W5RML9;A0A3B6C534;A0A3B6AV88;A0A1D5V2G6	A0A3B6C534	51	58	no	no	2	0.0076511	101.64				By MS/MS			By MS/MS
KCGEEGHISRDCPQGGGGGGGYGGGGY	GGGGYGGGGGGRGCYKCGEEGHISRDCPQG	PQGGGGGGGYGGGGYGGGGGGGRECYKCGE	Y	K	C	G	Y	G	0	1	0	1	2	1	2	13	1	1	0	1	0	0	1	1	0	0	2	0	0	0	27	1	2511.03	Q8LPA7	Q8LPA7	134	160	yes	yes	4	0.00091119	102.67	By MS/MS						By MS/MS
KEISKGDVVPVWY	TFMVAKFDGIFGLGFKEISKGDVVPVWYNM	GFKEISKGDVVPVWYNMVSQGLVSSPIFSL	F	K	E	W	Y	N	0	0	0	1	0	0	1	1	0	1	0	2	0	0	1	1	0	1	1	3	0	0	13	1	1518.81	A0A3B6EGL9	A0A3B6EGL9	186	198	no	no	3	0.029505	42.209		By matching	By MS/MS	By MS/MS		By matching	By MS/MS
KSGKNVLIEFY	PVKVVVADNVHDVVFKSGKNVLIEFYAPWC	DVVFKSGKNVLIEFYAPWCGHCKKLAPILD	F	K	S	F	Y	A	0	0	1	0	0	0	1	1	0	1	1	2	0	1	0	1	0	0	1	1	0	0	11	1	1296.71	A0A024FR39;A0A024FSC1;A0A3B6HYX1;A0A024FRZ0;Q7FYS2;Q4W247;Q6JAC2;A0A3B6IQT3;Q93XQ8;B9A8E3;A0A024FRN3;F8THZ8;F8THZ5;F8THZ6;A0A3B6INA7;Q6JAB5;Q6JAB9;Q93XQ7;B9A8E4;B9A8E2;A0A1L5YF11	A0A3B6IQT3	374	384	no	no	2;3	0.0018996	96.618			By MS/MS		By MS/MS		By MS/MS
KYDTVHGQW	VNDPFITTDYMTYMFKYDTVHGQWKHHEVK	YMTYMFKYDTVHGQWKHHEVKVKDSKTLLF	F	K	Y	Q	W	K	0	0	0	1	0	1	0	1	1	0	0	1	0	0	0	0	1	1	1	1	0	0	9	1	1132.53	A5YVV3;A0A3B6PLP7;A0A096UTL2;W5GM69;W5GYX5;A0A3B6NQQ5;A0A3B6QEY9	A5YVV3	48	56	no	no	2	0.0018771	107.1		By MS/MS	By MS/MS		By MS/MS		By MS/MS
LASQQQPGQGQQRHY	PASQQQPGQGQQGHYLASQQQPGQGQQRHY	LASQQQPGQGQQRHYPASLQQPGQGQQGHY	Y	L	A	H	Y	P	1	1	0	0	0	6	0	2	1	0	1	0	0	0	1	1	0	0	1	0	0	0	15	0	1724.83	Q03871;Q94IJ6;Q0Q5D8;W6AX70;U5YQV1;W6AWK6;A5HMG2;Q84UY5	Q03871	359	373	no	no	3	0.0006503	90.731	By MS/MS				By MS/MS		By MS/MS
LEEGKLKDLVKKY	GTEIKLHLRDEAKEYLEEGKLKDLVKKYSE	EYLEEGKLKDLVKKYSEFINFPIYLWATKE	Y	L	E	K	Y	S	0	0	0	1	0	0	2	1	0	0	3	4	0	0	0	0	0	0	1	1	0	0	13	0	1561.91	A0A3B6SUH7;A0A3B6RPC7;A0A3B6ST62;A0A3B6SPF0;A0A3B6RS92;A0A3B6TYS2	A0A3B6SUH7	172	184	yes	no	3	0.0036487	70.438	By MS/MS	By matching	By matching	By matching		By matching
LEQQNKVLDTKW	TLNNKFASFIDKVRFLEQQNKVLDTKWTLL	VRFLEQQNKVLDTKWTLLQEQGTKTVRQNL	F	L	E	K	W	T	0	0	1	1	0	2	1	0	0	0	2	2	0	0	0	0	1	1	0	1	0	0	12	0	1500.79	CON__P48668;CON__P04259;CON__P50446;CON__Q922U2;CON__Q5XQN5;CON__P13647	CON__P13647	189	200	no	no	3	0.001339	82.651	By MS/MS	By matching	By matching	By MS/MS	By MS/MS	By matching	By matching
LGTTIKNAVVTVPAYF	SSMVLNKMKETAEAYLGTTIKNAVVTVPAY	GTTIKNAVVTVPAYFNDSQRQATKDAGVIS	Y	L	G	Y	F	N	2	0	1	0	0	0	0	1	0	1	1	1	0	1	1	0	3	0	1	3	0	0	16	1	1692.95	A0A3B6JIR3;A0A3B6IUS6;A0A3B6HS03;A0A3B6HPY7;X5D3C3;G3LUU7	A0A3B6JIR3	139	154	no	no	2	0.0013904	97.633	By matching	By matching	By matching	By matching	By MS/MS		By matching
LLERGVDRKDF	SPAGSIHRDSPAAKYLLERGVDRKDFNSYG	AAKYLLERGVDRKDFNSYGSRRGNDEVMAR	Y	L	L	D	F	N	0	2	0	2	0	0	1	1	0	0	2	1	0	1	0	0	0	0	0	1	0	0	11	0	1346.73	A0A3B6QPD1;A0A3B6QKY1;A0A3B6NVD9;A0A3B6PT84;D4NYD5	A0A3B6QPD1	704	714	yes	no	3	0.023108	54.683	By matching	By MS/MS	By MS/MS	By matching		By matching	By matching
LMDLQERNERLFY	QNVRQLEVPLQRYMFLMDLQERNERLFYKL	MFLMDLQERNERLFYKLMIDNVEELLPVVY	F	L	M	F	Y	K	0	2	1	1	0	1	2	0	0	0	3	0	1	1	0	0	0	0	1	0	0	0	13	1	1725.85	A0A3B6EHW7;A0A3B6EI40;A0A077S3A3;A0A3B6FPL0;A0A3B6GYC1	A0A3B6EHW7	17	29	yes	no	3	0.043406	34.386	By MS/MS	By matching	By matching	By matching	By matching		By MS/MS
LMLTCVHKPYSSIVSY	PAIYTFLNPSPDEKYLMLTCVHKPYSSIVS	MLTCVHKPYSSIVSYKRFPKKVELWTVHGR	Y	L	M	S	Y	K	0	0	0	0	1	0	0	0	1	1	2	1	1	0	1	3	1	0	2	2	0	0	16	1	1839.93	A0A3B6ARZ2;A0A3B6AT77;A0A1D5V2W1;A0A3B6BZS8	A0A3B6ARZ2	323	338	yes	no	2	0.0041465	65.627	By matching	By matching	By MS/MS
LQPRQGQQGYY	TSPQQLGQGQQPRQWLQPRQGQQGYYPTSP	PRQWLQPRQGQQGYYPTSPQQSGQGQQLGQ	W	L	Q	Y	Y	P	0	1	0	0	0	4	0	2	0	0	1	0	0	0	1	0	0	0	2	0	0	0	11	1	1336.65	A0A060MZP1;Q41553;A0A0X9BZV4;T2HRF3;Q19AE4;P02861;Q03872;A0A059UHD1;G3K725;A0A0X9ARV2;Q8H0L1;A0A0X9BSF8	A0A0X9BSF8	727	737	no	no	2	0.0098099	77.923		By MS/MS	By matching				By MS/MS
LQTQVEQLSSCQIVQY	VAFLQQKCSPLRMPFLQTQVEQLSSCQIVQ	QTQVEQLSSCQIVQYQCCQQLAQIPERTRC	F	L	Q	Q	Y	Q	0	0	0	0	1	5	1	0	0	1	2	0	0	0	0	2	1	0	1	2	0	0	16	0	1865.92	A0A1W6C2L9;G9I0T1;P0CZ06;G9I0U5;G9I0U4;G9I0U3;G9I0U1;G9I0T9;G9I0T7;A0A1W6C2M3;G9I0T4;G9I0T6;G9I0S8;D6QZM8;D6QZM5;D6QZM4;D0EWS4;A5A4L4;A0A286QSW6;A0A286QT77;A0A1W6C2L7;V5M0W9;V5M0Z7;Q7X9M3;V5M3L1;G9I0S9;A7XUQ5;A5A4L5;A0A286QTK1;A0A173DQZ4;P0CZ05	A0A1W6C2L9	65	80	no	no	2	6.26e-05	140.78					By MS/MS	By matching	By MS/MS
LSHKDDSPDLPKLKPDPNTLCDEF	ADCCEKQEPERNECFLSHKDDSPDLPKLKP	LPKLKPDPNTLCDEFKADEKKFWGKYLYEI	F	L	S	E	F	K	0	0	1	5	1	0	1	0	1	0	4	3	0	1	4	2	1	0	0	0	0	0	24	0	2723.31	CON__P02769	CON__P02769	127	150	yes	yes	3;4	0.0009204	127.53	By MS/MS
LVSPPLIERTSGEY	GMLQYDGELKLPSKYLVSPPLIERTSGEYL	YLVSPPLIERTSGEYLVKNGVRTFACSETV	Y	L	V	E	Y	L	0	1	0	0	0	0	2	1	0	1	2	0	0	0	2	2	1	0	1	1	0	0	14	0	1559.82	A8QPS0;Q7XYD2;W5D322;A0A3B6H0L0;A0A3B6EK73	A8QPS0	130	143	yes	no	2	0.0036401	93.821	By MS/MS	By MS/MS		By matching	By matching	By matching	By matching
MEKHWQAGQKSYGREAY	______________________________	KHWQAGQKSYGREAYMAYVSEGLGNLLDWN	-	M	E	A	Y	M	2	1	0	0	0	2	2	2	1	0	0	2	1	0	0	1	0	1	2	0	0	0	17	2	2067.96	A0A3B6DIP6	A0A3B6DIP6	1	17	yes	yes	2	0.010922	88.24	By MS/MS	By matching	By MS/MS				By matching
MGPKSRPDQSGLMELPGCPREVQMDF	ANIPQQCRCQALRYFMGPKSRPDQSGLMEL	LMELPGCPREVQMDFVRILVTPGYCNLTTV	F	M	G	D	F	V	0	2	0	2	1	2	2	3	0	0	2	1	3	1	4	2	0	0	0	1	0	0	26	0	2904.34	P16159;B5B0D5;A0A4P8DL87	P16159	88	113	yes	no	4	0.014004	45.862		By MS/MS	By matching	By matching
MQLQPFPQPQLPYPQPQLPY	QPYPQPQPFPSQQPYMQLQPFPQPQLPYPQ	FPQPQLPYPQPQLPYPQPQPFRPQQSYPQP	Y	M	Q	P	Y	P	0	0	0	0	0	6	0	0	0	0	3	0	1	1	7	0	0	0	2	0	0	0	20	2	2409.22	R9XW94;A0A2R2Y407;A7LHB7;D0UTY3;K7XR81;R9XW73;R9XV34;A0A023WGG0;H6VLP5;K7XRC1;A0A0E3UR68;D0UTY2;K7X1K5;A7LHB6;R9XV51;A0A0K2QJ98;A0A1K0IT05;J7HT18;Q306F9;A7LHB0;A0A1K0JS97;A0A1K0K0R0;K7WUY9;R9XV20;K7WV53;R9XUN1;A0A0E3UQU4;P04724;A5JSB7;K7X1H8;J7HSR9;J7HZW3;A0A0K2QJW8;A0A0E3Z576;A0A1K0ITH3;X2KWL1	A0A1K0ITH3	76	95	no	no	2;3	8.5143e-52	136.38							By matching
MVQQLDGTKNEW	LVGKDPTAQTELDNFMVQQLDGTKNEWGWC	DNFMVQQLDGTKNEWGWCKQKLGANAILAV	F	M	V	E	W	G	0	0	1	1	0	2	1	1	0	0	1	1	1	0	0	0	1	1	0	1	0	0	12	0	1447.68	A0A3B6LF76;A0A3B6KCB6;A0A3B6LF92;A0A3B6KBC7;M4Q9V0;A0A3B6MII9	A0A3B6LF76	94	105	no	no	2	3.131e-26	150.81	By matching					By matching
NALKIRETPGDW	KAMADRIISMREQLFNALKIRETPGDWSHI	QLFNALKIRETPGDWSHIIKQIGMFTFTGL	F	N	A	D	W	S	1	1	1	1	0	0	1	1	0	1	1	1	0	0	1	0	1	1	0	0	0	0	12	0	1398.73	A0A3B6ELG3	A0A3B6ELG3	314	325	yes	yes	2;3	0.0017835	133.44					By matching		By MS/MS
NASFPRPSMSKSIGNGVQF	HASSKFVLELDFEPFNASFPRPSMSKSIGN	PRPSMSKSIGNGVQFLNRHLSSKLFQDKES	F	N	A	Q	F	L	1	1	2	0	0	1	0	2	0	1	0	1	1	2	2	4	0	0	0	1	0	0	19	1	2022.99	A0A3B6TMN0;A0A3B6SD29;A0A3B6REV7;A0A3B6TB41;A0A3B6SER7;A0A3B6S9J7	A0A3B6TMN0	138	156	yes	no	3	0.00018012	89.846	By matching		By matching				By MS/MS
NKTASITAETINPKVKIF	______________________________	ASITAETINPKVKIFDYEPCGEIARHAERL	Y	N	K	I	F	D	2	0	2	0	0	0	1	0	0	3	0	3	0	1	1	1	3	0	0	1	0	0	18	0	1974.12	W5FWW5;W5FER5;A0A218PGZ4;A0A1D5YM85	W5FWW5	4	21	yes	no	3;4	0.00085545	72.793		By matching		By matching	By matching	By matching	By matching
NLFDHEPSFRNTY	LNKKSDKTLRAPEPYNLFDHEPSFRNTYGW	PYNLFDHEPSFRNTYGWSISVDKHDYEPLD	Y	N	L	T	Y	G	0	1	2	1	0	0	1	0	1	0	1	0	0	2	1	1	1	0	1	0	0	0	13	2	1638.74	A0A3B6HVT4;A0A3B6JHB6;A0A3B6IQY2	A0A3B6HVT4	325	337	no	no	2	0.00034914	125.54	By matching	By matching	By MS/MS		By matching	By MS/MS	By matching
NPVPRMIFY	RTRGRIVVTASATGWNPVPRMIFYNAANAA	ASATGWNPVPRMIFYNAANAALINFFETLR	W	N	P	F	Y	N	0	1	1	0	0	0	0	0	0	1	0	0	1	1	2	0	0	0	1	1	0	0	9	1	1135.58	Q0GJJ2	Q0GJJ2	189	197	yes	yes	2	4.9321e-05	111.04						By matching	By MS/MS
NTHDDTQKIVEKY	KKYGCSVPLLLMNSFNTHDDTQKIVEKYSN	SFNTHDDTQKIVEKYSNSNIEIHTFNQSQY	F	N	T	K	Y	S	0	0	1	2	0	1	1	0	1	1	0	2	0	0	0	0	2	0	1	1	0	0	13	0	1589.77	A0A1D6S518;A0A1D6S519;A0A3B6LQR3;A0A3B6STQ3;A0A3B6CI59	A0A1D6S518	142	154	yes	no	3	3.324e-05	124.62		By MS/MS					By matching
NTLLQVLDDGRLTDGQGRTVDF	VILFDEVEKAHVAVFNTLLQVLDDGRLTDG	DDGRLTDGQGRTVDFRNTVIIMTSNLGAEH	F	N	T	D	F	R	0	2	1	4	0	2	0	3	0	0	4	0	0	1	0	0	3	0	0	2	0	0	22	0	2432.23	H6UG39;A0A6M5K847;A0A3B6GV19;Q9SPH4;A0A3B6EIZ2;A0A077RSI4;A0A3B5Z1T0;Q9ZT12;Q9XEI1;A0A3B5ZYT4;A0A3B5Y4C0	H6UG39	122	143	yes	no	3	0.00055136	70.345	By MS/MS		By matching	By matching	By matching	By matching	By matching
NTRQREDVDRVF	SFFSVFSDEVIRAAFNTRQREDVDRVFETK	AAFNTRQREDVDRVFETKSRGEGQISEGSE	F	N	T	V	F	E	0	3	1	2	0	1	1	0	0	0	0	0	0	1	0	0	1	0	0	2	0	0	12	0	1533.76	A0A3B6MYZ0;A0A3B6LUV8	A0A3B6MYZ0	208	219	no	no	2;3	1.4242e-56	158.02	By matching	By MS/MS			By MS/MS
PQQPQQPQQPFPQPQQPFPW	TQPQQPTPLQPQQPFPQQPQQPQQPFPQPQ	QPQQPFPQPQQPFPWQPQQPFPQTQQSFPL	F	P	Q	P	W	Q	0	0	0	0	0	9	0	0	0	0	0	0	0	2	8	0	0	1	0	0	0	0	20	2	2427.18	B6ETR9;R9XWH8;A0A2U8JD15;A0A290XYT2;U5U6L3;U5U6N3;A0A7D5DPJ7;U5U9P7;R9XUY1;R9XT67;A0A2U8JD31;A0A7D5HR23;A0A7D5HJF4;U5U6M9;A0A3B6UD61;A0A7D5DKY0;A0A290XYS6;Q9FUW7;A0A060N0S6;U5UA46	B6ETR9	79	98	no	no	2;3	9.7456e-13	173.76						By matching
PQQPSFLQQQPPF	PQQPIFSQQQQQQLFPQQPSFLQQQPPFWQ	LFPQQPSFLQQQPPFWQQQPPFCQQQPILP	F	P	Q	P	F	W	0	0	0	0	0	5	0	0	0	0	1	0	0	2	4	1	0	0	0	0	0	0	13	1	1540.77	I3QPH0	I3QPH0	40	52	yes	yes	2	0.0036666	91.584			By matching
PQQQPFSQPQPFSQQPHQAF	ATANIQVDPSGQVQWPQQQPFSQPQPFSQQ	FSQPQPFSQQPHQAFPQPQQTSPLQPQQQF	W	P	Q	A	F	P	1	0	0	0	0	8	0	0	1	0	0	0	0	3	5	2	0	0	0	0	0	0	20	2	2351.11	R9XSZ2	R9XSZ2	32	51	yes	yes	2	7.4175e-21	101.38
QCRCTFLEVF	IQGNEESSPEKHTSYQCRCTFLEVFNEQIN	KHTSYQCRCTFLEVFNEQINDLLDPSQRNL	Y	Q	C	V	F	N	0	1	0	0	2	1	1	0	0	0	1	0	0	2	0	0	1	0	0	1	0	0	10	1	1244.57	A0A3B6KD10;A0A3B6KC58	A0A3B6KD10	204	213	yes	no	2	0.034358	56.011	By MS/MS	By MS/MS	By MS/MS	By MS/MS	By MS/MS	By MS/MS	By MS/MS
QEPVLGPVRGPFPIIV	PYPQRDMPIQAFLLYQEPVLGPVRGPFPII	EPVLGPVRGPFPIIV_______________	Y	Q	E	I	V	-	0	1	0	0	0	1	1	2	0	2	1	0	0	1	4	0	0	0	0	3	0	0	16	1	1716.99	CON__P02666	CON__P02666	194	209	yes	yes	2	7.388e-05	145.41						By MS/MS
RCGDGRAALPENPCPPPCKKN	CVNCHVVQTAPVKTFRCGDGRAALPENPCP	AALPENPCPPPCKKN_______________	F	R	C	K	N	-	2	2	2	1	3	0	1	2	0	0	1	2	0	0	5	0	0	0	0	0	0	0	21	0	2222.05	A0A3B6KSN2;A0A1D5ZVN9	A0A3B6KSN2	73	93	yes	no	4	0.00023811	73.783	By matching	By matching					By MS/MS
RLKDGAHKPPEAGEVLEF	LQLDYIDLYHIHWPFRLKDGAHKPPEAGEV	DGAHKPPEAGEVLEFDMEGVWKEMENLVKD	F	R	L	E	F	D	2	1	0	1	0	0	3	2	1	0	2	2	0	1	2	0	0	0	0	1	0	0	18	0	1992.04	A0A3B5Z0D1;A0A3B5Y3E4;A0A3B5ZYX1	A0A3B5Z0D1	125	142	no	no	3;4	0.0012771	70.584	By matching	By MS/MS	By matching	By MS/MS	By matching	By MS/MS	By matching
RNKFMWCGLLPLY	TGFGLLILLFLLLNWRNKFMWCGLLPLYYD	NWRNKFMWCGLLPLYYDNQGSVGGIIAFKY	W	R	N	L	Y	Y	0	1	1	0	1	0	0	1	0	0	3	1	1	1	1	0	0	1	1	0	0	0	13	2	1639.84	A0A3B5XT21;A0A3B5XUG7	A0A3B5XT21	506	518	yes	no	3	0.028531	48.004	By MS/MS			By MS/MS	By MS/MS		By MS/MS
RSFDPARQDRF	IIDKENNFKQAGERYRSFDPARQDRFLQRW	GERYRSFDPARQDRFLQRWVDALTDARVTH	Y	R	S	R	F	L	1	3	0	2	0	1	0	0	0	0	0	0	0	2	1	1	0	0	0	0	0	0	11	1	1393.69	P55313;A0A3B6U183;A0A3B6SLN2;A0A0H4MC33;A0A0H4M116;A0A068ELU9;A0A3B6RP85	P55313	436	446	yes	no	3	0.011313	64.121	By matching	By MS/MS	By MS/MS	By MS/MS	By MS/MS	By matching	By MS/MS
SIDNRQIVSASRDRTIKLW	RRFVGHEKDVLSVAFSIDNRQIVSASRDRT	RQIVSASRDRTIKLWNTLGECKYTIGGDLG	F	S	I	L	W	N	1	3	1	2	0	1	0	0	0	3	1	1	0	0	0	3	1	1	0	1	0	0	19	0	2257.23	W5D4F5;A0A3B6EHK7	W5D4F5	124	142	yes	no	4	0.00018096	81.51							By matching
SKKVLSDASAF	TSGGRRFEQAVGLPYSKKVLSDASAFIWKT	GLPYSKKVLSDASAFIWKTFNQRGVGDRKP	Y	S	K	A	F	I	2	0	0	1	0	0	0	0	0	0	1	2	0	1	0	3	0	0	0	1	0	0	11	0	1151.62	A0A3B5YWB5	A0A3B5YWB5	49	59	no	no	2	0.0044569	99.53		By MS/MS	By MS/MS				By MS/MS
SLPSNRSALDLFDHLW	GVPVSLSIGGYGTGYSLPSNRSALDLFDHL	LPSNRSALDLFDHLWNSYFGGSKPSVPRPF	Y	S	L	L	W	N	1	1	1	2	0	0	0	0	1	0	4	0	0	1	1	3	0	1	0	0	0	0	16	1	1869.94	R9UNY9;Q8L5C6;A0A3B6JJ84;A0A3B6PH19;A0A3B6HXF3;Q4W6G2;A0A3B6TZ07;A0A3B6PFH8	R9UNY9	115	130	yes	no	3	0.029482	45.14	By MS/MS	By MS/MS	By MS/MS		By MS/MS
SPMKESVASREMIRRY	ISSCTPPYDLSSFKFSPMKESVASREMIRR	PMKESVASREMIRRYMTDMIADVNTDVIII	F	S	P	R	Y	M	1	3	0	0	0	0	2	0	0	1	0	1	2	0	1	3	0	0	1	1	0	0	16	0	1938.98	A0A077RY90	A0A077RY90	58	73	yes	yes	4	0.017866	56.527							By MS/MS
SQQQPILSQQPPF	PLPQQPSFSQQQPPFSQQQPILSQQPPFSQ	PFSQQQPILSQQPPFSQQQQPVLPQQSPFS	F	S	Q	P	F	S	0	0	0	0	0	5	0	0	0	1	1	0	0	1	3	2	0	0	0	0	0	0	13	0	1496.76	H6VLP9;A0A7D4XLZ4;V9P771;Q0QBR5;P04729;Q8W3V5;Q5MFP1;P93792;Q5MFP3;K7XED9;A0A0S2GKA3;A0A7D5C1I4;A0A7D5BLN1;A0A7D5C1J7;K7XRG7;A0A7D5BHQ3;A0A7D5BHS3;A0A7D4XMD4;A0A7D5BIQ7;A0A7D5BHN8;Q5MFP0;H9XH02;I3XHQ2;A0A7D5BHT4;Q5MFN9;D2K763;V9P6F2;R4JB49;D3U323;H9XH00;V9P6P2;R4JAT4;A4KZ73	V9P6P2	52	64	no	no	2	0.00076168	108.31
SQQQPPFSQQQQPVLPQQPPFSQQQQQQPILPQQPSF	LPQQPSFSQQQLPPFSQQQPPFSQQQQPVL	QQQQQQPILPQQPSFSQQQQQLVLPQQQIP	F	S	Q	S	F	S	0	0	0	0	0	17	0	0	0	1	2	0	0	3	9	4	0	0	0	1	0	0	37	2	4296.14	B2Y2Q1;A0A2U8JCZ2;R4JBL6;R4JB40;R4JBJ2;Q75ZV8;Q68AN2;Q18NR2;I1XB56	B2Y2Q1	139	175	yes	no	4	0.0039077	43.818	By matching				By matching
TKGDLKEVREEVAKY	LELSNLLVGNVGLIFTKGDLKEVREEVAKY	TKGDLKEVREEVAKYKVGAPARVGLVAPVD	F	T	K	K	Y	K	1	1	0	1	0	0	3	1	0	0	1	3	0	0	0	0	1	0	1	2	0	0	15	0	1763.94	A0A3B6SE71;W5HPC1;A0A3B6RK63;A0A3B6IR18;A0A3B6JES4	A0A3B6SE71	94	108	yes	no	3;4	8.2691e-05	110.04	By MS/MS				By matching
TNKDVTAQIVY	KNKYNTPKYRFVVRFTNKDVTAQIVYATIA	VVRFTNKDVTAQIVYATIAGDIVMAAAYSH	F	T	N	V	Y	A	1	0	1	1	0	1	0	0	0	1	0	1	0	0	0	0	2	0	1	2	0	0	11	0	1250.65	A0A3B6LSN0;A0A3B6KM64;A0A3B6LRC5;A0A3B6KP24;W5BZZ2;G9HXG9;A0A3B6C759;A0A3B6AZ34;A0A3B6DD91	A0A3B6LSN0	56	66	yes	no	2	0.018414	78.816	By MS/MS	By MS/MS	By MS/MS	By matching	By matching	By MS/MS	By matching
TVEKATEAKDTVAQKTSETAEATKNKLGEY	TAEATRNKLGEAKDYTVEKATEAKDTVAQK	TSETAEATKNKLGEYKDALAGKTQEAKDTT	Y	T	V	E	Y	K	5	0	1	1	0	1	5	1	0	0	1	5	0	0	0	1	6	0	1	2	0	0	30	0	3240.64	A0A3B6ISW5;A0A3B6JHJ7	A0A3B6JHJ7	154	183	no	no	4	1.3083e-29	183.91		By MS/MS	By MS/MS			By MS/MS
TVVLFDEIEKAHPDVF	TEGGQLTEAVRRRPYTVVLFDEIEKAHPDV	VVLFDEIEKAHPDVFNMMLQILEDGRLTDS	Y	T	V	V	F	N	1	0	0	2	0	0	2	0	1	1	1	1	0	2	1	0	1	0	0	3	0	0	16	1	1857.95	A0A3B6B051;A0A3B6QH26;A0A3B6AZ70;A0A3B6QGE9;A0A3B6PLX2;A0A3B6NQY2;A0A3B6C6J9;A0A1D5UH61	A0A3B6B051	491	506	yes	no	3	0.0010387	77.222	By MS/MS	By MS/MS	By matching	By matching		By matching
VCKDVAAYPDA	CRLPIVVDASGDGAYVCKDVAAYPDA____	DGAYVCKDVAAYPDA_______________	Y	V	C	D	A	-	3	0	0	2	1	0	0	0	0	0	0	1	0	0	1	0	0	0	1	2	0	0	11	1	1150.53	A0A3B6GNC7;A0A7H1K1S8;A0A3B6GR96;A0A077RSX3;Q4U1A5;Q4U1A4;Q4U1A2;Q4U1A0;Q4U196;Q4U198;A0A7H1K1S6;I6PZ03;A0A7H1K1T5;A0A7H1K1V0;A0A7H1K1T0;Q5UHI0;P01085;P01084;Q5MD68;A0A7H1K1T4;Q5UHH7;Q19A44;L7P0X6;A0A7H1K1T3;Q19A45;Q4U197;Q5UHH8;Q4W0V7	A0A3B6GNC7	144	154	yes	no	2	0.013167	83.499	By matching				By MS/MS
VEACKKDPALLADPALAFF	______________________________	KKDPALLADPALAFFRDYLASLGATLPAAA	F	V	E	F	F	R	5	0	0	2	1	0	1	0	0	0	3	2	0	2	2	0	0	0	0	1	0	0	19	1	2018.05	A0A3B6QA61;A0A3B6Q8S1;A0A3B6PCU7	A0A3B6QA61	13	31	yes	no	3	0.026973	45.916						By MS/MS
VENLHEERKDAMACKEHPSPY	KRKLCSVEPVDESPYVENLHEERKDAMACK	ERKDAMACKEHPSPYFSSARAKRNGKPVFT	Y	V	E	P	Y	F	2	1	1	1	1	0	4	0	2	0	1	2	1	0	2	1	0	0	1	1	0	0	21	0	2482.14	A0A3B6DA55;A0A3B6DAJ2;A0A3B6DAN6;A0A7H4LFE8	A0A3B6DA55	146	166	yes	no	3;4	0.013319	47.68	By MS/MS	By MS/MS		By matching	By matching	By matching	By MS/MS
VGPMIGAAIAAFY	IYNKDKAWDDQWIFWVGPMIGAAIAAFYHQ	FWVGPMIGAAIAAFYHQYILRAGAIKALGS	W	V	G	F	Y	H	4	0	0	0	0	0	0	2	0	2	0	0	1	1	1	0	0	0	1	1	0	0	13	1	1279.66	A0A1D5UV55;A0A3B6AUV6;A0A3B6C650;Q9M7C4	A0A1D5UV55	258	270	yes	no	2	0.01638	64.836	By MS/MS	By MS/MS	By matching	By matching	By matching	By matching	By matching
VIATSTKVDISGVNVEKF	FKINGVPVRRVNQAYVIATSTKVDISGVNV	TSTKVDISGVNVEKFDDKYFARDKKTRAKK	Y	V	I	K	F	D	1	0	1	1	0	0	1	1	0	2	0	2	0	1	0	2	2	0	0	4	0	0	18	0	1906.04	W5GVR2	W5GVR2	125	142	yes	yes	3	0.00018216	92.993		By matching		By matching		By matching	By matching
VIQTVPAMCDVHVPPYCY	QQQLDQGWIVAIGTWVIQTVPAMCDVHVPP	TVPAMCDVHVPPYCYTTISSSSDVTTGMGG	W	V	I	C	Y	T	1	0	0	1	2	1	0	0	1	1	0	0	1	0	3	0	1	0	2	4	0	0	18	1	2033.94	A0A3B5YPZ7	A0A3B5YPZ7	170	187	yes	yes	2	0.0019968	92.943		By MS/MS	By MS/MS	By matching	By MS/MS
VIREDVTGVVLF	PPRKVDFVADHPFLFVIREDVTGVVLFVGH	FLFVIREDVTGVVLFVGHVVNPMLAA____	F	V	I	L	F	V	0	1	0	1	0	0	1	1	0	1	1	0	0	1	0	0	1	0	0	4	0	0	12	0	1345.76	A0A3B6KR02;A0A3B6JQU3	A0A3B6KR02	404	415	yes	no	2	0.017432	77.677
VKALGGSVAGADKRILF	TAAAYDGHPEFISLFVKALGGSVAGADKRI	ALGGSVAGADKRILFLCGDYMEDYEVMVPF	F	V	K	L	F	L	3	1	0	1	0	0	0	3	0	1	2	2	0	1	0	1	0	0	0	2	0	0	17	0	1700.99	A0A3B6DML6;A0A3B6B7X7;A0A7H4LQ88;A0A3B6B7E5	A0A3B6DML6	185	201	yes	no	4	0.0085024	56.851			By matching	By matching	By matching		By MS/MS
VLALHSGLF	LEAFVIILVFTQLLYVLALHSGLFGNHAGG	FTQLLYVLALHSGLFGNHAGGYGAEHGGYG	Y	V	L	L	F	G	1	0	0	0	0	0	0	1	1	0	3	0	0	1	0	1	0	0	0	1	0	0	9	0	955.549	A0A3G1C1X2;A0A3G1C1V1;A0A3G1BU17;A0A3G1BQV2;A0A3B6I1C4;A0A3B6N4C1;P93615;I1V1N0;A0A3B6LZ07;A0A3B6N305;A0A3B6HXR9	A0A3G1C1X2	136	144	yes	no	2	3.0684e-05	129.67		By MS/MS	By matching
VLSSVANPIGAFTEF	VKVSGIEEEDIMAGFVLSSVANPIGAFTEF	VLSSVANPIGAFTEFNAQLQILELLDNAIF	F	V	L	E	F	N	2	0	1	0	0	0	1	1	0	1	1	0	0	2	1	2	1	0	0	2	0	0	15	1	1550.8	A4ZCD1;A0A3B6BZ20;A0A1D5V1L1	A4ZCD1	399	413	yes	no	2	0.00029612	115.42
VPAIKGQGTEEQQKKW	YVDQPGYVDLHWGMFVPAIKGQGTEEQQKK	PAIKGQGTEEQQKKWLPMAYKFQIIGCYAQ	F	V	P	K	W	L	1	0	0	0	0	3	2	2	0	1	0	3	0	0	1	0	1	1	0	1	0	0	16	0	1825.97	A0A3B6I3Z5;A0A3B6R6T1;A0A3B6TAZ0	A0A3B6I3Z5	111	126	yes	no	3;4	0.00063985	90.725	By MS/MS	By matching				By matching	By MS/MS
VRVDMARQDTAPGESPRRSY	TFRLDMDVDGADNSFVRVDMARQDTAPGES	ARQDTAPGESPRRSYLKATRHVASTEKDAR	F	V	R	S	Y	L	2	4	0	2	0	1	1	1	0	0	0	0	1	0	2	2	1	0	1	2	0	0	20	0	2290.12	A0A3B6C1R6;A0A1D5UXN7	A0A3B6C1R6	543	562	yes	no	4	0.0032036	63.056
YRVEEKAEKPKDEGAASW	NSFKILSPSRTCVAYYRVEEKAEKPKDEGA	EEKAEKPKDEGAASWGKTALGYIDVEATGV	Y	Y	R	S	W	G	3	1	0	1	0	0	4	1	0	0	0	3	0	0	1	1	0	1	1	1	0	0	18	1	2092.02	O04074;A0A3B6TZY6;A0A3B6TMZ7;Q9XGB2;A0A3B6RT04;Q9FUU8;Q9XGB1;Q9XGB3;A0A3B6RST4;Q9XED2	O04074	760	777	yes	no	4	0.0019124	68.129
AANLLGNHVAIVLNLGTGF				A	A	G	F		3	0	3	0	0	0	0	3	1	1	4	0	0	1	0	0	1	0	0	2	0	0	19	0	1893.05		REV__B5A7B8			yes	no	2	0.0012672	89.548			By matching	By matching	By MS/MS		By matching
AGDDAPRAVF	PLVCDNGTGMVKAGFAGDDAPRAVFPSIVG	VKAGFAGDDAPRAVFPSIVGRPRHTGVMVG	F	A	G	V	F	P	3	1	0	2	0	0	0	1	0	0	0	0	0	1	1	0	0	0	0	1	0	0	10	0	1017.49	A0A3B5XYX6;A0A1D5X5C6;W5AH12;A0A067YNJ5;A0A3B6KDW0;A0A3B6MME4;W5FAY5;A0A3B6HZ58;A0A3B6KFD9;A0A3B6FX66;A0A3B6H2B3;A0A3B6H1W2;A0A3B6EMQ5;W5CSL3;A0A3B6GXG2;A0A1D6DJ20;A0A075D1A6;Q5EWZ1;A0A075D1U0;A0A3B5XT63;W5EE00;A0A3B6HZM6;A0A3B6INX9;A0A3B6I0K7;A0A3B6JG31;A0A3B6IMZ8;A0A3B6HWJ7;W5AFW9	A0A3B5XYX6	24	33	no	no	2	0.0031601	104.01	By MS/MS	By matching	By matching	By matching	By matching	By matching	By matching
AGNQGVGAVSRQLY	SPVGSITYQGKRIEYAGNQGVGAVSRQLYT	YAGNQGVGAVSRQLYTSLTSVQMGQVEDPM	Y	A	G	L	Y	T	2	1	1	0	0	2	0	3	0	0	1	0	0	0	0	1	0	0	1	2	0	0	14	0	1418.73	A0A3B5YYN4;A0A3B5ZUV3	A0A3B5YYN4	375	388	yes	no	2	0.0010906	96.113				By matching		By MS/MS	By matching
AIGQLKEF	KGYEVIYMVDAIDEYAIGQLKEFEGKKLVS	VDAIDEYAIGQLKEFEGKKLVSATKEGLKL	Y	A	I	E	F	E	1	0	0	0	0	1	1	1	0	1	1	1	0	1	0	0	0	0	0	0	0	0	8	0	904.502	A0A3B6MTT2;A0A3B6KK83;Q9XGF1;Q0Q0I7;F4Y595;A0A3B6KHN4;Q2L3T8;A0A3B6LNT9;Q00NU9	A0A3B6MTT2	502	509	no	no	2	0.0015552	116.9	By MS/MS	By MS/MS	By MS/MS	By MS/MS	By MS/MS	By MS/MS
AIIPIIDLHVGNFY	QNMPGAYPETPLDQFAIIPIIDLHVGNFYL	FAIIPIIDLHVGNFYLSFTNEVLYMLLTVV	F	A	I	F	Y	L	1	0	1	1	0	0	0	1	1	4	1	0	0	1	1	0	0	0	1	1	0	0	14	1	1583.87	A0A3B6STG6;A0A3B5Z1T5;Q332Q4;P68527;A0A3B6SVK5;A0A3B6RCX2;A0A3B6PHZ5;A0A3B6LZ80	A0A3B6STG6	134	147	yes	no	2	0.0024428	68.557			By matching		By matching		By MS/MS
ALVNKVTGEAIKHSQGEGHPVKLVPY	RHSNRIKDEEGYPAFALVNKVTGEAIKHSQ	KHSQGEGHPVKLVPYNANYQDESVLWTESR	F	A	L	P	Y	N	2	0	1	0	0	1	2	3	2	1	2	3	0	0	2	1	1	0	1	4	0	0	26	0	2770.51	A0A3B6JKP4;A0A3B6IPJ3;A0A3B6JKB0;A0A3B6IR10;A0A3B6HR50;A0A3B6HVK5	A0A3B6HR50	212	237	no	no	4	0.0030736	57.351	By matching		By matching		By MS/MS
ARAAVPSGASTGVY	NPTVEVDVCCSDGTFARAAVPSGASTGVYE	FARAAVPSGASTGVYEALELRDGGSDYLGK	F	A	R	V	Y	E	4	1	0	0	0	0	0	2	0	0	0	0	0	0	1	2	1	0	1	2	0	0	14	0	1305.67	A0A3B6LF76;A0A3B6KCB6;A0A3B6LF92;A0A3B6KBC7;M4Q9V0;A0A3B6MII9	A0A3B6LF76	34	47	no	no	2	0.0088088	84.687	By MS/MS	By matching		By MS/MS	By MS/MS		By MS/MS
ARELGVPIVMHDY	ATAGTCEEMIKRAVFARELGVPIVMHDYLT	VFARELGVPIVMHDYLTGGFTANTTLAHYC	F	A	R	D	Y	L	1	1	0	1	0	0	1	1	1	1	1	0	1	0	1	0	0	0	1	2	0	0	13	0	1498.76	A0A286JV44;A0A2I4R1S4;A0A2Z6C7P0;B2CHJ6;P11383;W5ZRX4;A0A0A1IXC6;A0A1C3HPU2;A0A141KR97;X5I0H5;A0A3B6FN83;A0A3B6MXH4;A0A3B6MJF5;A0A218LVC9;A0A218LW57	A0A286JV44	239	251	yes	no	2	0.012956	84.309		By MS/MS
ARPDCPDKCGSVSIPYPF	______________________________	DCPDKCGSVSIPYPFGTGKGCFQEPFDVTC	M	A	R	P	F	G	1	1	0	2	2	0	0	1	0	1	0	1	0	1	4	2	0	0	1	1	0	0	18	1	1950.9	A0A3B6TD67	A0A3B6TD67	2	19	yes	yes	2	0.033529	45.077					By matching	By matching
ARSQRDFFEQF	DLFTNDITRPIVERFARSQRDFFEQFGVSM	VERFARSQRDFFEQFGVSMGKMGQMRVRTS	F	A	R	Q	F	G	1	2	0	1	0	2	1	0	0	0	0	0	0	3	0	1	0	0	0	0	0	0	11	2	1429.67	Q8LK23;A0A3B6I4M8;A0A3B6UAX2;A0A3B6UB84	Q8LK23	293	303	no	no	2	0.0059364	91.087
ASAKATMGQEKQDHF	______________________________	ASAKATMGQEKQDHFVLKSGHAMPAVGLGT	M	A	S	H	F	V	3	0	0	1	0	2	1	1	1	0	0	2	1	1	0	1	1	0	0	0	0	0	15	0	1647.77	A0A3B5Z0D1;A0A3B5ZYX1	A0A3B5Z0D1	2	16	no	no	3	8.8511e-06	123.76							By MS/MS
ASFIDKVRF	KSREREQIKSLNNQFASFIDKVRFLEQQNQ	SLNNQFASFIDKVRFLEQQNQVLQTKWELL	F	A	S	R	F	L	1	1	0	1	0	0	0	0	0	1	0	1	0	2	0	1	0	0	0	1	0	0	9	1	1081.59	CON__P04264;CON__Q6NXH9;CON__P35908;CON__P35908v2;CON__ENSEMBL:ENSBTAP00000038253;CON__Q9R0H5;CON__Q7Z794;CON__Q6IFZ6;CON__Q32MB2;CON__Q01546;CON__P12035;CON__Q6ISB0;CON__Q9NSB2;CON__Q8BGZ7;CON__O95678;CON__Q9DCV7;CON__Q3KNV1;CON__Q5XKE5;CON__Q8VED5;CON__Q7RTS7;CON__P07744;CON__Q3SY84;CON__Q8N1N4-2;CON__Q7RTT2;CON__Q6IME9;CON__Q14CN4-1;CON__P05787;CON__P08729;CON__Q3TTY5;CON__P48668;CON__P04259;C…	CON__P04264	192	200	no	no	2	0.00021957	113.71				By MS/MS	By MS/MS
ASIVADIGGQ	NVFVPPECSTTKAPFASIVADIGGQ_____	TKAPFASIVADIGGQ_______________	F	A	S	G	Q	-	2	0	0	1	0	1	0	2	0	2	0	0	0	0	0	1	0	0	0	1	0	0	10	0	929.482	D0ES81	D0ES81	305	314	no	no	2	0.012336	85.666				By MS/MS
CLLGELSKEVGW	PDALKVLRLQPGHRFCLLGELSKEVGWNYH	HRFCLLGELSKEVGWNYHETIKELEEKRKE	F	C	L	G	W	N	0	0	0	0	1	0	2	2	0	0	3	1	0	0	0	1	0	1	0	1	0	0	12	0	1332.67	W5BRK9;A0A3B6C5V4;A0A3B6AXS6	W5BRK9	141	152	yes	no	2	1.8931e-19	150.81							By matching
DKEGRFMPVNFENIF	HNIHKSKHGSDSGTYDKEGRFMPVNFENIF	DKEGRFMPVNFENIFSKYARTYPDRLSYRE	Y	D	K	I	F	S	0	1	2	1	0	0	2	1	0	1	0	1	1	3	1	0	0	0	0	1	0	0	15	2	1841.88	A0A3B6B2Z6;W5B8D6;W5BUF4;W5AQ78	A0A3B6B2Z6	148	162	yes	no	3	0.02758	76.548	By matching	By MS/MS	By MS/MS	By MS/MS	By MS/MS	By matching	By MS/MS
DLSGIPPAPRGTPQIEVTF	GERSMTKDCRLLGKFDLSGIPPAPRGTPQI	IPPAPRGTPQIEVTFEVDANGILNVKAEDK	F	D	L	T	F	E	1	1	0	1	0	1	1	2	0	2	1	0	0	1	4	1	2	0	0	1	0	0	19	0	1994.05	R9W6A6;A0A3B6NJT9;R9W924;A0A3B6RP99;A0A3B6TWJ4;A0A3B6SRC3;A0A3B6SKQ0	R9W6A6	489	507	yes	no	2	0.0042186	74.537			By MS/MS	By MS/MS	By MS/MS		By matching
DVTSRLTY	RDGYYIHGQCAIIMFDVTSRLTYKNVPTWH	QCAIIMFDVTSRLTYKNVPTWHRDICRVCE	F	D	V	T	Y	K	0	1	0	1	0	0	0	0	0	0	1	0	0	0	0	1	2	0	1	1	0	0	8	0	953.482	A0A3B6SHL8;A0A3B6TMF3;A0A3B6SNM6;A0A3B6A2U5;A0A3B5Z534;Q944C6	A0A3B6SHL8	94	101	yes	no	2	0.01986	93.374	By matching	By MS/MS	By MS/MS	By MS/MS	By MS/MS	By MS/MS	By MS/MS
ERGDIKQMMPFVKAF	AIRTNYLDNCAQHYFERGDIKQMMPFVKAF	ERGDIKQMMPFVKAFSSMDHVRAFLNSRNL	F	E	R	A	F	S	1	1	0	1	0	1	1	1	0	1	0	2	2	2	1	0	0	0	0	1	0	0	15	1	1795.91	A0A3B6DJV1;A0A3B6DIW0	A0A3B6DJV1	758	772	yes	no	2	0.01019	65.347				By MS/MS	By MS/MS	By MS/MS	By matching
FEFNVVEKIAVDAVKHNF	FQSMKIDMLSRMIPFFEFNVVEKIAVDAVK	NVVEKIAVDAVKHNFVAMKVNHLAGAVHFG	F	F	E	N	F	V	2	0	2	1	0	0	2	0	1	1	0	2	0	3	0	0	0	0	0	4	0	0	18	2	2105.09	A0A182BG22;A0A3B6GJX5;A0A3B6E987;I0JTW5;D8L9U6;A0A3B6E955	A0A182BG22	489	506	yes	no	4	9.2323e-05	147.56			By matching
FGLMGDGQPIGRYDDMW	MNLAFDRQLIGPAMYFGLMGDGQPIGRYDD	LMGDGQPIGRYDDMWAGWCVKVICDHLSLG	Y	F	G	M	W	A	0	1	0	3	0	1	0	4	0	1	1	0	2	1	1	0	0	1	1	0	0	0	17	2	1956.85	Q9ZR33;A0A3B6JJ96;A0A3B6ISB7;A0A3B6HSJ4;A0A3B6JJQ0;A0A3B6GW08;A0A077RVB3;A0A3B6EN66;A0A3B6C304;A0A3B6DLY8;W5C539;A0A3B6AU28;A0A2X0S376;A0A3B6EDH1	Q9ZR33	232	248	yes	no	2	0.0078688	78.505	By MS/MS	By matching	By MS/MS	By matching	By matching	By matching
FICTVPCNW	LSMANAGPNTNGSQFFICTVPCNWLDGKHV	TNGSQFFICTVPCNWLDGKHVVFGEVVEGM	F	F	I	N	W	L	0	0	1	0	2	0	0	0	0	1	0	0	0	1	1	0	1	1	0	1	0	0	9	1	1081.47	Q93W25;Q93XQ6;A7LM55;A0A3B6PI67;Q6JIB9;Q94F69	Q93W25	120	128	yes	no	2	0.017141	69.383	By matching	By MS/MS	By matching	By matching	By MS/MS	By matching	By matching
FLPCRSEKCFMKLGW	LIFLFLIYLFRPTQYFLPCRSEKCFMKLGW	FLPCRSEKCFMKLGWPWDLSADFFHQEGRS	Y	F	L	G	W	P	0	1	0	0	2	0	1	1	0	0	2	2	1	2	1	1	0	1	0	0	0	0	15	2	1843.89	A0A3B6FPT0	A0A3B6FPT0	22	36	yes	yes	2	0.026972	42.001		By MS/MS	By MS/MS	By MS/MS	By MS/MS	By MS/MS	By MS/MS
FPTSRQQSGQGQQLGQGQQSGQGQEGQQPGQGQQAY	QSGQWQQPGQGQSGYFPTSRQQSGQGQQLG	QGQEGQQPGQGQQAYYPASSQQSGQRQQAG	Y	F	P	A	Y	Y	1	1	0	0	0	15	1	9	0	0	1	0	0	1	2	3	1	0	1	0	0	0	36	1	3787.73	A0A1B0Z3C8	A0A1B0Z3C8	458	493	yes	yes	3;4	0.015749	31.605	By matching	By MS/MS	By MS/MS				By MS/MS
FTQEGDGPTTVTGSVTGLKEGLHGF	VAVLTGSEGVKGTIFFTQEGDGPTTVTGSV	VTGSVTGLKEGLHGFHVHALGDTTNGCMST	F	F	T	G	F	H	0	0	0	1	0	1	2	6	1	0	2	1	0	2	1	1	5	0	0	2	0	0	25	1	2534.23	H9NAV6	H9NAV6	20	44	yes	yes	3	0.0025138	61.417			By MS/MS				By matching
GAPPPYGSSPAPSAPPYGDKPPKEGKASSPY	GYPYGGAGGGGGGGYGAPPPYGSSPAPSAP	YGDKPPKEGKASSPYYASPPSSQPQSYGGG	Y	G	A	P	Y	Y	4	0	0	1	0	0	1	4	0	0	0	3	0	0	10	5	0	0	3	0	0	0	31	2	3053.48	A0A3B6LJD2;A0A3B6MP39;A0A3B6KFU3	A0A3B6LJD2	18	48	yes	no	4	0.00066232	54.003	By matching	By MS/MS
GITVEAADGLAPVWNSDVKFY	PKVMDGLFSLANKLFGITVEAADGLAPVWN	ADGLAPVWNSDVKFYCVKDSSNSPVAYFYF	F	G	I	F	Y	C	3	0	1	2	0	0	1	2	0	1	1	1	0	1	1	1	1	1	1	3	0	0	21	2	2251.12	A0A3B6QPU3;A0A3B6NXL4;A0A3B6PW54	A0A3B6QPU3	382	402	yes	no	2	0.00018464	134.06			By matching	By matching	By matching
GKAGVQFF	FTGSKASFAGDLNFYGKAGVQFFTQIKTIT	AGDLNFYGKAGVQFFTQIKTITQQWKESSP	Y	G	K	F	F	T	1	0	0	0	0	1	0	2	0	0	0	1	0	2	0	0	0	0	0	1	0	0	8	1	852.449	A0A3B6DL13;A0A3B6B5W5;A0A7H4LNC8;A0A3B6DJC6;Q84MJ5;A0A3B6CDE3	A0A3B6DL13	419	426	yes	no	2	0.042996	67.035					By MS/MS
GKPSGGPSLSVF	ERGASAPRTRDGGSFGKPSGGPSLSVFVKG	GSFGKPSGGPSLSVFVKGFDSSQQEDAIRS	F	G	K	V	F	V	0	0	0	0	0	0	0	3	0	0	1	1	0	1	2	3	0	0	0	1	0	0	12	0	1131.59	A0A3B6SD76;A0A3B6SGU8;A0A3B6SJA0;A0A3B6TRJ3;A0A3B6RJ96	A0A3B6SD76	394	405	yes	no	2	8.4285e-07	97.277
GLSKGGNEVLLVIEAY	FEGVLDNLGRLSQQYGLSKGGNEVLLVIEA	LSKGGNEVLLVIEAYKTLRDRAPYPASFML	Y	G	L	A	Y	K	1	0	1	0	0	0	2	3	0	1	3	1	0	0	0	1	0	0	1	2	0	0	16	0	1660.9	A0A3B6MP63;A0A3B6LJD4;A0A3B6KFR1;Q43661	A0A3B6MP63	95	110	yes	no	2	0.0030672	96.946	By matching		By matching	By matching	By matching
GLTGIGAW	FLLRFSTGGLPTGTFGLTGIGAWEAVVLEI	GLPTGTFGLTGIGAWEAVVLEIVMTFGLVY	F	G	L	A	W	E	1	0	0	0	0	0	0	3	0	1	1	0	0	0	0	0	1	1	0	0	0	0	8	0	773.407	A0A3B6IXN7;A0A077KS83;A0A3B6JQ29;A9UED2	A0A3B6IXN7	134	141	yes	no	1	0.0015762	118.42					By MS/MS	By matching	By MS/MS
GQCQHHQQLGQQQLLDQMKPCVAF	STAIAQLETICSQGFGQCQHHQQLGQQQLL	GQQQLLDQMKPCVAFVQHQCSPVRTPFPQT	F	G	Q	A	F	V	1	0	0	1	2	8	0	2	2	0	3	1	1	1	1	0	0	0	0	1	0	0	24	0	2764.3	A0A3B6T7X8;Q7X9M4	A0A3B6T7X8	30	53	yes	no	4	0.00071207	95.206							By matching
[truncated: 410 more rows]
[truncated: 87 more columns]

## Sheet: proteinGroups
Protein IDs	Majority protein IDs	Peptide counts (all)	Peptide counts (razor+unique)	Peptide counts (unique)	Fasta headers	Protein Class	Number of proteins	Peptides	Razor + unique peptides	Unique peptides	Peptides 01	Peptides 02	Peptides 03	Peptides 04	Peptides 04a	Peptides 05	Peptides 06	Peptides 07	Peptides 08	Peptides 08a	Peptides 09	Peptides 10	Peptides 11	Peptides 12	Peptides 13	Peptides 14	Peptides 15	Peptides 16	Peptides 17	Peptides 18	Razor + unique peptides 01	Razor + unique peptides 02	Razor + unique peptides 03	Razor + unique peptides 04	Razor + unique peptides 04a	Razor + unique peptides 05	Razor + unique peptides 06	Razor + unique peptides 07	Razor + unique peptides 08	Razor + unique peptides 08a	Razor + unique peptides 09	Razor + unique peptides 10	Razor + unique peptides 11	Razor + unique peptides 12	Razor + unique peptides 13	Razor + unique peptides 14	Razor + unique peptides 15	Razor + unique peptides 16	Razor + unique peptides 17
[truncated: 623 more rows]
[truncated: 170 more columns]

[truncated: 1 more sheets: Pivot]
