# Supplementary material for: Polymeric Gluten Proteins as Climate-Resilient Markers of Quality: Can LC-MS/MS Provide Valuable Information about Spring Wheat Grown in Diverse Climates?
Source: J Agric Food Chem. 2025 Jan 9;73(3):1844–54. doi: 10.1021/acs.jafc.4c10789 (PMC11760153; doi:10.1021/acs.jafc.4c10789)
Supplement: Supplementary file 3 — jf4c10789_si_003.xlsx [file jf4c10789_si_003.xlsx]

## Sheet: G1Y1Y2
Sequence	Leading razor protein	Fasta headers	Score	Intensity	MS/MS Count	LFQ intensity G1Y1R1	LFQ intensity G1Y1R2	LFQ intensity G1Y1R3	LFQ intensity G1Y2R1	LFQ intensity G1Y2R2	LFQ intensity G1Y2R3	Fold.changes	statistic	df	p	p.adj	p.adj.signif	Log2 LFQ intensity G1Y1R1	Log2 LFQ intensity G1Y1R2	Log2 LFQ intensity G1Y1R3	Log2 LFQ intensity G1Y2R1	Log2 LFQ intensity G1Y2R2	Log2 LFQ intensity G1Y2R3
VQVPGGMTVPQALELF	A0A3B6KQI7	rRNA N-glycosidase	117.86	558640000	27	59306000	49477000	59903000	28148000	25975000	29890000	0.302733	9.35782	3.44775	0.00143	0.897017	ns	25.8217	25.5603	25.8361	24.7465	24.6306	24.8332
ANPRVFF	Q93W25	Peptidyl-prolyl cis-trans isomerase;Peptidyl-prolyl cis-trans isomerase;Peptidyl-prolyl cis-trans isomerase;Peptidyl-prolyl cis-trans isomerase	138.53	516150000	25	22598000	18847000	14837000	51868000	41800000	56680000	-0.426728	-6.51982	3.69042	0.00376	0.897017	ns	24.4297	24.1678	23.8227	25.6283	25.317	25.7563
ILLPEARSGIW	A0A3B6KQL2	SERPIN domain-containing protein;Serpin-Z2A	128.36	5395600000	24	470610000	483520000	401630000	267770000	262320000	323750000	0.200806	5.23837	3.91764	0.00672	0.897017	ns	28.81	28.849	28.5813	27.9964	27.9668	28.2703
LGKKINDAVVTVPAYF	R9W6A6	ER molecular chaperone;Uncharacterized protein;ER molecular chaperone	107.06	5069300000	87	282140000	253910000	252650000	353290000	316420000	356160000	-0.11418	-5.0092	3.98649	0.00751	0.897017	ns	28.0718	27.9197	27.9126	28.3963	28.2373	28.408
LMLTCVHKPYSSIVSY	A0A3B6ARZ2	Uncharacterized protein	65.627	339900000	3	36030000	13392000	54576000	445310	52091	437840	2.0461	5.96424	3.22506	0.00766	0.897017	ns	25.1027	23.6749	25.7018	18.7645	15.6687	18.74
AAKMAKNVDKPLF	A0A3B6LWE2	rRNA N-glycosidase	127.17	9548000000	40	630540000	579890000	622490000	754050000	692880000	735440000	-0.0757849	-4.82686	3.99458	0.00851	0.897017	ns	29.232	29.1112	29.2135	29.4901	29.368	29.454
QEIAGSKDSVGQY	A0A3B6TMN0	Sucrose synthase;Sucrose synthase;Sucrose synthase;Sucrose synthase;Sucrose synthase;Sucrose synthase;Sucrose synthase;Sucrose synthase	106.37	166980000	1	8091700	25782000	39327000	445310	52091	437840	1.89359	5.30311	3.47474	0.00893	0.897017	ns	22.948	24.6199	25.229	18.7645	15.6687	18.74
VSKMIPASDKGRFF	A0A3B6RQD1	Tr-type G domain-containing protein;Tr-type G domain-containing protein;Tr-type G domain-containing protein;Tr-type G domain-containing protein;Tr-type G domain-containing protein;Tr-type G domain-containing protein;Tr-type G domain-containing protein;Tr-t	149.32	7747200000	58	322010000	291130000	443120000	869490000	770810000	641970000	-0.334596	-5.05017	3.5709	0.00971	0.897017	ns	28.2625	28.1171	28.7231	29.6956	29.5218	29.2579
AAAKGAQAKDAGAHGAQATAEGTEEATATAAEY	A0A3B5Z3G6	Uncharacterized protein	166.03	756690000	8	106600000	56384000	80552000	445310	52091	437840	2.41564	8.00817	2.26647	0.0105	0.897017	ns	26.6676	25.7488	26.2634	18.7645	15.6687	18.74
MQHAFSYHRRHISY	A0A3B6MVB1	Uncharacterized protein	41.644	317140000	1	39158	678090	175350	45047000	115680000	41982000	-2.35622	-6.64595	2.61442	0.0105	0.897017	ns	15.257	19.3711	17.4199	25.4249	26.7856	25.3233
QARPPSVMDFIADHPFLF	Q9S8N3	Z-like serpin/chymotrypsin inhibitor (Fragment)	339.87	10906000000	193	877920000	808040000	1204600000	362430000	350710000	326550000	0.444078	8.03475	2.25487	0.0105	0.897017	ns	29.7095	29.5899	30.1659	28.4331	28.3857	28.2827
SRLVNQGKGMLQPHQITAEY	A0A3B6AUT2	Sucrose synthase;Sucrose synthase;Sucrose synthase	171.47	4318500000	44	157220000	215860000	148310000	335400000	385740000	402990000	-0.333654	-6.03697	2.8581	0.0105	0.897017	ns	27.2282	27.6855	27.144	28.3213	28.5231	28.5862
PGQASPQQPGQGQQPGKW	A0A2L1K3K4	High molecular weight glutenin (Fragment);High molecular weight glutenin subunit Dy10-m328SF;High molecular weight glutenin subunit;High-molecular-weight glutenin subunit y10;Glutenin, high molecular weight subunit DY10;Y-type HMW glutenin;High molecular w	347.99	253690000	4	30496000	23671000	59339000	445310	52091	437840	2.0841	6.66134	2.57917	0.0109	0.897017	ns	24.8621	24.4966	25.8225	18.7645	15.6687	18.74
LLDGSSIQTPF	A0A3B6KQL2	SERPIN domain-containing protein;Serpin-Z2A	123.16	2084200000	55	171110000	147220000	135980000	91229000	105730000	108980000	0.171717	4.52987	3.84355	0.0116	0.897017	ns	27.3503	27.1334	27.0188	26.443	26.6558	26.6995
VQRGDVKVGW	A0A3B6HVT4	Uncharacterized protein	155.58	3767800000	20	259440000	220030000	207910000	329550000	445340000	370310000	-0.221684	-4.61182	3.72696	0.0117	0.897017	ns	27.9508	27.7131	27.6314	28.2959	28.7303	28.4642
VIDCTKPVEDKIMEIASLEKF	W5C5N9	Genome assembly, chromosome: II;Uncharacterized protein;Uncharacterized protein	84.602	205630000	6	24694000	29075000	12781000	5838800	3660300	4677200	0.671585	5.28376	3.06436	0.0125	0.897017	ns	24.5577	24.7933	23.6075	22.4772	21.8035	22.1572
DALNGDKDHGGVHDGTTVVLW	A0A3B6HR50	Uncharacterized protein;Ricin B-type lectin domain-containing protein;Ricin B-type lectin domain-containing protein	58.712	291840000	3	59110000	37015000	46492000	445310	52091	437840	2.18325	7.4097	2.14372	0.0146	0.897017	ns	25.8169	25.1416	25.4705	18.7645	15.6687	18.74
VHPSILQQLNPCKVF	Q00M56	LMW-D1;Low-molecular-weight glutenin subunit;Low-molecular-weight glutenin subunit;Low-molecular-weight glutenin subunit;Low-molecular-weight glutenin subunit	162.93	1117900000	51	51227000	44685000	68933000	121940000	99702000	116640000	-0.312203	-5.16222	2.86621	0.0158	0.897017	ns	25.6104	25.4133	26.0387	26.8616	26.5711	26.7975
VALDYEQELETAKSSSSVEKSY	A0A3B5XYX6	Uncharacterized protein;Uncharacterized protein;Uncharacterized protein;Actin;Uncharacterized protein;Uncharacterized protein;Actin;Uncharacterized protein;Uncharacterized protein;Uncharacterized protein;Uncharacterized protein;Uncharacterized protein;Unch	84.181	143990000	2	45948000	30977000	36285000	445310	52091	437840	2.08296	7.13306	2.10334	0.0166	0.897017	ns	25.4535	24.8847	25.1129	18.7645	15.6687	18.74
EAIRAIIF	K7WV92	Low molecular weight glutenin subunit	143	42865000000	76	39158	678090	175350	43744000	43416000	21072000	-2.0837	-6.1998	2.34345	0.0168	0.897017	ns	15.257	19.3711	17.4199	25.3826	25.3717	24.3288
DQIKAAIKEESEGNLKGILGY	A5YVV3	Glyceraldehyde-3-phosphate dehydrogenase;Cytosolic glyceraldehyde-3-phosphate dehydrogenase GAPDH (Fragment);Glyceraldehyde-3-phosphate dehydrogenase;Glyceraldehyde-3-phosphate dehydrogenase;Glyceraldehyde-3-phosphate dehydrogenase	90.464	129780000	1	39158	678090	175350	27993000	32857000	12345000	-1.91383	-5.5861	2.5322	0.0175	0.897017	ns	15.257	19.3711	17.4199	24.7386	24.9697	23.5574
LQQQMNPCENY	D0ES79	Gamma gliadin	50.108	1999500000	4	39158	678090	175350	137730000	723090000	9312100	-2.98893	-4.21253	3.43221	0.0186	0.897017	ns	15.257	19.3711	17.4199	27.0373	29.4296	23.1507
LQTQVEQLSSCQIVQY	A0A1W6C2L9	Avenin-like protein 1;Avenin-like protein;Avenin-like b3;Avenin-like protein;Avenin-like protein;Avenin-like protein;Avenin-like protein;Avenin-like protein;Avenin-like protein;Avenin-like protein 2;Avenin-like protein;Avenin-like protein;Avenin-like prote	140.78	102400000	3	39158	678090	175350	44370000	43343000	25555000	-2.10345	-6.39437	2.19092	0.0187	0.897017	ns	15.257	19.3711	17.4199	25.4031	25.3693	24.6071
IAGIVGREECNLETVF	A0A7H1K1Z0	Trypsin/alpha-amylase inhibitor;Trypsin/alpha-amylase inhibitor;Alpha amylase-trypsin inhibitor;AAI domain-containing protein	123.01	840720000	26	133180000	98454000	146550000	61830000	64949000	56593000	0.31437	5.6269	2.4462	0.0188	0.897017	ns	26.9888	26.5529	27.1268	25.8818	25.9528	25.7541
LIGDIEASQGAF	A0A3B6IQT3	Protein disulfide-isomerase;Protein disulfide-isomerase;Protein disulfide-isomerase;Protein disulfide-isomerase;Protein disulfide-isomerase;Protein disulfide-isomerase;Protein disulfide-isomerase;Protein disulfide-isomerase	98.582	176150000	7	39158	678090	175350	15506000	36252000	19589000	-1.90272	-5.67766	2.37498	0.0198	0.897017	ns	15.257	19.3711	17.4199	23.8863	25.1116	24.2235
PQPQLPYPQPQPF	A0A0E3Z506	Alpha-gliadin (Fragment);Alpha-gliadin;Alpha/beta-gliadin MM1;Alpha-gliadin;Alpha-gliadin;Alpha-gliadin;Alpha-gliadin;Alpha-gliadin (Fragment);Alpha-gliadin;Alpha-gliadin;Alpha-gliadin;Alpha/beta-gliadin;Alpha-gliadin;Alpha-gliadin;Alpha-gliadin (Fragment)	145.72	225360000	12	11433000	17763000	20472000	445310	52091	437840	1.72515	5.87065	2.2415	0.0212	0.897017	ns	23.4467	24.0824	24.2871	18.7645	15.6687	18.74
VLADASSVGGPRVAF	A0A3B6KQL2	SERPIN domain-containing protein;Serpin-Z2A	231.07	6465200000	30	554950000	491370000	633630000	358720000	398910000	283690000	0.207712	3.874	3.65796	0.0212	0.897017	ns	29.0478	28.8722	29.2391	28.4183	28.5715	28.0797
SQQELPILPQQPPF	Q6J161	S-type low molecular weight glutenin L4-36 (Fragment);Low-molecular-weight glutenin subunit;LMW-D8;Low-molecular-weight glutenin subunit;Low-molecular-weight glutenin subunit group 1 type I;LMW-glutenin P3-5;Low molecular weight glutenin (Fragment);Low-mol	172.1	150680000	7	17758000	17738000	25360000	445310	52091	437840	1.81338	6.2647	2.11144	0.0215	0.897017	ns	24.082	24.0803	24.5961	18.7645	15.6687	18.74
FGGSKPSVPRPF	R9UNY9	Xylanase inhibitor protein;Xylanase inhibitor protein 1;Xylanase inhibitor protein I;Glyco_hydro_18 domain-containing protein;Glyco_hydro_18 domain-containing protein	182.64	10089000000	40	397560000	532080000	562810000	773540000	940930000	780430000	-0.223153	-4.15885	3.25133	0.0216	0.897017	ns	28.5666	28.9871	29.0681	29.5269	29.8095	29.5397
IPQPTWGNHPKVF	A0A3B6FQY4	Aspartate aminotransferase;Aspartate aminotransferase;Aspartate aminotransferase (Fragment);Aspartate aminotransferase	107.45	1396300000	5	56414000	61512000	63900000	131740000	96181000	145220000	-0.312217	-5.43933	2.34898	0.0223	0.897017	ns	25.7495	25.8744	25.9293	26.9731	26.5192	27.1137
LPQLPYPRPQPF	A0A0K2QJD8	Alpha/beta-gliadin;Alpha/beta-gliadin	230.09	960310000	39	75603000	90032000	103320000	151470000	150750000	117380000	-0.193156	-3.61044	3.98019	0.0227	0.897017	ns	26.1719	26.4239	26.6225	27.1745	27.1676	26.8066
IPPYCSTTIAPF	A0A0K0VHI4	Alpha-gliadin PSQ2 (Fragment);Alpha-gliadin	140.98	2523400000	79	216600000	195950000	199970000	242630000	225350000	253060000	-0.0708391	-3.56867	3.95837	0.0238	0.897017	ns	27.6905	27.5459	27.5752	27.8542	27.7476	27.9149
KGIFWQEDIIPF	Q9ZR33	UDP-arabinopyranose mutase;UDP-arabinopyranose mutase;UDP-arabinopyranose mutase;UDP-arabinopyranose mutase;Uncharacterized protein;UDP-arabinopyranose mutase;UDP-arabinopyranose mutase	141.2	698340000	24	97842000	89283000	97397000	11919000	13071000	29596000	0.717035	5.98607	2.04247	0.0255	0.897017	ns	26.544	26.4119	26.5374	23.5068	23.6399	24.8189
GLTGIGAW	A0A3B6IXN7	Uncharacterized protein;Aquaporin;Gamma-type tonoplast intrinsic protein;Uncharacterized protein	118.42	77058000	2	39158	678090	175350	21486000	21469000	14865000	-1.81142	-5.68567	2.08869	0.0268	0.897017	ns	15.257	19.3711	17.4199	24.3569	24.3558	23.8254
AKNNPKIGAIVW	A0A3B6QKW4	Fn3_like domain-containing protein;Fn3_like domain-containing protein;Fn3_like domain-containing protein;Fn3_like domain-containing protein;Fn3_like domain-containing protein	53.211	540860000	5	21716000	38402000	24585000	66102000	52867000	67567000	-0.342864	-4.28722	2.7872	0.027	0.897017	ns	24.3723	25.1947	24.5513	25.9782	25.6559	26.0098
DLLLQGKSLRCTIW	A0A3B6JM77	Uncharacterized protein	59.426	261590000	0	59300000	42734000	36168000	13874000	27449000	16497000	0.378436	3.55884	3.60567	0.028	0.897017	ns	25.8215	25.3489	25.1082	23.7259	24.7103	23.9757
NVVEKIAVDAVKHNF	A0A182BG22	Eukaryotic translation initiation factor 3 subunit A;Eukaryotic translation initiation factor 3 subunit A;Eukaryotic translation initiation factor 3 subunit A;Eukaryotic translation initiation factor 3 subunit A;Eukaryotic translation initiation factor 3 s	79.81	102210000	1	39158	678090	175350	20328000	17858000	16902000	-1.7904	-5.69087	2.01765	0.0289	0.897017	ns	15.257	19.3711	17.4199	24.277	24.0901	24.0107
IKARATPKVVAAF	A0A3B6MPU5	Clathrin heavy chain;Clathrin heavy chain;Clathrin heavy chain;Clathrin heavy chain;Clathrin heavy chain;Clathrin heavy chain;Clathrin heavy chain;Clathrin heavy chain	45.28	321590000	1	18296000	26478000	16460000	67219000	44075000	34316000	-0.376199	-3.48568	3.67154	0.029	0.897017	ns	24.125	24.6583	23.9725	26.0024	25.3935	25.0324
NQGLIDHVARGTPKRPGPIEAY	A0A3B6H5V3	Uncharacterized protein;Uncharacterized protein;Uncharacterized protein	79.461	656900000	7	43693000	40113000	47964000	79451000	57963000	62977000	-0.182062	-3.83752	3.0983	0.0295	0.897017	ns	25.3809	25.2576	25.5154	26.2436	25.7886	25.9083
ERGDIKQMMPFVKAF	A0A3B6DJV1	UvrD-like helicase ATP-binding domain-containing protein	65.347	58869000	2	39158	678090	175350	8110600	14395000	1692600	-1.43313	-3.40605	3.76936	0.0298	0.897017	ns	15.257	19.3711	17.4199	22.9514	23.7791	20.6908
IVSREIFESLPAEEQRLW	A0A3B6EIX7	Uncharacterized protein	85.51	195970000	10	24008000	23656000	23750000	12266000	16099000	11269000	0.255715	5.57798	2.00673	0.0304	0.897017	ns	24.517	24.4957	24.5014	23.5482	23.9405	23.4259
KIGGIGTVPVGRVETGVIKPGMVVTF	Q03033	Elongation factor 1-alpha;Elongation factor 1-alpha;Elongation factor 1-alpha;Elongation factor 1-alpha;Elongation factor 1-alpha;Elongation factor 1-alpha;Elongation factor 1-alpha;Elongation factor 1-alpha	173.07	19065000000	101	810510000	743880000	737590000	1461600000	1120900000	1696100000	-0.271091	-4.8931	2.24619	0.031	0.897017	ns	29.5943	29.4705	29.4582	30.4449	30.062	30.6596
KSKLEPASRELF	A0A3B6RG90	Pyrophosphate--fructose 6-phosphate 1-phosphotransferase subunit beta;Pyrophosphate--fructose 6-phosphate 1-phosphotransferase subunit beta;Pyrophosphate--fructose 6-phosphate 1-phosphotransferase subunit beta	110.86	1840500000	21	101490000	128160000	90294000	144210000	225900000	221970000	-0.267306	-3.37959	3.58434	0.0329	0.897017	ns	26.5968	26.9334	26.4281	27.1036	27.7511	27.7258
WGLVEGKGPRVY	A0A3B6U9P0	Beta-amylase;Beta-amylase;Beta-amylase;Beta-amylase;Beta-amylase	177.58	30160000000	111	1789400000	1811800000	1665900000	2391200000	2185000000	2809000000	-0.146791	-4.27255	2.49903	0.0337	0.897017	ns	30.7368	30.7548	30.6337	31.1551	31.025	31.3874
GIQRDAQGKSTICGRPEY	W5CWR9	Aldo_ket_red domain-containing protein;Aldo_ket_red domain-containing protein;Aldo_ket_red domain-containing protein	98.175	207350000	7	16001000	9740200	11487000	21438000	18723000	26677000	-0.254151	-3.33588	3.59879	0.0339	0.897017	ns	23.9317	23.2155	23.4535	24.3537	24.1583	24.6691
RLDGAKVIKIY	Q7XY18	40S ribosomal protein S7 (Fragment);40S ribosomal protein S7	131.43	5005000000	23	179200000	269010000	240350000	417090000	393970000	312440000	-0.212631	-3.31057	3.65899	0.0339	0.897017	ns	27.417	28.0031	27.8406	28.6358	28.5535	28.219
AQYPPLGRF	A0A7H4LBV6	Elongation factor 1-alpha;Elongation factor 1-alpha;Elongation factor 1-alpha	105.12	3613000000	35	199470000	194050000	151920000	244680000	292060000	235710000	-0.151123	-3.22101	3.74127	0.0355	0.897017	ns	27.5716	27.5319	27.1787	27.8663	28.1217	27.8124
ATPREAMEKGPREGLLY	W5D4W6	Methanethiol oxidase;Methanethiol oxidase;Methanethiol oxidase	119.23	4880800000	29	457940000	351580000	391150000	276080000	276850000	326700000	0.135124	3.25188	3.64741	0.0358	0.897017	ns	28.7706	28.3893	28.5431	28.0405	28.0445	28.2834
SVDNRQIVSASRDNTIKLW	A0A3B6A211	WD_REPEATS_REGION domain-containing protein	60.034	588530000	10	34898000	25822000	23510000	57745000	37209000	49667000	-0.234765	-3.06982	3.97533	0.0376	0.897017	ns	25.0566	24.6221	24.4868	25.7832	25.1491	25.5658
PLQPQQPFPLRPQQPF	B6ETR9	D-type LMW glutenin subunit (Fragment);Omega-gliadin;Omega gliadin;Omega-gliadin (Fragment);Omega-gliadin;Omega-gliadin;Omega gliadin;Omega-gliadin	223.78	901090000	42	35373000	49935000	45830000	87712000	74463000	56426000	-0.221924	-3.057	3.82538	0.0401	0.897017	ns	25.0761	25.5735	25.4498	26.3863	26.15	25.7499
TIRNIANMVPSY	A0A3B6GWT3	Carbonic anhydrase;Carbonic anhydrase;Carbonic anhydrase;Carbonic anhydrase;Carbonic anhydrase;Carbonic anhydrase;Carbonic anhydrase;Carbonic anhydrase	103.22	684770000	4	47325000	50663000	37293000	62758000	69147000	67690000	-0.168913	-4.0695	2.39725	0.0405	0.897017	ns	25.4961	25.5944	25.1524	25.9033	26.0432	26.0124
RVPTVDVSVVDLTVRTEKAASY	A0A3B6RKE1	Glyceraldehyde-3-phosphate dehydrogenase;Glyceraldehyde-3-phosphate dehydrogenase (Fragment);Glyceraldehyde-3-phosphate dehydrogenase;Glyceraldehyde-3-phosphate dehydrogenase;Glyceraldehyde-3-phosphate dehydrogenase	190.88	2348400000	63	114150000	160270000	98066000	187910000	195070000	256600000	-0.234785	-3.15044	3.51326	0.0413	0.897017	ns	26.7664	27.2559	26.5472	27.4855	27.5394	27.9349
LVRCKANSEATLGTY	C1J959	Fructose-bisphosphate aldolase;Fructose-bisphosphate aldolase;Fructose-bisphosphate aldolase;Fructose-bisphosphate aldolase;Fructose-bisphosphate aldolase;Fructose-bisphosphate aldolase;Fructose-bisphosphate aldolase;Fructose-bisphosphate aldolase;Fructose	170.89	1199400000	16	80918000	62382000	53737000	114660000	97217000	96520000	-0.194562	-3.47497	2.84337	0.0437	0.897017	ns	26.27	25.8946	25.6794	26.7728	26.5347	26.5243
VLADASSAGGPHVAF	Q9ST58	Serpin-Z1C;Serpin-N3.7	179.36	4304700000	50	407550000	297330000	366830000	220370000	288400000	200740000	0.179119	2.9139	3.90337	0.0448	0.897017	ns	28.6024	28.1475	28.4505	27.7154	28.1035	27.5808
EDVLLGDVQVYPEKGTVAF	A0A3B6RQD1	Tr-type G domain-containing protein;Tr-type G domain-containing protein;Tr-type G domain-containing protein;Tr-type G domain-containing protein;Tr-type G domain-containing protein;Tr-type G domain-containing protein;Tr-type G domain-containing protein;Tr-t	240.11	405280000	20	46861000	35849000	63444000	27160000	19401000	31475000	0.272516	2.83963	3.92289	0.048	0.897017	ns	25.4819	25.0954	25.919	24.695	24.2096	24.9077
CTPSAQWPCVPGKRY	A0A3B6SU01	Chitinase	86.291	535030000	4	28487000	44750000	44650000	53991000	94678000	72122000	-0.272515	-2.81763	3.97664	0.0483	0.897017	ns	24.7638	25.4154	25.4122	25.6862	26.4965	26.1039
PQQQFPQPQQILQQQF	A0A3B5ZM30	Uncharacterized protein;Uncharacterized protein;Uncharacterized protein	85.29	678960000	7	39121000	31341000	63634000	26669000	15647000	10922000	0.401194	2.84164	3.82831	0.0492	0.897017	ns	25.2214	24.9015	25.9233	24.6687	23.8994	23.3807
AVKHMGPGSSIINTTSVNAY	A0A3B5ZRA1	Uncharacterized protein	212.03	11949000000	73	1035900000	793790000	877880000	1083000000	1161100000	1323700000	-0.119821	-2.85962	3.72816	0.0499	0.897017	ns	29.9482	29.5642	29.7094	30.0124	30.1128	30.3019
QLVTGRVW	A0A3B6QKH8	S-(hydroxymethyl)glutathione dehydrogenase;S-(hydroxymethyl)glutathione dehydrogenase;S-(hydroxymethyl)glutathione dehydrogenase	120.45	567450000	9	46071000	54688000	47379000	60815000	81543000	91331000	-0.197972	-3.35996	2.74111	0.05	0.897017	ns	25.4574	25.7047	25.4977	25.8579	26.2811	26.4446

## Sheet: G1Y1Y3
Sequence	Leading razor protein	Fasta headers	Score	Intensity	MS/MS Count	LFQ intensity G1Y1R1	LFQ intensity G1Y1R2	LFQ intensity G1Y1R3	LFQ intensity G1Y3R1	LFQ intensity G1Y3R2	LFQ intensity G1Y3R3	Fold.changes	statistic	df	p	p.adj	p.adj.signif	Log2 LFQ intensity G1Y1R1	Log2 LFQ intensity G1Y1R2	Log2 LFQ intensity G1Y1R3	Log2 LFQ intensity G1Y3R1	Log2 LFQ intensity G1Y3R2	Log2 LFQ intensity G1Y3R3
MAKLAEQAERYEEMVEF	A0A1D5XVH4	14-3-3 protein;14-3-3 protein;14-3-3 protein;14-3-3 protein;Genome assembly, chromosome: II;14_3_3 domain-containing protein;14_3_3 domain-containing protein;14_3_3 domain-containing protein;14_3_3 domain-containing protein;TaWIN1;14-3-3 protein;14-3-3 pro	74.12	359110000	17	39328000	38827000	24625000	710100	822090	478310	1.7086	17.6296	3.99032	6.19e-05	0.046998	*	25.2291	25.2106	24.5536	19.4377	19.6489	18.8676
VALDYEQELETAKSSSSVEKSY	A0A3B5XYX6	Uncharacterized protein;Uncharacterized protein;Uncharacterized protein;Actin;Uncharacterized protein;Uncharacterized protein;Actin;Uncharacterized protein;Uncharacterized protein;Uncharacterized protein;Uncharacterized protein;Uncharacterized protein;Unch	84.181	143990000	2	45948000	30977000	36285000	710100	822090	478310	1.75058	20.3965	3.60306	7.46e-05	0.046998	*	25.4535	24.8847	25.1129	19.4377	19.6489	18.8676
NLGGHGSGSVLGEEVRLF	A0A3B6TMS9	Aldose 1-epimerase;Aldose 1-epimerase	80.316	163820000	4	26443000	20039000	18910000	710100	822090	478310	1.51222	18.2079	3.40201	0.000164	0.06888	ns	24.6564	24.2563	24.1726	19.4377	19.6489	18.8676
RLIDIPMSNCF	Q7XJA9	ADP-glucose pyrophosphorylase;Glucose-1-phosphate adenylyltransferase;Glucose-1-phosphate adenylyltransferase large subunit, chloroplastic/amyloplastic;Glucose-1-phosphate adenylyltransferase;Glucose-1-phosphate adenylyltransferase;Glucose-1-phosphate aden	109.02	124670000	9	10993000	14858000	14519000	710100	822090	478310	1.30275	15.9979	3.26997	0.000323	0.101745	ns	23.3901	23.8247	23.7914	19.4377	19.6489	18.8676
THHGLQMTF	A0A3B6C715	1,4-alpha-glucan branching enzyme	81.89	294710000	1	50480000	21236000	36268000	710100	822090	478310	1.73006	13.1744	3.40661	0.000484	0.11655	ns	25.5892	24.34	25.1122	19.4377	19.6489	18.8676
CLAVRDGEVVLAPVNPKDETQHW	A0A3B6DAA8	Uncharacterized protein;Uncharacterized protein;Uncharacterized protein;Uncharacterized protein;Uncharacterized protein;Uncharacterized protein	123.32	501930000	13	73958000	51797000	139460000	710100	822090	478310	2.12029	14.5334	3.13678	0.000555	0.11655	ns	26.1402	25.6264	27.0553	19.4377	19.6489	18.8676
LASAADAPRPSWADAF	A0A3B6KJ36	DAO domain-containing protein;DAO domain-containing protein;DAO domain-containing protein;DAO domain-containing protein;DAO domain-containing protein;DAO domain-containing protein	104.49	295650000	7	16469000	24830000	40496000	710100	822090	478310	1.60942	11.9623	3.34593	0.000733	0.13194	ns	23.9732	24.5656	25.2713	19.4377	19.6489	18.8676
HQVIIRAIPF	C9E2R2	Aquaporin	121.74	385260000	2	16425000	11305000	35483000	710100	822090	478310	1.4975	8.98426	2.8762	0.00343	0.4998	ns	23.9694	23.4305	25.0806	19.4377	19.6489	18.8676
QARPPSVMDFIADHPFLF	Q9S8N3	Z-like serpin/chymotrypsin inhibitor (Fragment)	339.87	10906000000	193	877920000	808040000	1204600000	368930000	401550000	285290000	0.437413	6.29314	3.8914	0.00357	0.4998	ns	29.7095	29.5899	30.1659	28.4588	28.581	28.0879
LQPQLPY	K7XRA8	Alpha-gliadin	116.87	651460000	1	68098000	68289000	54884000	112180000	119800000	104570000	-0.2454	-6.90571	3.08299	0.0057	0.690709	ns	26.0211	26.0251	25.7099	26.7412	26.8361	26.6399
FAQIGEVVDVRLATHEDGHPKGF	A0A3B6SD76	Uncharacterized protein;Uncharacterized protein;Uncharacterized protein;Uncharacterized protein;Uncharacterized protein	52.09	310430000	12	31315000	35769000	10129000	710100	822090	478310	1.58439	8.19445	2.63628	0.00603	0.690709	ns	24.9004	25.0922	23.272	19.4377	19.6489	18.8676
ASIVAGIGGQ	B6UKN7	Gamma-gliadin	199.02	8508900000	74	469830000	397520000	401390000	567620000	597360000	649010000	-0.155262	-5.37592	3.63653	0.00755	0.757938	ns	28.8076	28.5665	28.5804	29.0804	29.154	29.2737
LSVTSPQQVSY	A0A0X9BSF8	High molecular weight glutenin subunit	182.4	8181200000	43	386880000	400800000	495470000	713180000	936910000	708900000	-0.264449	-5.04806	3.88418	0.00782	0.757938	ns	28.5273	28.5783	28.8842	29.4097	29.8033	29.401
FGLMGDGQPIGRYDDMW	Q9ZR33	UDP-arabinopyranose mutase;UDP-arabinopyranose mutase;UDP-arabinopyranose mutase;UDP-arabinopyranose mutase;Uncharacterized protein;UDP-arabinopyranose mutase;UDP-arabinopyranose mutase	78.505	19717000	2	5039000	4536900	2023100	710100	822090	478310	0.761116	5.15257	3.14557	0.0126	0.945	ns	22.2647	22.1133	20.9481	19.4377	19.6489	18.8676
ISELLVDELSAPSQEIIRKY	A0A3B5YWB4	DUF1338 domain-containing protein;DUF1338 domain-containing protein;DUF1338 domain-containing protein;DUF1338 domain-containing protein	112.44	152870000	5	23131000	16728000	18031000	8865300	12484000	8629500	0.285789	4.30393	3.85921	0.0136	0.945	ns	24.4633	23.9958	24.104	23.0797	23.5736	23.0408
GRKGHAVGDIPGVRF	G8E2S8	40S ribosomal protein S23;Uncharacterized protein;Uncharacterized protein	79.81	1212100000	14	45502000	54570000	53113000	70948000	65957000	81402000	-0.153851	-4.2232	3.97089	0.0137	0.945	ns	25.4394	25.7016	25.6626	26.0803	25.975	26.2786
LIGDIEASQGAF	A0A3B6IQT3	Protein disulfide-isomerase;Protein disulfide-isomerase;Protein disulfide-isomerase;Protein disulfide-isomerase;Protein disulfide-isomerase;Protein disulfide-isomerase;Protein disulfide-isomerase;Protein disulfide-isomerase	98.582	176150000	7	39158	678090	175350	22435000	7928500	32824000	-1.84998	-5.05149	2.99304	0.015	0.945	ns	15.257	19.3711	17.4199	24.4192	22.9186	24.9682
ARQLNPSNKELQSPQQSF	B6ETR9	D-type LMW glutenin subunit (Fragment);Omega-gliadin;Omega gliadin;Omega-gliadin (Fragment);Omega-gliadin;Omega-gliadin;Omega gliadin;Omega-gliadin	422.25	37487000000	55	1638100000	1346200000	2173000000	2939200000	5328900000	3691900000	-0.365309	-3.73688	3.81957	0.0219	0.945	ns	30.6094	30.3262	31.017	31.4528	32.3112	31.7817
LTSPQQSGQW	A0A0X9BSF8	High molecular weight glutenin subunit	143.37	1514900000	9	66135000	50461000	55889000	87046000	103940000	137470000	-0.279726	-4.09013	3.25143	0.0226	0.945	ns	25.9789	25.5887	25.7361	26.3753	26.6312	27.0345
KIGGIGTVPVGRVETGVIKPGMVVTF	Q03033	Elongation factor 1-alpha;Elongation factor 1-alpha;Elongation factor 1-alpha;Elongation factor 1-alpha;Elongation factor 1-alpha;Elongation factor 1-alpha;Elongation factor 1-alpha;Elongation factor 1-alpha	173.07	19065000000	101	810510000	743880000	737590000	1852700000	1197800000	1398900000	-0.288091	-4.93898	2.2219	0.0311	0.945	ns	29.5943	29.4705	29.4582	30.787	30.1577	30.3816
GGPAEIIVNGVSGY	A0A3B6AUT2	Sucrose synthase;Sucrose synthase;Sucrose synthase	199.33	834740000	31	84138000	64193000	59814000	50124000	39340000	44987000	0.189802	3.43594	3.50578	0.0325	0.945	ns	26.3263	25.9359	25.834	25.579	25.2295	25.423
VHLLQCSGSSHMPLPLFF	A0A2X0S5V7	Epidermal patterning factor-like protein	53.328	180830000	9	42366000	24676000	53728000	5349600	822090	478310	1.25914	4.43045	2.39239	0.0338	0.945	ns	25.3364	24.5566	25.6792	22.351	19.6489	18.8676
VKMIPTKPMVVETF	A0A7H4LBV6	Elongation factor 1-alpha;Elongation factor 1-alpha;Elongation factor 1-alpha	82.278	1846200000	7	76817000	72477000	88445000	118990000	118680000	93469000	-0.14391	-3.30324	3.68151	0.0338	0.945	ns	26.1949	26.111	26.3983	26.8263	26.8225	26.478
AQYPPLGRF	A0A7H4LBV6	Elongation factor 1-alpha;Elongation factor 1-alpha;Elongation factor 1-alpha	105.12	3613000000	35	199470000	194050000	151920000	256280000	360560000	440040000	-0.287279	-3.58057	3.10282	0.0353	0.945	ns	27.5716	27.5319	27.1787	27.9331	28.4257	28.7131
DKEGRFMPVNF	A0A3B6B2Z6	Uncharacterized protein;Caleosin;Caleosin;Caleosin	167.06	814560000	12	71264000	62815000	78625000	48913000	29514000	38271000	0.260712	3.86564	2.7637	0.0354	0.945	ns	26.0867	25.9046	26.2285	25.5437	24.8149	25.1897
VRPCITEITEQDLERVF	A0A3B5XVL2	Uncharacterized protein	217.88	1133900000	77	211840000	111420000	108420000	69777000	42698000	61552000	0.394545	3.33013	3.50379	0.0355	0.945	ns	27.6584	26.7314	26.6921	26.0562	25.3477	25.8753
VQHQCSPVRTPF	A0A3B6T7X8	Uncharacterized protein;AAI domain-containing protein (Fragment)	219.89	7982600000	60	324650000	368760000	406890000	519500000	657390000	857190000	-0.266857	-3.76599	2.78397	0.0372	0.945	ns	28.2743	28.4581	28.6001	28.9525	29.2922	29.675
KGAWTDQFDSY	P93693	Serpin-Z1B;Serpin 1;SERPIN domain-containing protein;Serpin 3	120.15	554470000	12	41527000	47287000	43290000	37311000	28800000	30456000	0.136087	3.63693	2.89772	0.0379	0.945	ns	25.3075	25.4949	25.3675	25.1531	24.7796	24.8602
ELTPGLIPGATY	A0A3B6KPY9	rRNA N-glycosidase	121.09	414060000	15	55461000	28565000	40740000	15134000	25723000	17497000	0.330026	3.01529	3.86169	0.0412	0.945	ns	25.725	24.7677	25.2799	23.8513	24.6166	24.0606
MVGNGLIDDYHDYVGTF	P08819	Serine carboxypeptidase 2;Carboxypeptidase;Carboxypeptidase;Carboxypeptidase;Carboxypeptidase	181.31	205300000	13	26095000	19968000	37769000	13963000	7780900	15107000	0.356962	2.96604	3.93955	0.0421	0.945	ns	24.6373	24.2512	25.1707	23.7351	22.8915	23.8487
IAGIVGREECNLETVF	A0A7H1K1Z0	Trypsin/alpha-amylase inhibitor;Trypsin/alpha-amylase inhibitor;Alpha amylase-trypsin inhibitor;AAI domain-containing protein	123.01	840720000	26	133180000	98454000	146550000	21384000	60718000	39748000	0.491878	3.69996	2.61097	0.0432	0.945	ns	26.9888	26.5529	27.1268	24.35	25.8556	25.2444
ATYPPLGRF	Q03033	Elongation factor 1-alpha;Elongation factor 1-alpha;Elongation factor 1-alpha;Elongation factor 1-alpha;Elongation factor 1-alpha;Elongation factor 1-alpha;Elongation factor 1-alpha;Elongation factor 1-alpha	110.63	7980400000	21	539750000	408570000	374040000	571300000	934910000	980070000	-0.2742	-3.00568	3.40411	0.0488	0.945	ns	29.0077	28.606	28.4786	29.0897	29.8003	29.8683
LKAHPGGPALSEF	A0A3B6LSV9	MBD domain-containing protein;MBD domain-containing protein;MBD domain-containing protein;MBD domain-containing protein;MBD domain-containing protein;MBD domain-containing protein;MBD domain-containing protein	122.96	3389800000	17	191550000	202460000	254170000	262740000	348220000	291490000	-0.143728	-2.77895	3.98965	0.05	0.945	ns	27.5131	27.5931	27.9212	27.9691	28.3754	28.1189

## Sheet: G1Y2Y3
Sequence	Leading razor protein	Fasta headers	Score	Intensity	MS/MS Count	LFQ intensity G1Y2R1	LFQ intensity G1Y2R2	LFQ intensity G1Y2R3	LFQ intensity G1Y3R1	LFQ intensity G1Y3R2	LFQ intensity G1Y3R3	Fold.changes	statistic	df	p	p.adj	p.adj.signif	Log2 LFQ intensity G1Y2R1	Log2 LFQ intensity G1Y2R2	Log2 LFQ intensity G1Y2R3	Log2 LFQ intensity G1Y3R1	Log2 LFQ intensity G1Y3R2	Log2 LFQ intensity G1Y3R3
EGERTRTKDNNLLGKF	A0A3B6ISB1	Uncharacterized protein;Uncharacterized protein;Uncharacterized protein;Uncharacterized protein	122.33	2112000000	30	256470000	263020000	222880000	70334000	68952000	83882000	0.521988	14.8862	3.86385	0.000148	0.183224	ns	27.9342	27.9706	27.7317	26.0677	26.0391	26.3219
VNRVVSSMF	A0A3B6JFX9	UDP-glucose 6-dehydrogenase;UDP-glucose 6-dehydrogenase;UDP-glucose 6-dehydrogenase;UDP-glucose 6-dehydrogenase;UDP-glucose 6-dehydrogenase;UDP-glucose 6-dehydrogenase;UDP-glucose 6-dehydrogenase;UDP-glucose 6-dehydrogenase;UDP-glucose 6-dehydrogenase;UDP-	103.74	266470000	1	445310	52091	437840	90874000	20988000	55229000	-2.25203	-6.46996	3.28747	0.00563	0.919657	ns	18.7645	15.6687	18.74	26.4374	24.3231	25.7189
PQQPHQPQQPYPQQQPY	B6ETR9	D-type LMW glutenin subunit (Fragment);Omega-gliadin;Omega gliadin;Omega-gliadin (Fragment);Omega-gliadin;Omega-gliadin;Omega gliadin;Omega-gliadin	313.04	1007100000	21	445310	52091	437840	32855000	487930000	24542000	-2.76573	-4.89897	3.7059	0.00976	0.919657	ns	18.7645	15.6687	18.74	24.9696	28.8621	24.5487
AGLSFPGCPETF	A0A3B5XV32	Uncharacterized protein	183.9	2106700000	75	112340000	129700000	94343000	163890000	222150000	195890000	-0.238037	-4.30454	3.99296	0.0126	0.919657	ns	26.7433	26.9506	26.4914	27.2882	27.727	27.5455
GSEVPMKRAGQPSEVAPSFVF	A0A3B5ZRA1	Uncharacterized protein	122.57	4273600000	48	344140000	767780000	432610000	184780000	114850000	100520000	0.586574	4.39665	3.76379	0.0134	0.919657	ns	28.3584	29.5161	28.6885	27.4612	26.7752	26.5829
LSVTSPQQVSY	A0A0X9BSF8	High molecular weight glutenin subunit	182.4	8181200000	43	418190000	481130000	449550000	713180000	936910000	708900000	-0.242756	-5.49242	2.74684	0.0149	0.919657	ns	28.6396	28.8419	28.7439	29.4097	29.8033	29.401
ALAGTVDIDFEKEPIGVGKDGKEVF	A0A3B6QPD1	Aconitate hydratase;Aconitate hydratase;Aconitate hydratase;Aconitate hydratase;Cytosolic aconitase (Fragment)	51.398	145570000	1	445310	52091	437840	17957000	8222090	21808000	-1.7102	-5.46707	2.67942	0.0161	0.919657	ns	18.7645	15.6687	18.74	24.098	22.9711	24.3784
DKEGRFMPVNF	A0A3B6B2Z6	Uncharacterized protein;Caleosin;Caleosin;Caleosin	167.06	814560000	12	100740000	87530000	64064000	48913000	29514000	38271000	0.334912	3.91574	3.97042	0.0176	0.919657	ns	26.5861	26.3833	25.933	25.5437	24.8149	25.1897
VGPMIGAAIAAFY	A0A1D5UV55	Genome assembly, chromosome: II;Uncharacterized protein;Uncharacterized protein;Plasma membrane intrinsic protein 1;Uncharacterized protein;Genome assembly, chromosome: II;Plasma membrane intrinsic protein;Genome assembly, chromosome: II;Plasma membrane in	64.836	56697000	3	5770400	4273100	3053500	15639000	8222090	12556000	-0.444133	-3.87892	3.99728	0.0179	0.919657	ns	22.4602	22.0269	21.542	23.8986	22.9711	23.5819
ASPAPPLKDAVGVLDRDPF	A0A3B6PNX4	M20_dimer domain-containing protein;M20_dimer domain-containing protein	161.66	212830000	33	11876000	14407000	10674000	32438000	21554000	21268000	-0.308868	-4.26236	3.38269	0.0185	0.919657	ns	23.5015	23.7803	23.3476	24.9512	24.3615	24.3422
IVVEGRDGYF	A0A3B6MYZ0	Uncharacterized protein	103.74	1793500000	11	98496000	118750000	98472000	186190000	187720000	140060000	-0.211638	-4.20404	3.42716	0.0188	0.919657	ns	26.5536	26.8234	26.5532	27.4722	27.484	27.0615
SEISQKFPIMPF	A0A3B5ZUS8	Peptidase_M24 domain-containing protein;Peptidase_M24 domain-containing protein;Peptidase_M24 domain-containing protein;Peptidase_M24 domain-containing protein;Peptidase_M24 domain-containing protein	77.533	44612000	1	445310	52091	437840	19442000	8222090	11470000	-1.62163	-5.34216	2.48723	0.0203	0.919657	ns	18.7645	15.6687	18.74	24.2127	22.9711	23.4514
NVRSIPIRKDDEVQVVRGTY	W5D739	KOW domain-containing protein;KOW domain-containing protein	125.23	6974700000	55	464640000	455700000	345980000	582120000	712420000	702690000	-0.197885	-3.98904	3.5362	0.0207	0.919657	ns	28.7915	28.7635	28.3661	29.1167	29.4082	29.3883
LDVMDISGKRSFW	A0A3B6G2X7	Pectin acetylesterase	88.087	33800000	1	445310	52091	437840	2051900	8222090	7958500	-1.28992	-3.73622	3.40906	0.0268	0.919657	ns	18.7645	15.6687	18.74	20.9685	22.9711	22.9241
QQPGQGQQPGQGQQSGQGQQGQQPGQGQRPGQGQQGY	Q42451	Glu-B1-1b HMW glutenin subunit;High molecular weight glutenin subunit;HMW glutenin x-type subunit Bx7;1Bx high molecular weight glutenin subunit;High-molecular-weight glutenin subunit Bx7.2;High-molecular-weight glutenin subunit Bx7.3;High-molecular-weight	324.96	3116500000	42	872760000	154240000	406920000	49416000	8222090	47905000	1.1331	3.40991	3.8933	0.0282	0.919657	ns	29.701	27.2006	28.6002	25.5585	22.9711	25.5137
AVVEPVPGGDVKLF	A0A3B6EC38	Ribosomal_S7 domain-containing protein;Ribosomal_S7 domain-containing protein;Ribosomal_S7 domain-containing protein	63.408	55956000	5	445310	1966300	437840	8622800	3203800	8971900	-0.863271	-3.58859	3.51366	0.0286	0.919657	ns	18.7645	20.9071	18.74	23.0397	21.6114	23.097
RGQDIPEFVMNEVY	A0A3B6TMR7	Uncharacterized protein;Uncharacterized protein;Uncharacterized protein	65.574	37567000	1	445310	52091	437840	8503500	8222090	13021000	-1.50251	-5.22385	2.17219	0.0291	0.919657	ns	18.7645	15.6687	18.74	23.0196	22.9711	23.6343
YPGETTPLQQLQQVIF	Q03871	HMW glutenin subunit 1By9;High molecular weight glutenin subunit y;High-molecular-weight glutenin By8;High molecular weight glutenin subunit;High molecular weight glutenin subunit By18;HMW glutenin subunit;High molecular weight glutenin subunit;HMW gluteni	84.198	8233400	2	445310	52091	437840	6414600	8222090	2376400	-1.25986	-3.89079	3.04897	0.0292	0.919657	ns	18.7645	15.6687	18.74	22.6129	22.9711	21.1803
VLSSVANPIGAFTEF	A4ZCD1	GTP-binding protein;Tr-type G domain-containing protein;Genome assembly, chromosome: II;Tr-type G domain-containing protein	115.42	14053000	3	445310	52091	437840	7393600	8222090	3146300	-1.30236	-4.23575	2.70511	0.0295	0.919657	ns	18.7645	15.6687	18.74	22.8178	22.9711	21.5852
NDTPQRTRFF	A0A3B6U9P0	Beta-amylase;Beta-amylase;Beta-amylase;Beta-amylase;Beta-amylase	105.98	5156000000	32	445320000	480640000	396150000	354100000	332080000	331950000	0.113464	4.29709	2.57108	0.0315	0.919657	ns	28.7303	28.8404	28.5615	28.3996	28.307	28.3064
NAQLQILELLDNAIF	A4ZCD1	GTP-binding protein;Tr-type G domain-containing protein;Genome assembly, chromosome: II;Tr-type G domain-containing protein	174.41	4845200	2	445310	52091	437840	2322700	8222090	4100500	-1.19477	-3.72579	2.98467	0.034	0.919657	ns	18.7645	15.6687	18.74	21.1474	22.9711	21.9674
KEMENLVKDGLVKDIGVCNY	A0A3B5Z0D1	Aldo_ket_red domain-containing protein	134.32	1443400000	33	96069000	97453000	108330000	82350000	90379000	77278000	0.0818419	3.19467	3.87354	0.0346	0.919657	ns	26.5176	26.5382	26.6909	26.2953	26.4295	26.2036
INFPIYLW	A0A3B6SUH7	HATPase_c domain-containing protein;HATPase_c domain-containing protein;HATPase_c domain-containing protein;HATPase_c domain-containing protein;HATPase_c domain-containing protein;HATPase_c domain-containing protein	87.582	15018000	2	445310	52091	437840	3929500	8222090	2752000	-1.20237	-3.86942	2.78572	0.0348	0.919657	ns	18.7645	15.6687	18.74	21.9059	22.9711	21.392
YPGQASPQRPGQGQQPGQGQQGY	Q0Q5D2	X-type HMW glutenin;Glutenin, high molecular weight subunit DX5;High-molecular-weight glutenin subunit x5;High molecular weight glutenin subunit;High-molecular-weight glutenin Dx5;HMW glutenin protein Dx5 (Fragment)	460.38	38615000000	65	2594400000	1866400000	2037400000	2675600000	3720900000	3501000000	-0.182732	-2.97768	3.99678	0.0409	0.919657	ns	31.2728	30.7976	30.9241	31.3172	31.793	31.7051
SRVIENANVIMATY	A0A3B6RQD1	Tr-type G domain-containing protein;Tr-type G domain-containing protein;Tr-type G domain-containing protein;Tr-type G domain-containing protein;Tr-type G domain-containing protein;Tr-type G domain-containing protein;Tr-type G domain-containing protein;Tr-t	133.89	956620000	14	91674000	149040000	126010000	29150000	52572000	67591000	0.390242	3.2632	3.18135	0.0432	0.919657	ns	26.45	27.1511	26.909	24.797	25.6478	26.0103
ARELNPSNKELQSPQQSF	A0A060N0S6	Omega-gliadin (Fragment)	244	3053600000	23	87548000	180950000	102170000	243710000	580920000	261650000	-0.466957	-2.93627	3.80255	0.0453	0.919657	ns	26.3836	27.431	26.6064	27.8606	29.1138	27.9631
RCQAIHNVAEAIRQQQPQQQW	A0A1W6C2L9	Avenin-like protein 1;Avenin-like protein;Avenin-like b3;Avenin-like protein;Avenin-like protein;Avenin-like protein;Avenin-like protein;Avenin-like protein;Avenin-like protein;Avenin-like protein 2;Avenin-like protein;Avenin-like protein;Avenin-like prote	249.14	26223000000	74	3126200000	2943300000	2505700000	937510000	988390000	1831900000	0.358311	3.86589	2.37394	0.0459	0.919657	ns	31.5418	31.4548	31.2226	29.8043	29.8805	30.7707
AKTAAEKARDAALAAGKTTAEY	A0A3B6A0K5	Uncharacterized protein	136.77	1808300000	27	160810000	184640000	193850000	116590000	59641000	83104000	0.317969	3.80366	2.33227	0.049	0.919657	ns	27.2608	27.4601	27.5304	26.7969	25.8298	26.3084
IIQGSGF	A0A3B5XV32	Uncharacterized protein	170.44	5480200000	28	385390000	300420000	314920000	425390000	699050000	628300000	-0.243401	-3.21923	2.96119	0.0495	0.919657	ns	28.5217	28.1624	28.2304	28.6642	29.3808	29.2269

## Sheet: G2Y1Y2
Sequence	Leading razor protein	Fasta headers	Score	Intensity	MS/MS Count	LFQ intensity G2Y1R1	LFQ intensity G2Y1R2	LFQ intensity G2Y1R3	LFQ intensity G2Y2R1	LFQ intensity G2Y2R2	LFQ intensity G2Y2R3	Fold.changes	statistic	df	p	p.adj	p.adj.signif	Log2 LFQ intensity G2Y1R1	Log2 LFQ intensity G2Y1R2	Log2 LFQ intensity G2Y1R3	Log2 LFQ intensity G2Y2R1	Log2 LFQ intensity G2Y2R2	Log2 LFQ intensity G2Y2R3
ANIDAGIGGQ	P21292	Gamma-gliadin;Gamma-gliadin;Gamma gliadin-B1;Gamma-gliadin;Gamma-gliadin;Gamma-gliadin (Fragment)	218.04	717370000	14	755110	791120	535750	61993000	78866000	51329000	-1.96525	-25.883	3.9995	1.33e-05	0.0163856	*	19.5263	19.5935	19.0312	25.8856	26.2329	25.6133
RKSEPIPEANNEPVKVVVADNIHDVVF	A0A024FR39	Protein disulfide-isomerase;Protein disulfide-isomerase;Protein disulfide-isomerase;Protein disulfide-isomerase;Protein disulfide-isomerase;Protein disulfide-isomerase;Protein disulfide-isomerase	100.68	292500000	6	755110	791120	535750	38736000	68104000	44178000	-1.86055	-20.312	3.63701	7.08e-05	0.0341264	*	19.5263	19.5935	19.0312	25.2072	26.0212	25.3968
SQQQQPPFSQQQQPPF	D3UAL5	Low molecular weight glutenin subunit A3-2 (Fragment);LMW-GS;Low-molecular-weight glutenin subunit;Low molecular weight glutenin subunit GF-1;Low-molecular-weight glutenin subunit;Low-molecular-weight glutenin subunit;Low molecular weight glutenin;Low-mole	138.42	1930400000	12	306880000	176910000	123400000	328160	624300	352470	2.66774	18.3062	3.75094	8.31e-05	0.0341264	*	28.1931	27.3984	26.8788	18.324	19.2519	18.4271
NVQASSADYVTF	A0A3B6LWE2	rRNA N-glycosidase	78.516	106930000	1	22294000	37569000	27164000	328160	624300	352470	1.82407	16.6094	3.70319	0.00013	0.04004	*	24.4102	25.163	24.6952	18.324	19.2519	18.4271
VKNLSESTTEDNLRELF	A0A3B6TJX9	Polyadenylate-binding protein;Polyadenylate-binding protein;Polyadenylate-binding protein;Polyadenylate-binding protein;Polyadenylate-binding protein;Polyadenylate-binding protein;Polyadenylate-binding protein;Polyadenylate-binding protein;Polyadenylate-bi	48.477	139570000	2	27073000	15851000	12688000	328160	624300	352470	1.62958	12.3421	3.9607	0.000262	0.0645568	ns	24.6904	23.9181	23.597	18.324	19.2519	18.4271
NLVNKQKPIW	A0A3B6MTT2	Heat shock protein 90;Heat shock protein 90;HSP80-2;Heat shock protein 90;Heat shock protein 90;Heat shock protein 90;Heat shock protein 90 (Fragment);Heat shock protein 90;Heat shock protein 90;Heat shock protein 90;Heat shock protein 90	54.416	367940000	1	15036000	20047000	38832000	328160	624300	352470	1.75315	11.5281	3.64622	0.000533	0.109443	ns	23.8419	24.2569	25.2107	18.324	19.2519	18.4271
IPPYCTIAPF	A0A0E3Z6M2	Alpha-gliadin (Fragment);Alpha-gliadin;Alpha-/beta-gliadin storage protein;Alpha/beta-gliadin A-II;Alpha-gliadin;Alpha-gliadin;Alpha-gliadin;Alpha-gliadin (Fragment);Alpha-/beta-gliadin storage protein;Alpha-gliadin;Alpha-gliadin	170.17	6864400000	257	329610000	333380000	302840000	238890000	258300000	261800000	0.104665	5.78565	3.98576	0.00448	0.78848	ns	28.2962	28.3126	28.174	27.8318	27.9445	27.9639
KNKDNLGGDKLVTVEDIVLQHW	Q8VX48	Phosphoglucomutase (alpha-D-glucose-1,6-bisphosphate-dependent) (Fragment);Phosphoglucomutase (alpha-D-glucose-1,6-bisphosphate-dependent);Phosphoglucomutase (alpha-D-glucose-1,6-bisphosphate-dependent);Phosphoglucomutase (alpha-D-glucose-1,6-bisphosphate-	76.733	78411000	2	755110	791120	535750	8857200	34037000	19699000	-1.47805	-7.99543	2.39159	0.00885	0.974177	ns	19.5263	19.5935	19.0312	23.0784	25.0206	24.2316
LPVDVIKQVIDSMSF	A0A3B5ZPS2	Beta-hexosaminidase	69.352	56934000	6	755110	791120	1547900	4291000	12424000	11506000	-0.960034	-5.23833	3.51639	0.00899	0.974177	ns	19.5263	19.5935	20.5619	22.0329	23.5666	23.4559
TNDITRPIVERF	Q8LK23	Peroxidase;Peroxidase	193.22	4979900000	34	343910000	365970000	386870000	278910000	273890000	234700000	0.143857	5.16744	3.34267	0.0107	0.974177	ns	28.3575	28.4472	28.5273	28.0552	28.029	27.8062
ILLPEARSGIW	A0A3B6KQL2	SERPIN domain-containing protein;Serpin-Z2A	128.36	5395600000	24	578450000	493040000	710150000	246660000	195440000	332930000	0.361501	4.52208	3.53809	0.0141	0.974177	ns	29.1076	28.8771	29.4035	27.8779	27.5422	28.3106
VLADASSVGGPRVAF	A0A3B6KQL2	SERPIN domain-containing protein;Serpin-Z2A	231.07	6465200000	30	611960000	597340000	731920000	347690000	243010000	360710000	0.309707	5.12324	2.96999	0.0148	0.974177	ns	29.1889	29.154	29.4471	28.3732	27.8564	28.4263
NTLLQVLDDGRLTDGQGRTVDF	H6UG39	Heat shock protein 101 kDa (Fragment);HS101_3A_AS1;Heat shock protein 101;Heat shock protein 101;HS101_3A_AS2;Clp R domain-containing protein;Clp R domain-containing protein;101 kDa heat shock protein;Heat shock protein 101;Clp R domain-containing protein;	70.345	88995000	3	755110	791120	535750	9240400	28010000	6884100	-1.3263	-6.46649	2.32872	0.0155	0.974177	ns	19.5263	19.5935	19.0312	23.1395	24.7394	22.7148
LQPGQGQQGY	Q42451	Glu-B1-1b HMW glutenin subunit;High molecular weight glutenin subunit;HMW glutenin x-type subunit Bx7;1Bx high molecular weight glutenin subunit;High-molecular-weight glutenin subunit Bx7.2;High-molecular-weight glutenin subunit Bx7.3;High-molecular-weight	163.72	335320000	9	4069200	8348700	2023400	328160	624300	352470	1.04402	5.00278	2.93253	0.0162	0.974177	ns	21.9563	22.9931	20.9484	18.324	19.2519	18.4271
SDHVGGGVGNYYPSHSGY	A0A3B6NM79	Endoglucanase;Endoglucanase;Cellulase	237.46	2137000000	20	181270000	157770000	178620000	233590000	206340000	212120000	-0.100236	-3.99443	3.90413	0.017	0.974177	ns	27.4336	27.2332	27.4123	27.7994	27.6204	27.6603
TTITRARFEELNMDLF	A0A3B5ZWW6	HSP70;Uncharacterized protein;HSP70;Uncharacterized protein;Uncharacterized protein	72.898	219740000	12	25376000	19599000	17393000	33239000	34012000	46446000	-0.260787	-3.87479	3.99575	0.018	0.974177	ns	24.597	24.2243	24.052	24.9864	25.0195	25.4691
SRIFPDGTGKVNQEGVDYY	A0A1D5V0T8	4-hydroxy-7-methoxy-3-oxo-3,4-dihydro-2H-1,4-benzoxazin-2-yl glucosidebeta-D-glucosidase;4-hydroxy-7-methoxy-3-oxo-3,4-dihydro-2H-1,4-benzoxazin-2-yl glucosidebeta-D-glucosidase;4-hydroxy-7-methoxy-3-oxo-3,4-dihydro-2H-1,4-benzoxazin-2-yl glucosidebeta-D-g	186.7	2707200000	23	122640000	97872000	116410000	165020000	142770000	179980000	-0.160686	-3.85503	3.99965	0.0182	0.974177	ns	26.8699	26.5444	26.7946	27.2981	27.0891	27.4233
VAMDIPPPRGPIWILGDIF	A0A3B6QNG6	Uncharacterized protein;Uncharacterized protein	120.53	745610000	28	32868000	17233000	28262000	63740000	96164000	170330000	-0.624711	-4.03268	3.53588	0.02	0.974177	ns	24.9702	24.0387	24.7524	25.9257	26.519	27.3438
AKQAAVKAKDVTVSTGGTAAEY	A0A3B6A0K5	Uncharacterized protein	267.67	11615000000	89	402440000	559620000	632910000	1282300000	829760000	1058900000	-0.298438	-3.72993	3.98023	0.0205	0.974177	ns	28.5842	29.0599	29.2374	30.2561	29.6281	29.9799
ASGVKDMLDRYF	A0A3B6JEG9	Formate dehydrogenase, mitochondrial;Formate dehydrogenase, mitochondrial;Uncharacterized protein	93.839	663810000	20	36325000	20079000	30039000	52090000	72527000	72136000	-0.357192	-4.07483	3.3594	0.0215	0.974177	ns	25.1145	24.2592	24.8403	25.6345	26.112	26.1042
ADEAKAKGNAAF	A0A3B6QFL1	Uncharacterized protein;Uncharacterized protein;Hsp70-Hsp90 organizing protein;Stress induced protein;Uncharacterized protein;Genome assembly, chromosome: II;Uncharacterized protein	104.95	231050000	4	24008000	15954000	18523000	45173000	30004000	32356000	-0.264497	-3.5021	3.9894	0.025	0.974177	ns	24.517	23.9274	24.1428	25.429	24.8387	24.9475
MPVNFENIF	A0A3B6B2Z6	Uncharacterized protein;Caleosin;Caleosin;Caleosin	121.29	181910000	1	33877000	25463000	25878000	328160	2569600	352470	1.41862	5.49733	2.07537	0.029	0.974177	ns	25.0138	24.6019	24.6252	18.324	21.2931	18.4271
SNNLIKHGDKILDEANKVF	A0A3B6U9P0	Beta-amylase;Beta-amylase;Beta-amylase;Beta-amylase;Beta-amylase	305.19	110020000000	280	8857100000	8689600000	10139000000	8098700000	7128300000	6824700000	0.0988134	3.22323	3.98744	0.0323	0.974177	ns	33.0442	33.0166	33.2392	32.915	32.7309	32.6681
IPPYCTIAPVGF	A0A1W6C2K0	Alpha-gliadin;Alpha-gliadin;Alpha/beta-gliadin;Alpha-gliadin	153.73	786420000	41	71518000	73610000	58507000	55081000	41263000	41230000	0.170316	3.29268	3.70701	0.0337	0.974177	ns	26.0918	26.1334	25.8021	25.7151	25.2983	25.2972
TDTERLIGDAAKNQVAMNPTNTVF	A0A3B6ISB1	Uncharacterized protein;Uncharacterized protein;Uncharacterized protein;Uncharacterized protein	153.77	2925500000	37	175010000	179070000	174510000	284710000	253720000	356490000	-0.228665	-5.15494	2.02673	0.0347	0.974177	ns	27.3829	27.4159	27.3787	28.0849	27.9187	28.4093
LAGRNNVIAKLDDPAQELAF	I6QQ39	Globulin-3A	116.82	1353700000	15	255850000	330710000	247370000	187150000	205550000	174360000	0.167501	3.67095	3.00733	0.0348	0.974177	ns	27.9307	28.301	27.8821	27.4796	27.6149	27.3775
FNRHAGEGHGGEIVF	A0A3B6QNG6	Uncharacterized protein;Uncharacterized protein	92.063	5413500000	25	201060000	148310000	241000000	302280000	518490000	631750000	-0.390998	-3.33847	3.41227	0.0367	0.974177	ns	27.5831	27.144	27.8445	28.1713	28.9497	29.2348
DATGTGITGTHGTGHTPGY	A0A3B6HW41	Uncharacterized protein	366.91	1180300000	28	19887000	36713000	56593000	126660000	146020000	97924000	-0.515091	-3.87556	2.58127	0.0396	0.974177	ns	24.2453	25.1298	25.7541	26.9164	27.1216	26.5452
LIREDTSGVVLF	A0A3B6KQL2	SERPIN domain-containing protein;Serpin-Z2A	120.76	2558900000	27	243400000	206990000	280630000	176280000	136580000	186420000	0.165585	2.94228	3.97129	0.0427	0.974177	ns	27.8588	27.625	28.0641	27.3933	27.0252	27.474
KNGHVEIIANDQGNRITPSWVGF	R9W6A6	ER molecular chaperone;Uncharacterized protein;ER molecular chaperone	107.45	1200100000	43	58126000	81199000	48633000	104790000	123370000	113280000	-0.259254	-3.92304	2.38995	0.044	0.974177	ns	25.7927	26.275	25.5354	26.6429	26.8784	26.7553
CIREGDVIVIPAGSIVY	A0A3B6KNF4	Uncharacterized protein	99.011	3472400000	88	179080000	204030000	137790000	235120000	249540000	304930000	-0.180647	-3.0262	3.5277	0.0458	0.974177	ns	27.416	27.6042	27.0379	27.8088	27.8947	28.1839
VLADASSAGGPHVAF	Q9ST58	Serpin-Z1C;Serpin-N3.7	179.36	4304700000	50	401660000	377770000	408050000	262790000	203030000	295420000	0.193105	4.02686	2.17987	0.0488	0.974177	ns	28.5814	28.4929	28.6042	27.9693	27.5971	28.1382
VATAKIPQRQLF	A0A3B6NW66	Aldedh domain-containing protein;Aldedh domain-containing protein;Aldedh domain-containing protein;Aldedh domain-containing protein;Aldedh domain-containing protein;Betaine-aldehyde dehydrogenase	97.813	1826200000	18	158410000	216290000	234050000	119070000	156950000	115630000	0.191541	2.84097	3.84662	0.049	0.974177	ns	27.2391	27.6884	27.8022	26.8272	27.2257	26.7849

## Sheet: G2Y1Y3
Sequence	Leading razor protein	Fasta headers	Score	Intensity	MS/MS Count	LFQ intensity G2Y1R1	LFQ intensity G2Y1R2	LFQ intensity G2Y1R3	LFQ intensity G2Y3R1	LFQ intensity G2Y3R2	LFQ intensity G2Y3R3	Fold.changes	statistic	df	p	p.adj	p.adj.signif	Log2 LFQ intensity G2Y1R1	Log2 LFQ intensity G2Y1R2	Log2 LFQ intensity G2Y1R3	Log2 LFQ intensity G2Y3R1	Log2 LFQ intensity G2Y3R2	Log2 LFQ intensity G2Y3R3
LSPDDTAGAVKAVNERQPIRVGVVF	A0A3B6LFH5	Pyrophosphate--fructose 6-phosphate 1-phosphotransferase subunit alpha	99.11	354240000	6	755110	791120	535750	34820000	54887000	39056000	-1.79131	-22.4176	3.9559	2.56e-05	0.0248607	*	19.5263	19.5935	19.0312	25.0534	25.71	25.219
HLGTGPDTLVEIAEGRHPF	A0A3B6JFJ4	Uncharacterized protein;Uncharacterized protein;Uncharacterized protein	112.82	143930000	3	755110	791120	535750	19281000	15268000	22932000	-1.44105	-19.4915	3.99298	4.14e-05	0.0248607	*	19.5263	19.5935	19.0312	24.2007	23.864	24.4509
MLTSPNISLDDDGLVYVY	A0A3B6QHK9	RNA-dependent RNA polymerase	103.34	273390000	4	755110	791120	535750	36063000	66375000	107560000	-2.00374	-13.362	2.59091	0.00185	0.6005	ns	19.5263	19.5935	19.0312	25.104	25.9841	26.6806
QNDKASALLVDFF	A0A3B6AUT2	Sucrose synthase;Sucrose synthase;Sucrose synthase	147.95	191490000	20	36544000	23323000	28915000	7549700	11425000	8394500	0.511063	6.54696	3.99272	0.00283	0.6005	ns	25.1231	24.4753	24.7853	22.848	23.4457	23.001
YPTSPQQSGQGQQLGQGQQGY	A0A0X9BSF8	High molecular weight glutenin subunit	296.1	615040000	4	102260000	74136000	23746000	911000	396390	121250	2.14642	6.91736	3.72555	0.00297	0.6005	ns	26.6077	26.1437	24.5012	19.7971	18.5966	16.8876
VRPDCSTINAPF	B6UKN1	Gamma-gliadin	126.07	12300000000	74	699570000	799250000	823540000	1132900000	1145300000	1272400000	-0.184372	-6.82827	3.68126	0.00324	0.6005	ns	29.3819	29.5741	29.6173	30.0774	30.0931	30.2449
ANIDAGIGGQ	P21292	Gamma-gliadin;Gamma-gliadin;Gamma gliadin-B1;Gamma-gliadin;Gamma-gliadin;Gamma-gliadin (Fragment)	218.04	717370000	14	755110	791120	535750	100720000	85346000	30573000	-2.01726	-11.5622	2.42947	0.0035	0.6005	ns	19.5263	19.5935	19.0312	26.5858	26.3468	24.8658
NKTASITAETINPKVKIF	W5FWW5	Putative alanine aminotransferase;Putative alanine aminotransferase;Putative alanine aminotransferase;Putative alanine aminotransferase	72.793	378710000	3	18836000	60469000	24118000	911000	396390	121250	1.85969	6.50258	3.29579	0.0055	0.699783	ns	24.167	25.8497	24.5236	19.7971	18.5966	16.8876
YPTSPQQSGQGQQPGQW	A0A0X9BSF8	High molecular weight glutenin subunit	219.92	561540000	14	59418000	58461000	24707000	911000	396390	121250	1.99915	7.39618	2.92572	0.00557	0.699783	ns	25.8244	25.801	24.5584	19.7971	18.5966	16.8876
GFVEKIVTF	D8L9M7	RNA recognition domain containing protein;RNA recognition domain containing protein,expressed;Uncharacterized protein;Uncharacterized protein	124.98	193330000	13	11913000	13117000	13211000	17194000	20742000	18832000	-0.171574	-6.18229	3.32572	0.00626	0.699783	ns	23.506	23.6449	23.6552	24.0354	24.3061	24.1667
QKDEMIDIIGVTKGKGY	Q08G39	Ribosomal protein L3;Ribosomal protein L3;Ribosomal protein L3-B2;Ribosomal protein L3;Ribosomal protein L3;Ribosomal protein L3-A3;Ribosomal protein L3-A2-II	49.535	466220000	0	83502000	124450000	67654000	911000	396390	121250	2.28537	9.03962	2.37	0.00686	0.699783	ns	26.3153	26.891	26.0117	19.7971	18.5966	16.8876
YPTSQQQPGQGPQPGQW	A0A0X9BSF8	High molecular weight glutenin subunit	130.36	569470000	8	58266000	82823000	42914000	911000	396390	121250	2.1099	8.32778	2.41696	0.00778	0.699783	ns	25.7962	26.3035	25.3549	19.7971	18.5966	16.8876
AAVPVKPSAEFPNAARWY	A0A3B6DB70	EF1_GNE domain-containing protein;EF1_GNE domain-containing protein;Genome assembly, chromosome: II;Elongation factor 1-beta;EF1_GNE domain-containing protein	87.388	297280000	4	19568000	28662000	45543000	911000	396390	121250	1.81716	6.97976	2.6764	0.00866	0.699783	ns	24.222	24.7726	25.4407	19.7971	18.5966	16.8876
QHDRVEIIANDQGNRTTPSY	A0A3B5ZWW6	HSP70;Uncharacterized protein;HSP70;Uncharacterized protein;Uncharacterized protein	74.732	1102100000	4	126200000	130810000	109240000	50495000	32115000	46014000	0.454456	7.14559	2.62126	0.0087	0.699783	ns	26.9111	26.9629	26.7029	25.5896	24.9367	25.4556
LPVIESFGF	A0A3B6RQD1	Tr-type G domain-containing protein;Tr-type G domain-containing protein;Tr-type G domain-containing protein;Tr-type G domain-containing protein;Tr-type G domain-containing protein;Tr-type G domain-containing protein;Tr-type G domain-containing protein;Tr-t	187.45	540510000	35	70175000	58577000	36464000	10395000	14215000	20127000	0.567385	4.78655	3.99794	0.00874	0.699783	ns	26.0645	25.8038	25.12	23.3094	23.7609	24.2626
IINLGKTW	A0A3B6C534	40S ribosomal protein SA;40S ribosomal protein SA;40S ribosomal protein SA	101.64	344890000	3	42034000	62427000	64570000	911000	396390	121250	2.07304	8.41117	2.2212	0.01	0.750625	ns	25.3251	25.8957	25.9444	19.7971	18.5966	16.8876
ASGVKDMLDRYF	A0A3B6JEG9	Formate dehydrogenase, mitochondrial;Formate dehydrogenase, mitochondrial;Uncharacterized protein	93.839	663810000	20	36325000	20079000	30039000	72623000	68264000	98635000	-0.442616	-4.96364	3.43708	0.0113	0.78351	ns	25.1145	24.2592	24.8403	26.1139	26.0246	26.5556
DALNGDKDHGGVHDGTTVVLW	A0A3B6HR50	Uncharacterized protein;Ricin B-type lectin domain-containing protein;Ricin B-type lectin domain-containing protein	58.712	291840000	3	52387000	39683000	38558000	911000	396390	121250	1.96111	8.10269	2.11149	0.0127	0.78351	ns	25.6427	25.242	25.2005	19.7971	18.5966	16.8876
NVQASSADYVTF	A0A3B6LWE2	rRNA N-glycosidase	78.516	106930000	1	22294000	37569000	27164000	911000	396390	121250	1.78473	7.25627	2.26913	0.0129	0.78351	ns	24.4102	25.163	24.6952	19.7971	18.5966	16.8876
NLGGDGSGNVLGEEVRLF	A0A3B6SAG6	Aldose 1-epimerase	166.79	168540000	7	15906000	29243000	15934000	911000	396390	121250	1.631	6.48072	2.47317	0.0131	0.78351	ns	23.9231	24.8016	23.9256	19.7971	18.5966	16.8876
NYGPAGRAIGVDLLSNPDLVATDPTVSF	A0A3B6SU01	Chitinase	147.09	65523000	9	755110	791120	535750	9445300	7347200	3163300	-0.981593	-6.16855	2.54176	0.0137	0.78351	ns	19.5263	19.5935	19.0312	23.1712	22.8088	21.593
MVGGIDEVIAKAEKIANENA	A0A3B5Z4D7	ATP synthase subunit beta	128.38	282070000	18	46486000	25278000	30535000	13182000	5467500	9473700	0.560807	4.21224	3.58461	0.0171	0.933505	ns	25.4703	24.5914	24.864	23.6521	22.3824	23.1755
MPVNFENIF	A0A3B6B2Z6	Uncharacterized protein;Caleosin;Caleosin;Caleosin	121.29	181910000	1	33877000	25463000	25878000	4441600	1430200	3858500	0.942405	6.16522	2.26846	0.0185	0.951235	ns	25.0138	24.6019	24.6252	22.0826	20.4478	21.8796
AAHPGLIPAIREVF	A0A3B6DFL7	Malate synthase;Malate synthase;Malate synthase	79.492	245750000	12	12439000	18356000	15175000	34566000	53356000	28816000	-0.404738	-4.24282	3.32274	0.0195	0.951235	ns	23.5684	24.1297	23.8552	25.0429	25.6691	24.7804
GVGTQVGAY	Q6J161	S-type low molecular weight glutenin L4-36 (Fragment);Low-molecular-weight glutenin subunit;LMW-D8;Low-molecular-weight glutenin subunit;Low-molecular-weight glutenin subunit group 1 type I;LMW-glutenin P3-5;Low molecular weight glutenin (Fragment);Low-mol	161.9	1307300000	4	69807000	87093000	60696000	126510000	113370000	132470000	-0.2333	-4.75761	2.74428	0.0215	0.951235	ns	26.0569	26.3761	25.8551	26.9147	26.7565	26.9811
MVGGIEEVIAKAEKIAKENA	A0A3B6FSG4	ATP synthase subunit beta;ATP synthase subunit beta;ATP synthase subunit beta;ATP synthase subunit beta;ATP synthase subunit beta;ATP synthase subunit beta;ATP synthase subunit beta	159.26	544710000	44	100650000	48349000	47375000	26612000	13630000	17852000	0.528953	3.78069	3.78466	0.0215	0.951235	ns	26.5848	25.527	25.4976	24.6656	23.7003	24.0896
RVVHGIDVFDPKF	A0A3B6AUT2	Sucrose synthase;Sucrose synthase;Sucrose synthase	80.522	2765400000	53	163670000	159580000	161600000	210240000	240910000	255330000	-0.163492	-6.4305	2.06437	0.0216	0.951235	ns	27.2862	27.2497	27.2679	27.6475	27.8439	27.9278
SLLDNFEW	A0A1D5V0T8	4-hydroxy-7-methoxy-3-oxo-3,4-dihydro-2H-1,4-benzoxazin-2-yl glucosidebeta-D-glucosidase;4-hydroxy-7-methoxy-3-oxo-3,4-dihydro-2H-1,4-benzoxazin-2-yl glucosidebeta-D-glucosidase;4-hydroxy-7-methoxy-3-oxo-3,4-dihydro-2H-1,4-benzoxazin-2-yl glucosidebeta-D-g	108	122200000	2	10539000	12691000	7861400	911000	396390	121250	1.33772	5.58958	2.22633	0.0239	0.951235	ns	23.3292	23.5973	22.9064	19.7971	18.5966	16.8876
ISYPISLW	A0A3B6MTT2	Heat shock protein 90;Heat shock protein 90;HSP80-2;Heat shock protein 90;Heat shock protein 90;Heat shock protein 90;Heat shock protein 90 (Fragment);Heat shock protein 90;Heat shock protein 90;Heat shock protein 90;Heat shock protein 90	161.89	345160000	18	39192000	21757000	45807000	12284000	9413300	12142000	0.498971	4.56663	2.57477	0.0272	0.951235	ns	25.2241	24.375	25.4491	23.5503	23.1663	23.5335
IPPYCTIAQVGIF	A0A0E3Z576	Alpha-gliadin (Fragment)	154.12	293520000	32	52016000	57011000	54484000	2088100	396390	121250	1.79762	5.7683	2.00411	0.0286	0.951235	ns	25.6325	25.7647	25.6993	20.9938	18.5966	16.8876
QTKAAEVTTQVNSW	P93693	Serpin-Z1B;Serpin 1;SERPIN domain-containing protein;Serpin 3	282.61	14731000000	21	1786300000	1689200000	1728100000	1025600000	1204800000	1317600000	0.16632	5.16834	2.19556	0.029	0.951235	ns	30.7343	30.6537	30.6865	29.9338	30.1661	30.2953
DGHPEFISLF	A0A3B6DML6	Uncharacterized protein;Uncharacterized protein;Genome assembly, chromosome: II;Uncharacterized protein;Uncharacterized protein	91.041	61219000	10	9397000	1690400	12253000	911000	396390	121250	1.21319	3.28208	3.98608	0.0306	0.951235	ns	23.1638	20.6889	23.5466	19.7971	18.5966	16.8876
TGTIIGPHNTVHEGRIY	A0A3B6KI09	UBC core domain-containing protein	75.018	914660000	2	67933000	61909000	68051000	86398000	95603000	117530000	-0.180011	-4.2504	2.46962	0.0348	0.951235	ns	26.0176	25.8836	26.0201	26.3645	26.5106	26.8085
NLIGHIRW	A0A3B6AUT2	Sucrose synthase;Sucrose synthase;Sucrose synthase	107.32	1499400000	15	39419000	62067000	82075000	105560000	156130000	153410000	-0.354372	-3.392	3.26592	0.0375	0.951235	ns	25.2324	25.8873	26.2904	26.6535	27.2182	27.1928
ASIVVGIGGQ	B6UKP0	Gamma gliadin-D1;Gamma-gliadin;Gamma-gliadin;Gamma-gliadin	175.44	3784000000	43	481900000	614580000	489280000	770620000	630820000	799380000	-0.142347	-3.05253	3.98244	0.0382	0.951235	ns	28.8442	29.195	28.8661	29.5214	29.2327	29.5743
FVKLADAMVTW	Q9ZR33	UDP-arabinopyranose mutase;UDP-arabinopyranose mutase;UDP-arabinopyranose mutase;UDP-arabinopyranose mutase;Uncharacterized protein;UDP-arabinopyranose mutase;UDP-arabinopyranose mutase	122.28	713460000	18	48821000	72346000	81450000	36683000	42454000	30267000	0.267643	3.29284	3.38231	0.0386	0.951235	ns	25.541	26.1084	26.2794	25.1286	25.3394	24.8512
DATGTGITGTHGTGHTPGY	A0A3B6HW41	Uncharacterized protein	366.91	1180300000	28	19887000	36713000	56593000	124000000	76488000	146780000	-0.486845	-3.24923	3.41483	0.0395	0.951235	ns	24.2453	25.1298	25.7541	26.8858	26.1887	27.1291
VQVPGGMTVPQALELF	A0A3B6KQI7	rRNA N-glycosidase	117.86	558640000	27	62615000	70510000	40299000	28729000	24822000	27608000	0.329773	4.17687	2.26183	0.0425	0.951235	ns	25.9	26.0713	25.2642	24.776	24.5651	24.7186
TLILRPDATY	A0A3B6I1I5	Calreticulin;Calreticulin;Uncharacterized protein;Uncharacterized protein	133.13	768500000	25	48709000	43753000	33836000	55913000	74191000	60011000	-0.17762	-3.00364	3.78892	0.0427	0.951235	ns	25.5377	25.3829	25.0121	25.7367	26.1447	25.8387
ADEAKAKGNAAF	A0A3B6QFL1	Uncharacterized protein;Uncharacterized protein;Hsp70-Hsp90 organizing protein;Stress induced protein;Uncharacterized protein;Genome assembly, chromosome: II;Uncharacterized protein	104.95	231050000	4	24008000	15954000	18523000	33728000	27200000	29932000	-0.191328	-3.35072	3.01179	0.0438	0.951235	ns	24.517	23.9274	24.1428	25.0074	24.6971	24.8352
VKLTPDYDALDVANKIGII	A0A1D5UQZ5	Genome assembly, chromosome: II;Ribosomal_L23eN domain-containing protein;Ribosomal_L23eN domain-containing protein	188.59	683520000	32	52298000	65765000	39991000	31989000	22712000	14353000	0.359617	3.14878	3.33691	0.0444	0.951235	ns	25.6403	25.9708	25.2532	24.9311	24.437	23.7748
GALKGALDGGLDIPHSDKRF	A0A3B6LSN0	Ribosomal_L18_c domain-containing protein;Ribosomal_L18_c domain-containing protein;Ribosomal_L18_c domain-containing protein;Ribosomal_L18_c domain-containing protein;Ribosomal_L18_c domain-containing protein;60S ribosomal protein L5;Ribosomal_L18_c domai	146.17	7324700000	71	439940000	335270000	558330000	595180000	861070000	839050000	-0.235833	-2.90877	3.83072	0.0461	0.951235	ns	28.7127	28.3207	29.0565	29.1488	29.6816	29.6442
GVRNPEEIPWGEAGADYVVESTGVF	A0A3B6RKE1	Glyceraldehyde-3-phosphate dehydrogenase;Glyceraldehyde-3-phosphate dehydrogenase (Fragment);Glyceraldehyde-3-phosphate dehydrogenase;Glyceraldehyde-3-phosphate dehydrogenase;Glyceraldehyde-3-phosphate dehydrogenase	112.24	98556000	4	755110	791120	535750	2195100	10362000	3758900	-0.894137	-3.9522	2.29033	0.0466	0.951235	ns	19.5263	19.5935	19.0312	21.0659	23.3048	21.8419
IPPYCTIAPVGF	A0A1W6C2K0	Alpha-gliadin;Alpha-gliadin;Alpha/beta-gliadin;Alpha-gliadin	153.73	786420000	41	71518000	73610000	58507000	57521000	50993000	46630000	0.118117	2.86604	3.88736	0.0472	0.951235	ns	26.0918	26.1334	25.8021	25.7776	25.6038	25.4748
GSEVPMKRAGQPSEVAPSFVF	A0A3B5ZRA1	Uncharacterized protein	122.57	4273600000	48	342470000	336070000	298440000	262330000	257900000	298570000	0.0767078	2.80053	3.9801	0.0491	0.951235	ns	28.3514	28.3242	28.1529	27.9668	27.9422	28.1535
IPPYCTIAPVGIF	A0A0E3Z506	Alpha-gliadin (Fragment);Alpha-gliadin;Alpha/beta-gliadin MM1;Alpha-gliadin;Alpha-gliadin;Alpha-gliadin;Alpha-gliadin;Alpha-gliadin (Fragment);Alpha-gliadin;Alpha-gliadin;Alpha-gliadin;Alpha/beta-gliadin;Alpha-gliadin;Alpha-gliadin;Alpha-gliadin (Fragment)	185.55	14872000000	249	2419800000	2414700000	1493400000	1439100000	861520000	1130800000	0.265786	2.78966	3.97474	0.0497	0.951235	ns	31.1722	31.1692	30.476	30.4225	29.6823	30.0747

## Sheet: G2Y2Y3
Sequence	Leading razor protein	Fasta headers	Score	Intensity	MS/MS Count	LFQ intensity G2Y2R1	LFQ intensity G2Y2R2	LFQ intensity G2Y2R3	LFQ intensity G2Y3R1	LFQ intensity G2Y3R2	LFQ intensity G2Y3R3	Fold.changes	statistic	df	p	p.adj	p.adj.signif	Log2 LFQ intensity G2Y2R1	Log2 LFQ intensity G2Y2R2	Log2 LFQ intensity G2Y2R3	Log2 LFQ intensity G2Y3R1	Log2 LFQ intensity G2Y3R2	Log2 LFQ intensity G2Y3R3
VRPDCSTINAPF	B6UKN1	Gamma-gliadin	126.07	12300000000	74	775540000	695190000	754500000	1132900000	1145300000	1272400000	-0.202927	-9.43356	3.94397	0.000753	0.930708	ns	29.5306	29.3728	29.4909	30.0774	30.0931	30.2449
NKTASITAETINPKVKIF	W5FWW5	Putative alanine aminotransferase;Putative alanine aminotransferase;Putative alanine aminotransferase;Putative alanine aminotransferase	72.793	378710000	3	26999000	84918000	76665000	911000	396390	121250	2.12058	7.34323	3.35789	0.00352	0.967162	ns	24.6864	26.3396	26.1921	19.7971	18.5966	16.8876
TNDITRPIVERF	Q8LK23	Peroxidase;Peroxidase	193.22	4979900000	34	278910000	273890000	234700000	369020000	447970000	459300000	-0.209699	-5.45407	3.79982	0.00636	0.967162	ns	28.0552	28.029	27.8062	28.4591	28.7388	28.7749
GFVEKIVTF	D8L9M7	RNA recognition domain containing protein;RNA recognition domain containing protein,expressed;Uncharacterized protein;Uncharacterized protein	124.98	193330000	13	12708000	12205000	11657000	17194000	20742000	18832000	-0.190979	-7.33596	2.81142	0.0065	0.967162	ns	23.5992	23.541	23.4747	24.0354	24.3061	24.1667
AAPKGAQAKDAGAHGAQVTAEGTEEATATAAEY	A0A3B5Y5E3	Uncharacterized protein	117.33	590140000	3	95600000	47483000	58443000	911000	396390	121250	2.14941	8.38508	2.49522	0.00687	0.967162	ns	26.5105	25.5009	25.8005	19.7971	18.5966	16.8876
NVRSIPIRKDDEVQVVRGTY	W5D739	KOW domain-containing protein;KOW domain-containing protein	125.23	6974700000	55	476810000	413940000	429790000	688360000	611740000	576710000	-0.152669	-5.2296	3.83958	0.00714	0.967162	ns	28.8288	28.6248	28.6791	29.3586	29.1883	29.1033
YPGVTSPRQGSYY	A0A2L1K3K4	High molecular weight glutenin (Fragment);High molecular weight glutenin subunit Dy10-m328SF;High molecular weight glutenin subunit;High-molecular-weight glutenin subunit y10;Glutenin, high molecular weight subunit DY10;Y-type HMW glutenin;High molecular w	133.76	372940000	12	57047000	35172000	32178000	911000	396390	121250	1.93989	7.74176	2.36662	0.00986	0.967162	ns	25.7656	25.0679	24.9396	19.7971	18.5966	16.8876
VRPCITEITEQDLERVF	A0A3B5XVL2	Uncharacterized protein	217.88	1133900000	77	143200000	127090000	91907000	57356000	54714000	35456000	0.390076	4.46242	3.91936	0.0117	0.967162	ns	27.0935	26.9213	26.4537	25.7734	25.7054	25.0795
YPTSPQQSGQGQQGYDSPY	A0A0X9BSF8	High molecular weight glutenin subunit	292.57	324540000	4	31039000	28600000	37597000	911000	396390	121250	1.8329	7.6428	2.07672	0.015	0.967162	ns	24.8876	24.7695	25.1641	19.7971	18.5966	16.8876
ISYPISLW	A0A3B6MTT2	Heat shock protein 90;Heat shock protein 90;HSP80-2;Heat shock protein 90;Heat shock protein 90;Heat shock protein 90;Heat shock protein 90 (Fragment);Heat shock protein 90;Heat shock protein 90;Heat shock protein 90;Heat shock protein 90	161.89	345160000	18	17313000	22708000	26605000	12284000	9413300	12142000	0.294222	4.38725	3.55913	0.0153	0.967162	ns	24.0454	24.4367	24.6652	23.5503	23.1663	23.5335
NFPLLMY	A0A3B6SGJ8	Aldedh domain-containing protein;Aldedh domain-containing protein;Aldedh domain-containing protein;Aldedh domain-containing protein	64.276	23326000	0	328160	624300	352470	3251800	2550200	1137900	-0.725766	-4.3083	3.40702	0.0177	0.967162	ns	18.324	19.2519	18.4271	21.6328	21.2822	20.1179
NLAGHNSGSILDHSIQIW	A0A3B6DD34	Aldose 1-epimerase;Aldose 1-epimerase;Aldose 1-epimerase;Aldose 1-epimerase	65.105	170480000	4	20013000	12562000	15216000	911000	396390	121250	1.52442	6.31551	2.21275	0.0187	0.967162	ns	24.2544	23.5826	23.8591	19.7971	18.5966	16.8876
VENVTTGLIREILPEGSIDY	A0A3B6TLW2	SERPIN domain-containing protein;Serpin 2;Serpin 4	81.448	145660000	2	328160	624300	352470	8818500	4157600	29101000	-1.50846	-5.31629	2.50774	0.0202	0.967162	ns	18.324	19.2519	18.4271	23.0721	21.9873	24.7946
AAHPGLIPAIREVF	A0A3B6DFL7	Malate synthase;Malate synthase;Malate synthase	79.492	245750000	12	20641000	15287000	13745000	34566000	53356000	28816000	-0.371092	-3.80396	3.48323	0.0245	0.967162	ns	24.299	23.8658	23.7124	25.0429	25.6691	24.7804
MVGGIEEVIAKAEKIAKENA	A0A3B6FSG4	ATP synthase subunit beta;ATP synthase subunit beta;ATP synthase subunit beta;ATP synthase subunit beta;ATP synthase subunit beta;ATP synthase subunit beta;ATP synthase subunit beta	159.26	544710000	44	48829000	110310000	48955000	26612000	13630000	17852000	0.554128	3.70301	3.62532	0.0247	0.967162	ns	25.5412	26.717	25.545	24.6656	23.7003	24.0896
YNVVIEELPANVADLL	P41378	Eukaryotic initiation factor 4A;Uncharacterized protein;Eukaryotic initiation factor eIF4A	111.94	88814000	5	6010200	4978000	17597000	1219300	396390	121250	1.21636	3.9215	3.24243	0.0256	0.967162	ns	22.519	22.2471	24.0688	20.2176	18.5966	16.8876
TNAITRPIVERF	A0A3B6R8P8	Peroxidase	115	5553700000	39	240570000	369030000	231170000	432660000	559420000	682660000	-0.29927	-3.48346	3.93825	0.0259	0.967162	ns	27.8419	28.4592	27.7844	28.6887	29.0594	29.3466
CSTIRAPF	B6UKM7	Gamma-gliadin	137.18	2202800000	13	150430000	161490000	138120000	193380000	181690000	180410000	-0.0914173	-4.21673	2.90184	0.026	0.967162	ns	27.1645	27.2669	27.0413	27.5269	27.4369	27.4267
LGTIPMVF	A0A3B6AUT2	Sucrose synthase;Sucrose synthase;Sucrose synthase	148.4	1267000000	40	122800000	67942000	109330000	47646000	54709000	33739000	0.343386	3.37263	3.80417	0.0302	0.967162	ns	26.8717	26.0178	26.7041	25.5059	25.7053	25.0079
VATAKIPQRQLF	A0A3B6NW66	Aldedh domain-containing protein;Aldedh domain-containing protein;Aldedh domain-containing protein;Aldedh domain-containing protein;Aldedh domain-containing protein;Betaine-aldehyde dehydrogenase	97.813	1826200000	18	119070000	156950000	115630000	169130000	202250000	237160000	-0.191391	-3.19843	3.99996	0.033	0.967162	ns	26.8272	27.2257	26.7849	27.3336	27.5916	27.8213
IVRGGRNLFPLLPEAF	A0A3B5Y7Y1	Ketol-acid reductoisomerase;Ketol-acid reductoisomerase;Ketol-acid reductoisomerase;Acetohydroxy-acid reductoisomerase	151.44	760220000	46	69244000	61262000	62691000	35872000	44622000	48995000	0.173768	4.0818	2.64433	0.0336	0.967162	ns	26.0452	25.8685	25.9018	25.0964	25.4113	25.5461
CTFKGLNVY	A0A3B6QNT4	Uncharacterized protein	51.787	1220600000	7	158480000	114350000	114140000	82260000	44382000	64909000	0.305393	3.43513	3.29774	0.0358	0.967162	ns	27.2397	26.7689	26.7662	26.2937	25.4035	25.9519
PTLPGWLPNPLFPIY	A0A3B6B2Z6	Uncharacterized protein;Caleosin;Caleosin;Caleosin	155.11	48008000	8	2565600	2039700	9410300	911000	396390	121250	0.991689	3.10444	3.8411	0.0381	0.967162	ns	21.2909	20.9599	23.1658	19.7971	18.5966	16.8876
IPPYCTIAQVGIF	A0A0E3Z576	Alpha-gliadin (Fragment)	154.12	293520000	32	24904000	8421600	14613000	2088100	396390	121250	1.26475	3.89922	2.56349	0.0395	0.967162	ns	24.5699	23.0057	23.8007	20.9938	18.5966	16.8876
YVDLVNREGLF	Q8LK23	Peroxidase;Peroxidase	152.97	1083500000	32	44961000	61884000	61884000	70704000	97068000	95905000	-0.193883	-3.00738	3.99716	0.0397	0.967162	ns	25.4222	25.8831	25.8831	26.0753	26.5325	26.5151
KKCRSSSMIMMQEGKEKCKYQQCHLGSNF	A0A3B6PGJ7	Uncharacterized protein	61.801	2491600000	22	328160	624300	352470	177370000	73032000	5929900	-2.29322	-4.45741	2.15973	0.0406	0.967162	ns	18.324	19.2519	18.4271	27.4022	26.122	22.4996
VQVPGGMTVPQALELF	A0A3B6KQI7	rRNA N-glycosidase	117.86	558640000	27	38938000	48581000	34302000	28729000	24822000	27608000	0.176385	3.5926	2.7122	0.0435	0.967162	ns	25.2147	25.5339	25.0318	24.776	24.5651	24.7186
RQGDVIALPAGIVHW	A0A3B5XV32	Uncharacterized protein	234.39	26963000000	224	1977300000	2084100000	1905300000	1731000000	1552700000	1384900000	0.106548	3.58182	2.6361	0.0458	0.967162	ns	30.8809	30.9568	30.8274	30.689	30.5321	30.3671
FICTVPCNW	Q93W25	Peptidyl-prolyl cis-trans isomerase;Peptidyl-prolyl cis-trans isomerase;Peptidyl-prolyl cis-trans isomerase;Peptidyl-prolyl cis-trans isomerase	69.383	97467000	2	328160	624300	2042700	8012400	8785800	7714000	-0.912962	-4.45022	2.02081	0.0461	0.967162	ns	18.324	19.2519	20.962	22.9338	23.0667	22.879
IPVQCPAPTAY	V5M3L1	Avenin-like protein;Avenin-like protein;Avenin-like b5;Avenin-like b4;Avenin-like protein A2;Type-b avenin-like protein;Avenin-like b2	179.37	9183100000	35	238980000	562750000	399300000	1184200000	619230000	1185800000	-0.396005	-2.81481	3.92405	0.0492	0.967162	ns	27.8323	29.0679	28.5729	30.1413	29.2059	30.1432

## Sheet: G1G2Y1
	Sequence	Leading razor protein	Fasta headers	Score	Intensity	MS/MS Count	LFQ intensity G1Y1R1	LFQ intensity G1Y1R2	LFQ intensity G1Y1R3	LFQ intensity G2Y1R1	LFQ intensity G2Y1R2	LFQ intensity G2Y1R3	Fold.changes	statistic	df	p	p.adj	p.adj.signif
	MDTSCIPGLERPW	R4JDK8	Low-molecular-weight glutenin subunit	121.73	17667000000	33	2622000000	2250800000	3546100000	755110	791120	535750	3.60678	45.7366	3.97265	1.47e-06	0.00157373	**
	LQLQPFPQPQLSY	R9XU77	Alpha-gliadin	221.5	3222200000	30	379260000	362320000	527830000	755110	791120	535750	2.78513	37.5575	3.99478	3.04e-06	0.00157373	**
	RPQQLYPQPQPQY	R9XU77	Alpha-gliadin	182.65	5668300000	17	660250000	482510000	585750000	755110	791120	535750	2.9192	43.9315	3.69356	3.7e-06	0.00157373	**
	LAGRNNVIAKLDDPAQELTF	B7U6L4	Globulin 3	144.66	2568000000	21	410040000	312970000	344530000	755110	791120	535750	2.70991	42.7548	3.41327	8.83e-06	0.00281677	**
	LPQLPYPRPQPF	A0A0K2QJD8	Alpha/beta-gliadin;Alpha/beta-gliadin	230.09	960310000	39	75603000	90032000	103320000	755110	791120	535750	2.1112	31.9078	3.67357	1.26e-05	0.00308367	**
	SQQQQQPVLPQQQIPF	Q00M55	LMW-GS P-32;Low-molecular-weight glutenin subunit;Low molecular weight glutenin subunit D3-3;Low-molecular-weight glutenin subunit group 4 type II;Low-molecular-weight glutenin subunit group 4 type II	189.43	4612600000	67	519980000	429520000	769610000	755110	791120	535750	2.91683	31.7381	3.62374	1.45e-05	0.00308367	**
	VVVFPSFGERY	A0A3B6LFE4	Cysteine synthase;Cysteine synthase;Cysteine synthase;Cysteine synthase;Cysteine synthase;Cysteine synthase;Cysteine synthase	94.309	214380000	11	31238000	29738000	40946000	755110	791120	535750	1.68979	24.6401	3.83285	2.3e-05	0.00316448	**
	IPPYCTITPF	A7LHB5	Alpha gliadin;Alpha gliadin	132.96	260850000	26	37118000	26968000	27106000	755110	791120	535750	1.64148	23.34	3.91179	2.4e-05	0.00316448	**
	TADLIAMNHADF	A0A3B6AUT2	Sucrose synthase;Sucrose synthase;Sucrose synthase	148.91	442270000	18	61332000	42283000	39260000	755110	791120	535750	1.83648	22.854	3.94742	2.42e-05	0.00316448	**
	SQQQQPILPQQPPFSQQQQQPVLPQQQIPF	Q00M55	LMW-GS P-32;Low-molecular-weight glutenin subunit;Low molecular weight glutenin subunit D3-3;Low-molecular-weight glutenin subunit group 4 type II;Low-molecular-weight glutenin subunit group 4 type II	42.399	1170300000	4	111720000	141850000	118330000	755110	791120	535750	2.25195	36.4749	3.22683	2.48e-05	0.00316448	**
	YPGQASPQQPGKW	A0A1G4P1T3	HMW glutenin y-type subunit 1Ay21;HMW glutenin y-type subunit 1Ay21	187.33	627610000	8	68641000	51544000	89117000	755110	791120	535750	2.0023	22.9712	3.77049	3.43e-05	0.00319851	**
	HHQPQQTYPHQPQQQF	D0ES80	Gamma gliadin	139.66	169480000	6	20009000	30578000	27777000	755110	791120	535750	1.57564	20.4056	3.9924	3.46e-05	0.00319851	**
	TSPPNMIVIRSF	A0A3B6MKF5	Protein-synthesizing GTPase;Protein-synthesizing GTPase;Protein-synthesizing GTPase	69.979	178380000	2	23475000	17237000	23647000	755110	791120	535750	1.49013	21.3197	3.89572	3.52e-05	0.00319851	**
	FQPSQQNPQAQGF	A0A3B6U775	AAI domain-containing protein;AAI domain-containing protein;Alpha-gliadin;Alpha-gliadin (Fragment);Alpha-gliadin (Fragment);Alpha-gliadin (Fragment);Alpha-gliadin (Fragment);Alpha/beta-gliadin;Alpha/beta-gliadin;Alpha/beta-gliadin;Alpha/beta-gliadin;CSB_al	191.24	1514500000	11	127860000	176440000	236360000	755110	791120	535750	2.41445	25.68	3.55998	3.6e-05	0.00319851	**
	LQPQLPY	K7XRA8	Alpha-gliadin	116.87	651460000	1	68098000	68289000	54884000	755110	791120	535750	1.96317	31.7585	3.23838	3.76e-05	0.00319851	**
	LQLQPFPQPQPF	J7HT14	Alpha-gliadin	189.72	773110000	20	150660000	143600000	174110000	755110	791120	535750	2.35211	39.9464	2.84614	5.31e-05	0.00399313	**
	SQQQQLFPQQPSF	K7WV92	Low molecular weight glutenin subunit	159.09	589720000	18	52102000	61263000	92124000	755110	791120	535750	1.99431	21.856	3.64695	5.32e-05	0.00399313	**
	PQQPSFSQQQPPFW	A0A7D5BJ88	Low-molecular-weight glutenin subunit	85.958	100590000	2	14518000	10491000	15686000	755110	791120	535750	1.29106	17.0803	3.99997	6.89e-05	0.00488424	**
	QQTPLPPQQTYPQQPPF	F6M7E1	Low-molecular-weight glutenin subunit LMW-H6-5-2	207.95	613940000	33	61724000	73492000	114190000	755110	791120	535750	2.07843	21.615	3.49864	7.52e-05	0.00505027	**
	YPGQASSQRPGQGQQEYY	A0A060MZP1	High molecular weight glutenin subunit (Fragment);HMW glutenin subunit Ax2;High molecular weight glutenin subunit;High-molecular-weight glutenin subunit;High molecular weight glutenin subunit;HMW glutenin x-type subunit 1Ax21;High molecular weight glutenin	286.53	2538000000	18	373900000	260650000	570680000	755110	791120	535750	2.76259	24.5459	3.0841	0.000122	0.00759524	**
	IPPYCTIAPF	A0A0E3Z6M2	Alpha-gliadin (Fragment);Alpha-gliadin;Alpha-/beta-gliadin storage protein;Alpha/beta-gliadin A-II;Alpha-gliadin;Alpha-gliadin;Alpha-gliadin;Alpha-gliadin (Fragment);Alpha-/beta-gliadin storage protein;Alpha-gliadin;Alpha-gliadin	170.17	6864400000	257	724730000	675250000	637900000	329610000	333380000	302840000	0.324278	15.624	3.85408	0.000125	0.00759524	**
	GVRNPEEIPWGEAGADYVVESTGVF	A0A3B6RKE1	Glyceraldehyde-3-phosphate dehydrogenase;Glyceraldehyde-3-phosphate dehydrogenase (Fragment);Glyceraldehyde-3-phosphate dehydrogenase;Glyceraldehyde-3-phosphate dehydrogenase;Glyceraldehyde-3-phosphate dehydrogenase	112.24	98556000	4	20250000	13281000	12188000	755110	791120	535750	1.34162	15.4446	3.78311	0.000148	0.008584	**
	PQQPPFSQQQQPPF	F6M7E1	Low-molecular-weight glutenin subunit LMW-H6-5-2	125.66	307910000	11	53419000	44811000	49886000	755110	791120	535750	1.85213	32.1268	2.67232	0.000155	0.00859913	**
	SIGAGVGAY	F6M7E1	Low-molecular-weight glutenin subunit LMW-H6-5-2	211.79	2016300000	7	162790000	163200000	180390000	755110	791120	535750	2.386	43.2058	2.30097	0.000213	0.0113245	*
	KAPMIANPDFKDDPYIY	A0A3B6DMI9	Calreticulin;Calreticulin;Calreticulin;Calreticulin;Calreticulin;Calreticulin;Calreticulin;Calreticulin;Calreticulin;Calreticulin-like protein (Fragment);Calreticulin	66.335	205990000	1	45547000	22652000	35171000	755110	791120	535750	1.69592	16.2956	3.28384	0.000296	0.0151078	*
	KLPQQQYPSGQGSIQPPF	D2KFH0	Gliadin/avenin-like seed protein	151.26	525920000	11	41938000	49390000	93087000	755110	791120	535750	1.94732	16.2831	2.95932	0.000544	0.0266542	*
	LQFQFCHKISQW	A0A3B6FLM1	Fe2OG dioxygenase domain-containing protein	80.239	724460000	7	73882000	105730000	182880000	755110	791120	535750	2.24082	17.5515	2.83061	0.000564	0.0266542	*
	QTKAAEVTTQVNSW	P93693	Serpin-Z1B;Serpin 1;SERPIN domain-containing protein;Serpin 3	282.61	14731000000	21	916230000	854000000	961270000	1786300000	1689200000	1728100000	-0.279903	-16.9852	2.84983	0.000596	0.0271606	*	-870070000
	GLAGVELPLASMLF	A0A3B6A0U5	Uncharacterized protein;Uncharacterized protein;Uncharacterized protein	144.12	41935000	13	5192700	3265500	3929600	755110	791120	535750	0.774518	9.75495	3.96629	0.000645	0.0279444	*
	HLGTGPDTLVEIAEGRHPF	A0A3B6JFJ4	Uncharacterized protein;Uncharacterized protein;Uncharacterized protein	112.82	143930000	3	21306000	11595000	11528000	755110	791120	535750	1.32919	12.7377	3.28497	0.000657	0.0279444	*
	MVQQLDGTKNEWGW	A0A3B6LF76	Phosphopyruvate hydratase;Phosphopyruvate hydratase;Phosphopyruvate hydratase;Phosphopyruvate hydratase;Phosphopyruvate hydratase	92.409	132700000	2	25017000	13936000	28593000	755110	791120	535750	1.51112	13.6531	3.13167	0.000679	0.0279485	*
	MECVIGVVGRDF	I3NM16	Proteasome subunit beta;Proteasome subunit beta;Proteasome subunit beta;Proteasome subunit beta;Proteasome subunit beta	124.42	30040000	9	5447500	4101800	3308300	755110	791120	535750	0.790683	9.56608	3.90017	0.000754	0.0300657	*
	QQPQQQYPSGQGF	A0A0E3Z6M2	Alpha-gliadin (Fragment);Alpha-gliadin;Alpha-/beta-gliadin storage protein;Alpha/beta-gliadin A-II;Alpha-gliadin;Alpha-gliadin;Alpha-gliadin;Alpha-gliadin (Fragment);Alpha-/beta-gliadin storage protein;Alpha-gliadin;Alpha-gliadin	137.46	330340000	7	29678000	28722000	61781000	755110	791120	535750	1.76136	14.3703	2.91314	0.000852	0.032944	*
	PTLPGWLPNPLFPIY	A0A3B6B2Z6	Uncharacterized protein;Caleosin;Caleosin;Caleosin	155.11	48008000	8	3441100	2949000	3877900	755110	791120	535750	0.693009	10.9677	3.4183	0.000878	0.0329508	*
	KNVRPDYLTNIW	I0AW29	Superoxide dismutase (Fragment);Superoxide dismutase (Fragment);Superoxide dismutase (Fragment);Superoxide dismutase;Superoxide dismutase;Superoxide dismutase;Superoxide dismutase;Superoxide dismutase;Superoxide dismutase	59.57	214150000	7	38839000	33867000	17562000	755110	791120	535750	1.63706	13.6069	2.94699	0.000941	0.0343062	*
	VAVSVGANISGGHVNPAVTF	A0A3B6IXN7	Uncharacterized protein;Aquaporin;Gamma-type tonoplast intrinsic protein;Uncharacterized protein	144.54	501530000	12	46632000	24610000	60350000	755110	791120	535750	1.80075	13.948	2.81318	0.00111	0.0393433	*
	SLADIDHLRY	O04074	1,4-alpha-glucan branching enzyme;1,4-alpha-glucan branching enzyme;1,4-alpha-glucan branching enzyme;1,4-alpha-glucan branching enzyme;1,4-alpha-glucan branching enzyme;1,4-alpha-glucan branching enzyme;1,4-alpha-glucan branching enzyme;1,4-alpha-glucan b	152.06	2105600000	39	150740000	165600000	173370000	98394000	95919000	109530000	0.20729	8.24918	3.99937	0.00118	0.0406941	*
	YPGQASSQRPGQGQQEY	A0A060MZP1	High molecular weight glutenin subunit (Fragment);HMW glutenin subunit Ax2;High molecular weight glutenin subunit;High-molecular-weight glutenin subunit;High molecular weight glutenin subunit;HMW glutenin x-type subunit 1Ax21;High molecular weight glutenin	394.17	9982200000	35	563220000	1193000000	2126700000	755110	791120	535750	3.27068	18.3427	2.40419	0.00122	0.0409663	*
	PGQASPQQPGQGQQPGKW	A0A2L1K3K4	High molecular weight glutenin (Fragment);High molecular weight glutenin subunit Dy10-m328SF;High molecular weight glutenin subunit;High-molecular-weight glutenin subunit y10;Glutenin, high molecular weight subunit DY10;Y-type HMW glutenin;High molecular w	347.99	253690000	4	30496000	23671000	59339000	755110	791120	535750	1.73654	13.1007	2.77318	0.00141	0.0461323	*
	ANIVVGIGGQ	D0ES80	Gamma gliadin	160.88	897780000	16	32762000	81356000	87316000	755110	791120	535750	1.98566	13.2825	2.59284	0.00187	0.059653	ns
	LTSPQQSGQW	A0A0X9BSF8	High molecular weight glutenin subunit	143.37	1514900000	9	66135000	50461000	55889000	166190000	189160000	129820000	-0.449143	-7.58003	3.61902	0.0024	0.0738257	ns
	QVQWPQQQPFPQPQQPF	B6UKQ7	Gamma-gliadin	261.35	600260000	36	78146000	46490000	155820000	755110	791120	535750	2.12939	12.9171	2.48502	0.00243	0.0738257	ns
	RLIDIPVSNCL	Q8H6H6	ADP-glucose pyrophosphorylase (Fragment);ADP-glucose pyrophosphorylase (Fragment)	166.77	381550000	12	53016000	44773000	66599000	20026000	15049000	12435000	0.539085	6.92869	3.87017	0.00257	0.0762633	ns
	IAGIVGREECNLETVF	A0A7H1K1Z0	Trypsin/alpha-amylase inhibitor;Trypsin/alpha-amylase inhibitor;Alpha amylase-trypsin inhibitor;AAI domain-containing protein	123.01	840720000	26	133180000	98454000	146550000	49614000	39567000	31625000	0.495615	6.47031	3.97398	0.00301	0.08729	ns
	METSRVPGLEKPW	V9P769	LMW-m glutenin subunit 13	194.39	30071000000	105	39158	678090	175350	5855100000	10170000000	4129100000	-4.35371	-12.1854	2.4019	0.00324	0.088777	ns
	ASIVAGIGGQ	B6UKN7	Gamma-gliadin	199.02	8508900000	74	469830000	397520000	401390000	615110000	672110000	729320000	-0.201234	-6.34124	3.96324	0.00327	0.088777	ns
	RLKDGAHKPPEAGEVLEF	A0A3B5Z0D1	Aldo_ket_red domain-containing protein	70.584	643810000	3	136090000	37720000	85459000	755110	791120	535750	2.09527	11.9349	2.42466	0.00327	0.088777	ns
	DHPVHLQPMSPTTTKQVSVTW	A0A3B6JFX9	UDP-glucose 6-dehydrogenase;UDP-glucose 6-dehydrogenase;UDP-glucose 6-dehydrogenase;UDP-glucose 6-dehydrogenase;UDP-glucose 6-dehydrogenase;UDP-glucose 6-dehydrogenase;UDP-glucose 6-dehydrogenase;UDP-glucose 6-dehydrogenase;UDP-glucose 6-dehydrogenase;UDP-	23.293	2255800000	6	39158	678090	175350	129720000	632870000	170840000	-3.01943	-7.5962	3.25393	0.00355	0.0943708	ns
Lee et al 2016	EAIRAIVY	A0A0S2GJR8	Low-molecular-weight glutenin subunit;Low-molecular-weight glutenin subunit	130.77	77408000000	59	11430000000	6846100000	8196000000	906240000	1598900000	667660000	0.921346	7.29993	3.2313	0.00411	0.107028	ns
	SQQQQQQPLPQQPSF	I3QPH4	Low molecular weight glutenin subunit t128	73.327	2834600000	10	39158	678090	175350	372430000	489920000	132470000	-3.04709	-8.15133	2.88669	0.00444	0.113309	ns
	VPPECSIIKAPF	A0A4D6QBN0	Gamma-gliadin	110.31	13231000000	75	494800000	653770000	635740000	1405700000	1713900000	1147900000	-0.378703	-5.94462	3.74474	0.00494	0.123597	ns
	EAIRAIIF	K7WV92	Low molecular weight glutenin subunit	143	42865000000	76	39158	678090	175350	6328900000	5844500000	5726900000	-4.3022	-12.7199	2.00549	0.00606	0.148703	ns
	METSCISGLERPW	V9P6P2	LMW-m glutenin subunit 16 (Fragment);Low-molecular-weight glutenin subunit (Fragment)	243.53	2533700000	51	81964000	109980000	137980000	419690000	451300000	260300000	-0.53516	-5.35209	3.92896	0.00618	0.148786	ns
	SQQQQPILPQQPPFSQQQQQPVLPQQQILF	Q00M56	LMW-D1;Low-molecular-weight glutenin subunit;Low-molecular-weight glutenin subunit;Low-molecular-weight glutenin subunit;Low-molecular-weight glutenin subunit	46.194	1615100000	12	39158	678090	175350	419910000	146780000	174710000	-2.9194	-8.11687	2.60904	0.0064	0.15123	ns
	YPGQASSQRPGQGQQPGQGQQEY	A0A0X9BSF8	High molecular weight glutenin subunit	544.38	6234900000	22	39158	678090	175350	558970000	512270000	963090000	-3.35777	-9.76269	2.22928	0.00715	0.163418	ns
	VATAKIPQRQLF	A0A3B6NW66	Aldedh domain-containing protein;Aldedh domain-containing protein;Aldedh domain-containing protein;Aldedh domain-containing protein;Aldedh domain-containing protein;Betaine-aldehyde dehydrogenase	97.813	1826200000	18	57057000	95104000	75770000	158410000	216290000	234050000	-0.426636	-5.21587	3.82789	0.00727	0.163418	ns
	NMVEQGLISDPVFSFW	Q401N7	Aspartic proteinase;Uncharacterized protein;Uncharacterized protein;Uncharacterized protein	148.18	89871000	11	12637000	4756400	11269000	755110	791120	1846800	0.926725	5.04968	3.98605	0.0073	0.163418	ns
	QVHWPQQQPFPQPQQPF	A0A4D6QBN0	Gamma-gliadin	265.82	3929600000	43	39158	678090	175350	616870000	797120000	424430000	-3.31379	-9.69037	2.197	0.00764	0.163541	ns
	SQKQQPVLPQQPAF	A0A0S2GJR9	Low-molecular-weight glutenin subunit;Low molecular weight glutenin subunit (Fragment);LMW-D3;Low molecular weight glutenin subunit XJLMW-1347;Low molecular weight glutenin;Low molecular weight glutenin subunit GF-2;Low molecular weight glutenin subunit D3	190.57	1758900000	25	39158	678090	175350	239310000	423590000	175810000	-2.97296	-8.52362	2.38762	0.00767	0.163541	ns
	TNFQVDEIGRVVSVGDGIARVY	A0A3B5ZVC1	ATP synthase subunit alpha;Uncharacterized protein;ATP synthase subunit alpha;ATP synthase subunit alpha;ATP synthase subunit alpha, mitochondrial;ATP synthase subunit alpha;ATP synthase subunit alpha;ATP synthase subunit alpha;ATP synthase subunit alpha;A	195.13	1474200000	34	130520000	111910000	140420000	91155000	76831000	74569000	0.198218	4.9791	3.98232	0.00769	0.163541	ns
	YPGQASSQRPGQGQQPGQGQQEYY	A0A0X9BSF8	High molecular weight glutenin subunit	455.19	2303000000	18	39158	678090	175350	500910000	387680000	244490000	-3.1036	-9.03863	2.2586	0.00809	0.168967	ns
	SRIFPDGTGKVNQEGVDYY	A0A1D5V0T8	4-hydroxy-7-methoxy-3-oxo-3,4-dihydro-2H-1,4-benzoxazin-2-yl glucosidebeta-D-glucosidase;4-hydroxy-7-methoxy-3-oxo-3,4-dihydro-2H-1,4-benzoxazin-2-yl glucosidebeta-D-glucosidase;4-hydroxy-7-methoxy-3-oxo-3,4-dihydro-2H-1,4-benzoxazin-2-yl glucosidebeta-D-g	186.7	2707200000	23	208840000	303670000	306590000	122640000	97872000	116410000	0.385808	6.11038	3.07301	0.00821	0.168967	ns
	SIGTGVGGY	V9P6N2	LMW-i glutenin subunit 1	179.23	4678400000	19	39158	678090	175350	728870000	850200000	680140000	-3.4033	-10.1786	2.02565	0.00911	0.184514	ns
	ANPRVFF	Q93W25	Peptidyl-prolyl cis-trans isomerase;Peptidyl-prolyl cis-trans isomerase;Peptidyl-prolyl cis-trans isomerase;Peptidyl-prolyl cis-trans isomerase	138.53	516150000	25	22598000	18847000	14837000	39635000	47451000	45474000	-0.372043	-6.5101	2.76462	0.00941	0.187612	ns
	QQQPLPPQQQPPCSQQQQPFPQQQQPIIILQQSPF	R9XVC9	LMW-GS	84.118	330790000	12	39158	678090	175350	171850000	63654000	97503000	-2.5718	-7.35536	2.48082	0.00961	0.188652	ns
	ASIVVGIGGQ	B6UKP0	Gamma gliadin-D1;Gamma-gliadin;Gamma-gliadin;Gamma-gliadin	175.44	3784000000	43	39158	678090	175350	481900000	614580000	489280000	-3.24958	-9.73475	2.03648	0.00979	0.189273	ns
	SQQQPPFSQQQPILSQQPPFSQQQQPVLPQQSPF	V9P6P2	LMW-m glutenin subunit 16 (Fragment);Low-molecular-weight glutenin subunit (Fragment)	81.28	289580000	24	39158	678090	175350	65672000	44360000	15795000	-2.14912	-5.79309	2.99457	0.0103	0.193276	ns
	VAQQTCGVGIVGSPVSTEPGNTPRDRCCKELY	D2TGC2	Putative alpha-amylase inhibitor CM2 (Fragment);Alpha-amylase/trypsin inhibitor CM2;Alpha amylase-trypsin inhibitor	132.6	523240000	4	39158	678090	175350	80413000	104340000	36377000	-2.39399	-6.7988	2.57946	0.0103	0.193276	ns
	SSTTIMPF	Q0GQX1	Low molecular weight glutenin subunit (Fragment)	91.584	1586900000	16	39158	678090	175350	234150000	360570000	246060000	-2.97403	-8.87204	2.10963	0.0105	0.194174	ns
	IPPYCSTTIAPF	A0A0K0VHI4	Alpha-gliadin PSQ2 (Fragment);Alpha-gliadin	140.98	2523400000	79	216600000	195950000	199970000	161370000	155310000	136960000	0.130409	5.18327	3.33096	0.0107	0.195046	ns
	LAGRNNVIAKLDDPAQELAF	I6QQ39	Globulin-3A	116.82	1353700000	15	39158	678090	175350	255850000	330710000	247370000	-2.97047	-8.94068	2.04957	0.0114	0.204879	ns
	VQPQQQQPQQSVQGVY	K7WV92	Low molecular weight glutenin subunit	201.09	1037000000	11	39158	678090	175350	160420000	224710000	142110000	-2.77135	-8.31189	2.11073	0.012	0.211501	ns
	CTPSAQWPCAPGKRY	Q4Z8L8	Chitinase;Chitinase	117.07	983170000	20	53109000	52240000	39888000	81252000	123960000	93139000	-0.31265	-4.58933	3.6988	0.0121	0.211501	ns
	QKDEMIDIIGVTKGKGY	Q08G39	Ribosomal protein L3;Ribosomal protein L3;Ribosomal protein L3-B2;Ribosomal protein L3;Ribosomal protein L3;Ribosomal protein L3-A3;Ribosomal protein L3-A2-II	49.535	466220000	0	39158	678090	175350	83502000	124450000	67654000	-2.48963	-7.44901	2.18797	0.0136	0.234508	ns
	IRDGIKFPDVIHAF	A0A3B6QCB0	Catalase;Catalase;Catalase;Catalase;Catalase;Catalase;Catalase	78.541	532820000	13	43178000	49028000	64100000	18371000	17712000	29348000	0.378192	4.42352	3.62461	0.0143	0.240089	ns
	QEIAGSKDSVGQY	A0A3B6TMN0	Sucrose synthase;Sucrose synthase;Sucrose synthase;Sucrose synthase;Sucrose synthase;Sucrose synthase;Sucrose synthase;Sucrose synthase	106.37	166980000	1	8091700	25782000	39327000	755110	791120	535750	1.54604	6.92916	2.26923	0.0143	0.240089	ns
	IFGGHVADY	A0A3B6LSN0	Ribosomal_L18_c domain-containing protein;Ribosomal_L18_c domain-containing protein;Ribosomal_L18_c domain-containing protein;Ribosomal_L18_c domain-containing protein;Ribosomal_L18_c domain-containing protein;60S ribosomal protein L5;Ribosomal_L18_c domai	82.913	1035400000	1	47917000	55753000	53410000	85847000	113840000	84104000	-0.256878	-5.42593	2.81471	0.0145	0.240286	ns
	KLPQQQYPSGQGSIQPPFEAIRTF	D2KFH0	Gliadin/avenin-like seed protein	156.36	529870000	20	39158	678090	175350	83560000	96967000	57459000	-2.4259	-7.32586	2.14274	0.015	0.240845	ns
	SQQQQPVLPQQQPVIILQQPPF	Q7Y075	Low molecular weight glutenin	153.79	180410000	13	39158	678090	175350	51462000	30759000	17742000	-2.04918	-5.91994	2.5469	0.015	0.240845	ns
	IGHVANPLVSS	A0A3B6TLW2	SERPIN domain-containing protein;Serpin 2;Serpin 4	97.798	2205800000	9	124730000	140910000	102340000	190670000	197540000	263770000	-0.24841	-4.10596	3.96214	0.0151	0.240845	ns
	RPQQSYPQPQPQY	A0A1K0ITH3	Alpha-gliadin	195.36	22258000000	35	734880000	778990000	1365900000	2667400000	3158000000	2163900000	-0.443151	-4.64752	3.11945	0.0172	0.270761	ns
	IINLGKTW	A0A3B6C534	40S ribosomal protein SA;40S ribosomal protein SA;40S ribosomal protein SA	101.64	344890000	3	39158	678090	175350	42034000	62427000	64570000	-2.27731	-6.94985	2.11191	0.0174	0.270761	ns
	QQPQQLQQLGQQPQQQQIPQGIF	Q0GQX1	Low molecular weight glutenin subunit (Fragment)	149.34	326410000	9	39158	678090	175350	51757000	52981000	32985000	-2.18835	-6.6764	2.14008	0.0182	0.279798	ns
	QPQQQSQQQLGQCSF	K7WV92	Low molecular weight glutenin subunit	261.35	273970000	1	39158	678090	175350	41924000	55146000	32459000	-2.16171	-6.60382	2.13794	0.0187	0.284062	ns
	AGKQLEDGRTLADY	A0A3B6SE32	Ubiquitin-like domain-containing protein;Uncharacterized protein;Uncharacterized protein;Uncharacterized protein;Uncharacterized protein;Uncharacterized protein;Uncharacterized protein;Uncharacterized protein;Uncharacterized protein;Uncharacterized protein	142.97	2089900000	21	160610000	132360000	139460000	190550000	181170000	203780000	-0.12413	-4.29439	3.24037	0.0198	0.297233	ns
	IPPYCTIAPVGIF	A0A0E3Z506	Alpha-gliadin (Fragment);Alpha-gliadin;Alpha/beta-gliadin MM1;Alpha-gliadin;Alpha-gliadin;Alpha-gliadin;Alpha-gliadin;Alpha-gliadin (Fragment);Alpha-gliadin;Alpha-gliadin;Alpha-gliadin;Alpha/beta-gliadin;Alpha-gliadin;Alpha-gliadin;Alpha-gliadin (Fragment)	185.55	14872000000	249	918020000	992230000	533050000	2419800000	2414700000	1493400000	-0.413283	-3.80723	3.85442	0.0203	0.300667	ns
	RPQQPYPQSQPQY	A0A0E3Z506	Alpha-gliadin (Fragment);Alpha-gliadin;Alpha/beta-gliadin MM1;Alpha-gliadin;Alpha-gliadin;Alpha-gliadin;Alpha-gliadin;Alpha-gliadin (Fragment);Alpha-gliadin;Alpha-gliadin;Alpha-gliadin;Alpha/beta-gliadin;Alpha-gliadin;Alpha-gliadin;Alpha-gliadin (Fragment)	191.4	10400000000	20	218610000	251870000	495530000	2486300000	2897800000	879950000	-0.811874	-4.02173	3.50767	0.0205	0.300667	ns
	FKGAWTEQF	Q41593	Serpin-Z1A;SERPIN domain-containing protein	108.46	222020000	3	39158	678090	175350	44315000	43192000	44735000	-2.17071	-6.7697	2.00065	0.0211	0.302711	ns
	VAAAAAFPGFGTTGSADAQKREVAAF	Q4Z8L8	Chitinase;Chitinase	144.27	228330000	8	39158	678090	175350	29953000	41464000	37533000	-2.08657	-6.48009	2.05456	0.0215	0.302711	ns
	ESLKGCLQYGGMGSAVLTTTRDKQVPEIMDANRPY	A0A3B5ZNY8	Uncharacterized protein	45.527	140740000	4	39158	678090	175350	12885000	28463000	22085000	-1.85166	-5.59496	2.31993	0.0216	0.302711	ns
	PQQQQPIIILQQSPF	R9XVC9	LMW-GS	151.15	58366000	8	39158	678090	175350	23156000	2440500	12212000	-1.62693	-3.73965	3.83959	0.0217	0.302711	ns
	IAQTAEAAKQKAGAAAQY	A0A3B6FN17	Uncharacterized protein;Uncharacterized protein	84.972	72583000	3	39158	678090	175350	10324000	5487700	20996000	-1.61528	-4.55973	2.84442	0.0222	0.302711	ns
	SLFLPASPASKLPVLY	A0A3B6EQG0	S-formylglutathione hydrolase;S-formylglutathione hydrolase;S-formylglutathione hydrolase;S-formylglutathione hydrolase;S-formylglutathione hydrolase;S-formylglutathione hydrolase	144.92	120920000	9	39158	678090	175350	10922000	5071700	19907000	-1.60445	-4.51463	2.87672	0.0222	0.302711	ns
	MQLQPFPQPQLPYPQPQLPY	A0A1K0ITH3	Alpha-gliadin	136.38	48771000	3	39158	678090	175350	15488000	12528000	3307100	-1.54521	-4.13104	3.23109	0.0223	0.302711	ns
	DIKAPLLF	A0A3B6JNU8	40S ribosomal protein S3a;40S ribosomal protein S3a;40S ribosomal protein (Fragment);40S ribosomal protein S3a	91.9	229380000	1	39158	678090	175350	31927000	29167000	31411000	-2.01551	-6.33191	2.00457	0.0239	0.321015	ns
	MVGNGLIDDYHDYVGTF	P08819	Serine carboxypeptidase 2;Carboxypeptidase;Carboxypeptidase;Carboxypeptidase;Carboxypeptidase	181.31	205300000	13	26095000	19968000	37769000	13162000	9631500	12178000	0.379696	4.09385	2.96783	0.0269	0.357546	ns
	VQHQCSPVRTPF	A0A3B6T7X8	Uncharacterized protein;AAI domain-containing protein (Fragment)	219.89	7982600000	60	324650000	368760000	406890000	558140000	919000000	701790000	-0.296732	-4.21311	2.78936	0.0282	0.370961	ns
	CTIAPVGIF	A0A0E3Z506	Alpha-gliadin (Fragment);Alpha-gliadin;Alpha/beta-gliadin MM1;Alpha-gliadin;Alpha-gliadin;Alpha-gliadin;Alpha-gliadin;Alpha-gliadin (Fragment);Alpha-gliadin;Alpha-gliadin;Alpha-gliadin;Alpha/beta-gliadin;Alpha-gliadin;Alpha-gliadin;Alpha-gliadin (Fragment)	187.93	10155000000	103	540680000	421060000	576270000	1108000000	1315600000	758390000	-0.31574	-3.76273	3.23684	0.0288	0.373778	ns
	FGLMGDGQPIGRYDDMW	Q9ZR33	UDP-arabinopyranose mutase;UDP-arabinopyranose mutase;UDP-arabinopyranose mutase;UDP-arabinopyranose mutase;Uncharacterized protein;UDP-arabinopyranose mutase;UDP-arabinopyranose mutase	78.505	19717000	2	5039000	4536900	2023100	755110	1563700	535750	0.608881	3.34584	3.96726	0.029	0.373778	ns
	FYNDGDAPIVAIY	A0A3B5XV32	Uncharacterized protein	210.6	1762300000	53	170380000	126730000	184100000	78130000	82436000	115910000	0.240677	3.31945	3.97337	0.0297	0.378972	ns
	SDEVIRAAF	A0A3B6MYZ0	Uncharacterized protein	138.54	1391100000	35	82275000	92604000	96490000	106900000	109200000	116630000	-0.0885317	-3.76956	3.10479	0.0308	0.389117	ns
	PQLQPFPSQQPY	R9XW94	Alpha-gliadin;CSD_alpha gliadin 5;Alpha gliadin;Alpha-gliadin;Alpha-gliadin;Alpha-gliadin;Alpha-gliadin;Alpha-gliadin;Alpha-gliadin;Alpha-gliadin;Alpha-gliadin (Fragment);Alpha-gliadin;Alpha-gliadin;Alpha gliadin (Fragment);Alpha-gliadin;Alpha/beta-gliadin	100.71	1915200000	7	48260000	100010000	34393000	318290000	513070000	137730000	-0.724714	-3.29309	3.85103	0.0319	0.397383	ns
	CTIAPVGIFGTN	A0A0E3Z506	Alpha-gliadin (Fragment);Alpha-gliadin;Alpha/beta-gliadin MM1;Alpha-gliadin;Alpha-gliadin;Alpha-gliadin;Alpha-gliadin;Alpha-gliadin (Fragment);Alpha-gliadin;Alpha-gliadin;Alpha-gliadin;Alpha/beta-gliadin;Alpha-gliadin;Alpha-gliadin;Alpha-gliadin (Fragment)	166.77	259570000	12	9872900	15999000	18662000	39719000	33432000	31736000	-0.372031	-4.35868	2.49222	0.0323	0.397383	ns
	DMTVGGAPAGRIVMELY	Q93W25	Peptidyl-prolyl cis-trans isomerase;Peptidyl-prolyl cis-trans isomerase;Peptidyl-prolyl cis-trans isomerase;Peptidyl-prolyl cis-trans isomerase	161.48	1157200000	34	115350000	89852000	144250000	69461000	68177000	55460000	0.25761	3.75021	3.03314	0.0325	0.397383	ns
	SVFSDEVIRAAF	A0A3B6MYZ0	Uncharacterized protein	221.68	4198500000	84	533840000	326070000	496450000	265200000	246660000	194800000	0.283164	3.55106	3.29478	0.0327	0.397383	ns
	METSCIPGLERPW	V9P7D3	LMW-m glutenin subunit 17 (Fragment)	267.24	2636400000	56	11178000	678090	12771000	547560000	752600000	410890000	-1.84185	-4.92479	2.13325	0.0341	0.404067	ns
	AQHTGANAIAGRHTPGTF	A0A3B6HQ62	40S ribosomal protein SA;40S ribosomal protein SA;40S ribosomal protein SA	122.97	677890000	6	16757000	86198000	60543000	6029200	3504000	535750	1.21053	3.36707	3.51954	0.0342	0.404067	ns
	PLQPQQPFPLRPQQPF	B6ETR9	D-type LMW glutenin subunit (Fragment);Omega-gliadin;Omega gliadin;Omega-gliadin (Fragment);Omega-gliadin;Omega-gliadin;Omega gliadin;Omega-gliadin	223.78	901090000	42	35373000	49935000	45830000	81454000	95888000	59108000	-0.256011	-3.2995	3.65815	0.0342	0.404067	ns
	LPVDVIKQVIDSMSF	A0A3B5ZPS2	Beta-hexosaminidase	69.352	56934000	6	5753600	1952700	3590700	755110	791120	1547900	0.562425	3.2323	3.68843	0.0359	0.420261	ns
	SRLPHFTGCGGL	Q8H0K8	Xylanase inhibitor;Xylanase inhibitor 725ACCN;Xylanase inhibitor 725ACC;Uncharacterized protein;Xylanase inhibitor (Fragment);Peptidase A1 domain-containing protein	99.174	660970000	12	38470000	30402000	22425000	51689000	130160000	92778000	-0.478287	-3.38949	3.206	0.0387	0.44892	ns
	LVQSVVAPSGINVKDVTGEMF	A0A3B6TK99	MSP domain-containing protein;MSP domain-containing protein	194.23	300820000	6	33201000	23443000	27488000	21376000	15374000	13502000	0.223808	3.08909	3.67415	0.041	0.471315	ns
	IPPHCSTTIAPF	X2KWL1	Alpha-gliadin protein	138.9	2113700000	74	134100000	169010000	217090000	79357000	123530000	71476000	0.277845	2.98203	3.86798	0.0424	0.483057	ns
	LQQQTLQQQQF	REV__A0A290XYS5	#N/A	145.63	10667000000	19	840920000	1245800000	698950000	419170000	523310000	231170000	0.375391	2.99111	3.57672	0.0465	0.52508	ns
	AQHLSEDVRRRF	Q08G39	Ribosomal protein L3;Ribosomal protein L3;Ribosomal protein L3-B2;Ribosomal protein L3;Ribosomal protein L3;Ribosomal protein L3-A3;Ribosomal protein L3-A2-II	123.95	546320000	14	6039700	72110000	50825000	3169800	3024100	535750	1.28251	2.87325	3.72043	0.0494	0.548125	ns
	VHLLQCSGSSHMPLPLFF	A0A2X0S5V7	Epidermal patterning factor-like protein	53.328	180830000	9	42366000	24676000	53728000	10606000	15733000	22987000	0.388883	2.78946	3.99628	0.0494	0.548125	ns

## Sheet: G1G2Y2
Sequence	Leading razor protein	Fasta headers	Score	Intensity	MS/MS Count	LFQ intensity G1Y2R1	LFQ intensity G1Y2R2	LFQ intensity G1Y2R3	LFQ intensity G2Y2R1	LFQ intensity G2Y2R2	LFQ intensity G2Y2R3	Fold.changes	statistic	df	p	p.adj	p.adj.signif
MDTSCIPGLERPW	R4JDK8	Low-molecular-weight glutenin subunit	121.73	17667000000	33	2486400000	3558400000	1794600000	328160	624300	352470	3.7787	30.6835	3.99662	6.77e-06	0.00865206	**
SIGAGVGAY	F6M7E1	Low-molecular-weight glutenin subunit LMW-H6-5-2	211.79	2016300000	7	250000000	382450000	219000000	328160	624300	352470	2.81457	24.6017	3.86283	2.17e-05	0.0138663	*
LQFQFCHKISQW	A0A3B6FLM1	Fe2OG dioxygenase domain-containing protein	80.239	724460000	7	84547000	181550000	105470000	328160	624300	352470	2.45445	18.5034	3.95305	5.48e-05	0.016614	*
KLPQQQYPSGQGSIQPPF	D2KFH0	Gliadin/avenin-like seed protein	151.26	525920000	11	82807000	50943000	48328000	328160	624300	352470	2.14467	18.6083	3.88752	6.05e-05	0.016614	*
KNVRPDYLTNIW	I0AW29	Superoxide dismutase (Fragment);Superoxide dismutase (Fragment);Superoxide dismutase (Fragment);Superoxide dismutase;Superoxide dismutase;Superoxide dismutase;Superoxide dismutase;Superoxide dismutase;Superoxide dismutase	59.57	214150000	7	32380000	61859000	37230000	328160	624300	352470	2.00324	16.3093	3.99534	8.34e-05	0.016614	*
LQTQVEQLSSCQIVQY	A0A1W6C2L9	Avenin-like protein 1;Avenin-like protein;Avenin-like b3;Avenin-like protein;Avenin-like protein;Avenin-like protein;Avenin-like protein;Avenin-like protein;Avenin-like protein;Avenin-like protein 2;Avenin-like protein;Avenin-like protein;Avenin-like prote	140.78	102400000	3	44370000	43343000	25555000	328160	624300	352470	1.93852	16.4723	3.94187	8.8e-05	0.016614	*
RPQQLYPQPQPQY	R9XU77	Alpha-gliadin	182.65	5668300000	17	820390000	948770000	694770000	328160	624300	352470	3.27604	34.0576	2.75367	0.000107	0.016614	*
LQPQLPY	K7XRA8	Alpha-gliadin	116.87	651460000	1	50892000	116960000	98334000	328160	624300	352470	2.3096	16.3132	3.82167	0.000113	0.016614	*
QLVTGRVW	A0A3B6QKH8	S-(hydroxymethyl)glutathione dehydrogenase;S-(hydroxymethyl)glutathione dehydrogenase;S-(hydroxymethyl)glutathione dehydrogenase	120.45	567450000	9	60815000	81543000	91331000	328160	624300	352470	2.25305	22.0275	3.25951	0.000117	0.016614	*
LAGRNNVIAKLDDPAQELTF	B7U6L4	Globulin 3	144.66	2568000000	21	400780000	452060000	336410000	328160	624300	352470	2.95969	31.0214	2.68895	0.000163	0.0190717	*
GASKLMPVGY	A0A3B6DB70	EF1_GNE domain-containing protein;EF1_GNE domain-containing protein;Genome assembly, chromosome: II;Elongation factor 1-beta;EF1_GNE domain-containing protein	99.802	169280000	1	29389000	32954000	45164000	328160	624300	352470	1.91585	18.4404	3.37551	0.000166	0.0190717	*
QQPQQQQQLGQQPQQQQVPQGIF	F6M7E1	Low-molecular-weight glutenin subunit LMW-H6-5-2	143.99	359900000	12	51288000	34674000	37948000	328160	624300	352470	1.97752	19.4652	3.21393	0.000191	0.0190717	*
DLLLQGKSLRCTIW	A0A3B6JM77	Uncharacterized protein	59.426	261590000	0	13874000	27449000	16497000	328160	624300	352470	1.64649	13.1319	3.99985	0.000194	0.0190717	*
LPQLPYPRPQPF	A0A0K2QJD8	Alpha/beta-gliadin;Alpha/beta-gliadin	230.09	960310000	39	151470000	150750000	117380000	328160	624300	352470	2.50725	26.3788	2.66531	0.000267	0.0243733	*
GLTGIGAW	A0A3B6IXN7	Uncharacterized protein;Aquaporin;Gamma-type tonoplast intrinsic protein;Uncharacterized protein	118.42	77058000	2	21486000	21469000	14865000	328160	624300	352470	1.64649	16.0775	3.28374	0.00031	0.0246856	*
SQQQQPILPQQPPFSQQQQQPVLPQQQIPF	Q00M55	LMW-GS P-32;Low-molecular-weight glutenin subunit;Low molecular weight glutenin subunit D3-3;Low-molecular-weight glutenin subunit group 4 type II;Low-molecular-weight glutenin subunit group 4 type II	42.399	1170300000	4	195290000	79182000	73454000	328160	624300	352470	2.4259	14.7561	3.42715	0.000319	0.0246856	*
IPPYCTITPF	A7LHB5	Alpha gliadin;Alpha gliadin	132.96	260850000	26	30780000	42665000	32881000	328160	624300	352470	1.91105	19.5655	2.90725	0.000354	0.0246856	*
LQLQPFPQPQPF	J7HT14	Alpha-gliadin	189.72	773110000	20	46577000	36900000	99122000	328160	624300	352470	2.14591	13.5469	3.53069	0.00036	0.0246856	*
SQQQQLFPQQPSF	K7WV92	Low molecular weight glutenin subunit	159.09	589720000	18	80619000	94200000	35262000	328160	624300	352470	2.2068	13.7536	3.48682	0.000367	0.0246856	*
YPGQASSQRPGQGQQEY	A0A060MZP1	High molecular weight glutenin subunit (Fragment);HMW glutenin subunit Ax2;High molecular weight glutenin subunit;High-molecular-weight glutenin subunit;High molecular weight glutenin subunit;HMW glutenin x-type subunit 1Ax21;High molecular weight glutenin	394.17	9982200000	35	1218100000	1070100000	1201900000	328160	624300	352470	3.42725	38.2098	2.16311	0.000422	0.0269658	*
TSPPNMIVIRSF	A0A3B6MKF5	Protein-synthesizing GTPase;Protein-synthesizing GTPase;Protein-synthesizing GTPase	69.979	178380000	2	22409000	30776000	24594000	328160	624300	352470	1.77528	18.3832	2.81878	0.000507	0.0303815	*
PQQPQQPFPQQPQQPFPQPQQAQLPF	A0A290XZ51	Gamma-gliadin (Fragment)	55.302	350990000	0	55464000	30266000	19988000	328160	624300	352470	1.90856	12.0997	3.5433	0.000523	0.0303815	*
EAIRAIIF	K7WV92	Low molecular weight glutenin subunit	143	42865000000	76	43744000	43416000	21072000	12856000000	3459800000	5205400000	-2.29851	-11.3512	3.35434	0.00086	0.0477861	*
QVQWPQQQPFPQPQQPF	B6UKQ7	Gamma-gliadin	261.35	600260000	36	128940000	36935000	62873000	328160	624300	352470	2.24377	12.2249	3.14823	0.00093	0.0480528	*
LLPAGVPLPLAPF	A0A3B6STG6	Uncharacterized protein;Uncharacterized protein;ATP synthase subunit a;ATP synthase subunit a;Uncharacterized protein;Uncharacterized protein;Uncharacterized protein;Uncharacterized protein	94.006	52749000	8	11214000	8763200	7954800	328160	624300	352470	1.33051	13.5966	2.9488	0.00094	0.0480528	*
SIMFGPDICGY	A0A3B6DMI9	Calreticulin;Calreticulin;Calreticulin;Calreticulin;Calreticulin;Calreticulin;Calreticulin;Calreticulin;Calreticulin;Calreticulin-like protein (Fragment);Calreticulin	87.181	36004000	0	6049900	6042700	4206200	328160	624300	352470	1.09657	10.7901	3.25631	0.00117	0.05751	ns
LATAALDGVKLW	A0A3B5ZTK6	Pre-mRNA-processing factor 19	137.46	41494000	2	4440300	5403900	10339000	328160	624300	352470	1.1894	8.31111	3.81023	0.00141	0.06674	ns
ANIVVGIGGQ	D0ES80	Gamma gliadin	160.88	897780000	16	47610000	70431000	199140000	328160	624300	352470	2.38572	11.304	2.8642	0.00183	0.0835264	ns
YPGQASSQRPGQGQQPGQGQQEY	A0A0X9BSF8	High molecular weight glutenin subunit	544.38	6234900000	22	445310	52091	437840	656940000	966630000	2010500000	-3.58947	-10.8615	2.81138	0.00222	0.094998	ns
QQTPLPPQQTYPQQPPF	F6M7E1	Low-molecular-weight glutenin subunit LMW-H6-5-2	207.95	613940000	33	40520000	132960000	34827000	328160	624300	352470	2.20312	10.477	2.87666	0.00223	0.094998	ns
AVKHMGPGSSIINTTSVNAY	A0A3B5ZRA1	Uncharacterized protein	212.03	11949000000	73	1083000000	1161100000	1323700000	625720000	746280000	726390000	0.230514	6.5955	3.97987	0.00279	0.11502	ns
LGTSPAASPKFW	A0A3B6LWV5	Alpha-mannosidase;Alpha-mannosidase;Alpha-mannosidase;Alpha-mannosidase;Alpha-mannosidase;Alpha-mannosidase;Alpha-mannosidase	157.78	709150000	8	33638000	42925000	29130000	119410000	80221000	107700000	-0.46356	-6.49056	3.98927	0.00293	0.117017	ns
PQQPHQPQQPYPQQQPY	B6ETR9	D-type LMW glutenin subunit (Fragment);Omega-gliadin;Omega gliadin;Omega-gliadin (Fragment);Omega-gliadin;Omega-gliadin;Omega gliadin;Omega-gliadin	313.04	1007100000	21	445310	52091	437840	183060000	97135000	39379000	-2.53365	-7.15835	3.35811	0.00382	0.147938	ns
SIGTGVGGY	V9P6N2	LMW-i glutenin subunit 1	179.23	4678400000	19	445310	52091	437840	1299300000	629630000	725050000	-3.45297	-11.0747	2.38386	0.00418	0.155551	ns
SQQQPPFSQQQPILSQQPPFSQQQQPVLPQQSPF	V9P6P2	LMW-m glutenin subunit 16 (Fragment);Low-molecular-weight glutenin subunit (Fragment)	81.28	289580000	24	445310	52091	437840	21444000	84143000	113100000	-2.3689	-6.38827	3.63137	0.00426	0.155551	ns
AVDIGRNVIHGSDSVESARKEIALW	A0A3B5Y072	Nucleoside diphosphate kinase;Nucleoside diphosphate kinase;Nucleoside diphosphate kinase	135.8	999300000	25	225360000	106900000	35871000	328160	624300	352470	2.45042	9.51185	2.56971	0.00453	0.155714	ns
YPGQASSQRPGQGQQPGQGQQEYY	A0A0X9BSF8	High molecular weight glutenin subunit	455.19	2303000000	18	445310	52091	437840	306930000	293390000	640310000	-3.12272	-9.90244	2.49639	0.00457	0.155714	ns
ARTYPDRLSY	A0A3B6B2Z6	Uncharacterized protein;Caleosin;Caleosin;Caleosin	150.61	5688100000	18	601880000	561050000	771650000	285810000	266450000	244590000	0.38521	8.24549	2.8288	0.00463	0.155714	ns
QQPQQLQQLGQQPQQQQIPQGIF	Q0GQX1	Low molecular weight glutenin subunit (Fragment)	149.34	326410000	9	445310	52091	437840	23365000	38669000	125740000	-2.30271	-6.22091	3.58045	0.00487	0.159586	ns
ASIVVGIGGQ	B6UKP0	Gamma gliadin-D1;Gamma-gliadin;Gamma-gliadin;Gamma-gliadin	175.44	3784000000	43	445310	52091	437840	896060000	576060000	591320000	-3.34367	-11.0668	2.16112	0.0061	0.194895	ns
KLPQQQYPSGQGSIQPPFEAIRTF	D2KFH0	Gliadin/avenin-like seed protein	156.36	529870000	20	445310	52091	437840	59638000	89780000	156260000	-2.51434	-7.94013	2.59977	0.00685	0.211174	ns
QVHWPQQQPFPQPQQPF	A0A4D6QBN0	Gamma-gliadin	265.82	3929600000	43	445310	52091	437840	785000000	751350000	585130000	-3.35572	-11.2528	2.066	0.00694	0.211174	ns
SREANLSEMVNSQVDLF	A0A3B6TLW2	SERPIN domain-containing protein;Serpin 2;Serpin 4	161.99	213910000	17	41541000	22287000	25375000	1676600	624300	352470	1.52658	7.47261	2.67325	0.0073	0.216963	ns
EAIRAIVY	A0A0S2GJR8	Low-molecular-weight glutenin subunit;Low-molecular-weight glutenin subunit	130.77	77408000000	59	9583000000	17194000000	5785900000	1712100000	744410000	473570000	1.04584	5.00394	3.87832	0.0081	0.234485	ns
VQPQQQQPQQSVQGVY	K7WV92	Low molecular weight glutenin subunit	201.09	1037000000	11	445310	52091	437840	219060000	123690000	184740000	-2.75129	-9.1106	2.22547	0.00836	0.234485	ns
SQKQQPVLPQQPAF	A0A0S2GJR9	Low-molecular-weight glutenin subunit;Low molecular weight glutenin subunit (Fragment);LMW-D3;Low molecular weight glutenin subunit XJLMW-1347;Low molecular weight glutenin;Low molecular weight glutenin subunit GF-2;Low molecular weight glutenin subunit D3	190.57	1758900000	25	445310	52091	437840	358610000	318460000	252150000	-2.9972	-10.0776	2.08431	0.00844	0.234485	ns
SSTTIMPF	Q0GQX1	Low molecular weight glutenin subunit (Fragment)	91.584	1586900000	16	445310	52091	437840	298380000	300400000	314000000	-2.98944	-10.17	2.00202	0.0095	0.258319	ns
LAGRNNVIAKLDDPAQELAF	I6QQ39	Globulin-3A	116.82	1353700000	15	445310	52091	437840	187150000	205550000	174360000	-2.78271	-9.48038	2.0179	0.0106	0.279073	ns
NLVNKQKPIW	A0A3B6MTT2	Heat shock protein 90;Heat shock protein 90;HSP80-2;Heat shock protein 90;Heat shock protein 90;Heat shock protein 90;Heat shock protein 90 (Fragment);Heat shock protein 90;Heat shock protein 90;Heat shock protein 90;Heat shock protein 90	54.416	367940000	1	43845000	8653700	50050000	328160	624300	352470	1.89534	6.93524	2.51171	0.0107	0.279073	ns
QPQQQSQQQLGQCSF	K7WV92	Low molecular weight glutenin subunit	261.35	273970000	1	445310	52091	437840	56370000	41820000	83353000	-2.28806	-7.55855	2.31234	0.0112	0.286272	ns
FKGAWTEQF	Q41593	Serpin-Z1A;SERPIN domain-containing protein	108.46	222020000	3	445310	52091	437840	58125000	26168000	34301000	-2.10314	-6.86753	2.42768	0.0121	0.303212	ns
PQQQQPPF	V9P6N2	LMW-i glutenin subunit 1	92.319	138890000	1	445310	52091	437840	7705800	30901000	12679000	-1.73907	-5.12209	3.17611	0.0125	0.307212	ns
KKCRSSSMIMMQEGKEKCKYQQCHLGSNF	A0A3B6PGJ7	Uncharacterized protein	61.801	2491600000	22	919770000	52456000	451710000	328160	624300	352470	3.0379	7.35621	2.22277	0.0133	0.314767	ns
RTLPTMCSVNVPLY	A0A0S2GJR9	Low-molecular-weight glutenin subunit;Low molecular weight glutenin subunit (Fragment);LMW-D3;Low molecular weight glutenin subunit XJLMW-1347;Low molecular weight glutenin;Low molecular weight glutenin subunit GF-2;Low molecular weight glutenin subunit D3	183.64	26771000000	203	3326500000	3760000000	2456700000	1342200000	1508100000	1748200000	0.317078	4.87429	3.28953	0.0133	0.314767	ns
ASGAVRPKLAY	A0A3B6JIQ3	VOC domain-containing protein;VOC domain-containing protein;VOC domain-containing protein	155.42	7903800000	21	823370000	711790000	587970000	446330000	391160000	369600000	0.245237	4.96911	3.18594	0.0136	0.316015	ns
SQQQQPVLPQQPPFSQQQQPPF	Q7Y075	Low molecular weight glutenin	55.972	117820000	2	445310	52091	437840	20996000	32299000	12245000	-1.84558	-5.92656	2.60578	0.0141	0.321782	ns
VAAAAAFPGFGTTGSADAQKREVAAF	Q4Z8L8	Chitinase;Chitinase	144.27	228330000	8	445310	52091	437840	30879000	43158000	49177000	-2.11974	-7.20117	2.15112	0.0153	0.343042	ns
MGLDVGPDSIKTF	A0A3B6PJQ3	Phosphoglycerate kinase;Phosphoglycerate kinase, cytosolic;Phosphoglycerate kinase;Phosphoglycerate kinase (Fragment);Phosphoglycerate kinase;Phosphoglycerate kinase;Phosphoglycerate kinase (Fragment)	101.5	310130000	15	445310	52091	437840	40011000	34063000	40334000	-2.08753	-7.23233	2.02387	0.018	0.391645	ns
GVITNIINGGIECGHGQDSRVADRIGFY	A0A3B6SU01	Chitinase	100.88	112210000	6	445310	52091	437840	18552000	32233000	20983000	-1.88501	-6.38866	2.22024	0.0181	0.391645	ns
LTSPQQSGQW	A0A0X9BSF8	High molecular weight glutenin subunit	143.37	1514900000	9	53334000	96759000	65808000	216710000	147850000	143790000	-0.371908	-3.97003	3.7296	0.0189	0.391645	ns	-163376000
QARPPSVMDFIADHPFLF	Q9S8N3	Z-like serpin/chymotrypsin inhibitor (Fragment)	339.87	10906000000	193	362430000	350710000	326550000	972120000	1807900000	1878900000	-0.651381	-6.76227	2.08303	0.019	0.391645	ns
SQQQQPVLPQQQPVIILQQPPF	Q7Y075	Low molecular weight glutenin	153.79	180410000	13	445310	52091	437840	22121000	29753000	31408000	-1.94963	-6.71818	2.09349	0.019	0.391645	ns
IQAHRETDADITVAALPMDEERATAF	Q9M4Z1	Glucose-1-phosphate adenylyltransferase;Glucose-1-phosphate adenylyltransferase small subunit, chloroplastic/amyloplastic;Glucose-1-phosphate adenylyltransferase;Glucose-1-phosphate adenylyltransferase;Glucose-1-phosphate adenylyltransferase;Glucose-1-phos	75.896	556570000	14	22849000	31589000	34132000	63463000	48197000	46968000	-0.253093	-3.76381	3.78352	0.0218	0.442229	ns
IPPHCSTTIAPF	X2KWL1	Alpha-gliadin protein	138.9	2113700000	74	159240000	284510000	218600000	97288000	80772000	110300000	0.361153	4.2595	3.07322	0.0226	0.449236	ns	61952000
CTIAPVGIF	A0A0E3Z506	Alpha-gliadin (Fragment);Alpha-gliadin;Alpha/beta-gliadin MM1;Alpha-gliadin;Alpha-gliadin;Alpha-gliadin;Alpha-gliadin;Alpha-gliadin (Fragment);Alpha-gliadin;Alpha-gliadin;Alpha-gliadin;Alpha/beta-gliadin;Alpha-gliadin;Alpha-gliadin;Alpha-gliadin (Fragment)	187.93	10155000000	103	403800000	617700000	323870000	1289500000	1060300000	837410000	-0.374569	-3.89532	3.46045	0.0231	0.449236	ns	-885700000
CTPSAQWPCVPGKRY	A0A3B6SU01	Chitinase	86.291	535030000	4	53991000	94678000	72122000	31839000	37775000	19897000	0.392105	3.63091	3.89325	0.0232	0.449236	ns
RGDAVAQLDPVLRKLDERF	A0A3B6IT55	Purple acid phosphatase;Purple acid phosphatase	103.85	618030000	23	33784000	32074000	25538000	52405000	90254000	60132000	-0.346121	-4.21106	3.03001	0.024	0.454818	ns
HQQQLPQQQFPQQQF	A0A7D5DM72	Omega gliadin;D-type LMW glutenin subunit (Fragment)	304.34	24216000000	89	913380000	1259100000	667720000	3024700000	1713200000	2069900000	-0.379658	-3.5453	3.96712	0.0242	0.454818	ns	-2111320000
HHQPQQTFPQPQQTY	A0A4D6QBN0	Gamma-gliadin	229.95	2976700000	20	445310	52091	437840	2495100000	504830000	14122000	-3.50823	-4.2043	2.82872	0.0276	0.5112	ns
ALRLLESTGIVVVPGSGF	A0A3B5ZPT1	Aminotran_1_2 domain-containing protein;Aminotran_1_2 domain-containing protein;Aminotran_1_2 domain-containing protein	96.756	70644000	1	14376000	3488000	34145000	328160	624300	352470	1.60049	4.82889	2.37146	0.0285	0.520329	ns
FICTVPCNW	Q93W25	Peptidyl-prolyl cis-trans isomerase;Peptidyl-prolyl cis-trans isomerase;Peptidyl-prolyl cis-trans isomerase;Peptidyl-prolyl cis-trans isomerase	69.383	97467000	2	13291000	11131000	13822000	328160	624300	2042700	1.10614	5.24664	2.06187	0.0323	0.580425	ns
SQQQQQPVLPQQQIPF	Q00M55	LMW-GS P-32;Low-molecular-weight glutenin subunit;Low molecular weight glutenin subunit D3-3;Low-molecular-weight glutenin subunit group 4 type II;Low-molecular-weight glutenin subunit group 4 type II	189.43	4612600000	67	438870000	578740000	244840000	328160	624300	12935000	1.95859	4.87304	2.19987	0.0327	0.580425	ns
FAPPPLPSPHAF	A0A3B6R6K3	Uncharacterized protein	93.992	482590000	15	41130000	43574000	36870000	22476000	25408000	31820000	0.183361	3.80917	2.87917	0.0342	0.596961	ns
LQLQPFPQPQLSY	R9XU77	Alpha-gliadin	221.5	3222200000	30	570120000	23252000	325860000	328160	624300	13141000	1.81441	3.16224	3.92106	0.0351	0.596961	ns
ASGVKDMLDRYF	A0A3B6JEG9	Formate dehydrogenase, mitochondrial;Formate dehydrogenase, mitochondrial;Uncharacterized protein	93.839	663810000	20	45753000	36650000	27669000	52090000	72527000	72136000	-0.252245	-3.24122	3.714	0.0352	0.596961	ns
VFGPRNF	A0A3B6JBZ2	Uncharacterized protein;Uncharacterized protein	136.19	20544000000	41	1970300000	2006600000	1674200000	1470100000	1546200000	1227300000	0.124399	3.1747	3.854	0.0355	0.596961	ns
IPPYCTIAPVGIF	A0A0E3Z506	Alpha-gliadin (Fragment);Alpha-gliadin;Alpha/beta-gliadin MM1;Alpha-gliadin;Alpha-gliadin;Alpha-gliadin;Alpha-gliadin;Alpha-gliadin (Fragment);Alpha-gliadin;Alpha-gliadin;Alpha-gliadin;Alpha/beta-gliadin;Alpha-gliadin;Alpha-gliadin;Alpha-gliadin (Fragment)	185.55	14872000000	249	649860000	745970000	684210000	1882800000	1241600000	1160800000	-0.313899	-4.4763	2.28169	0.0362	0.600826	ns	-1232940000
SQQQQPILPQQPPFSQQQQQPVLPQQQILF	Q00M56	LMW-D1;Low-molecular-weight glutenin subunit;Low-molecular-weight glutenin subunit;Low-molecular-weight glutenin subunit;Low-molecular-weight glutenin subunit	46.194	1615100000	12	4683000	52091	437840	236200000	382500000	302100000	-2.25043	-4.93831	2.04588	0.0369	0.604592	ns	-231517000
VPPECSIIKAPF	A0A4D6QBN0	Gamma-gliadin	110.31	13231000000	75	484920000	885910000	523840000	1723300000	1068600000	1150400000	-0.318216	-3.10585	3.7856	0.0388	0.627676	ns	-1238380000
KGIFWQEDIIPF	Q9ZR33	UDP-arabinopyranose mutase;UDP-arabinopyranose mutase;UDP-arabinopyranose mutase;UDP-arabinopyranose mutase;Uncharacterized protein;UDP-arabinopyranose mutase;UDP-arabinopyranose mutase	141.2	698340000	24	11919000	13071000	29596000	61828000	58891000	40074000	-0.469186	-3.59953	2.85729	0.0398	0.635805	ns
TIRNIANMVPSY	A0A3B6GWT3	Carbonic anhydrase;Carbonic anhydrase;Carbonic anhydrase;Carbonic anhydrase;Carbonic anhydrase;Carbonic anhydrase;Carbonic anhydrase;Carbonic anhydrase	103.22	684770000	4	62758000	69147000	67690000	50347000	36666000	34483000	0.215588	4.21594	2.25068	0.0421	0.659261	ns
SRIFPDGTGKVNQEGVDYY	A0A1D5V0T8	4-hydroxy-7-methoxy-3-oxo-3,4-dihydro-2H-1,4-benzoxazin-2-yl glucosidebeta-D-glucosidase;4-hydroxy-7-methoxy-3-oxo-3,4-dihydro-2H-1,4-benzoxazin-2-yl glucosidebeta-D-glucosidase;4-hydroxy-7-methoxy-3-oxo-3,4-dihydro-2H-1,4-benzoxazin-2-yl glucosidebeta-D-g	186.7	2707200000	23	197010000	281040000	248610000	165020000	142770000	179980000	0.173116	3.16113	3.42936	0.0423	0.659261	ns
ERGDIKQMMPFVKAF	A0A3B6DJV1	UvrD-like helicase ATP-binding domain-containing protein	65.347	58869000	2	8110600	14395000	1692600	328160	624300	352470	1.2682	3.92981	2.40071	0.0435	0.669795	ns
RCQAIHNVAEAIRQQQPQQQW	A0A1W6C2L9	Avenin-like protein 1;Avenin-like protein;Avenin-like b3;Avenin-like protein;Avenin-like protein;Avenin-like protein;Avenin-like protein;Avenin-like protein;Avenin-like protein;Avenin-like protein 2;Avenin-like protein;Avenin-like protein;Avenin-like prote	249.14	26223000000	74	3126200000	2943300000	2505700000	1899300000	1211700000	1870500000	0.235884	3.4646	2.77234	0.0457	0.694631	ns
METSRVPGLEKPW	V9P769	LMW-m glutenin subunit 13	194.39	30071000000	105	445310	52091	34589000	6188000000	4205100000	2960900000	-2.58047	-4.38243	2.04959	0.0462	0.694631	ns
IPLPDVESRHQIF	A0A3B6JLV1	Uncharacterized protein;Uncharacterized protein;Uncharacterized protein;Uncharacterized protein;AAA domain-containing protein;Uncharacterized protein;Uncharacterized protein;Uncharacterized protein;Uncharacterized protein	106.62	1684700000	25	140210000	129570000	123990000	111440000	104590000	87767000	0.112659	3.29061	2.95308	0.0471	0.699928	ns
ATYPPLGRF	Q03033	Elongation factor 1-alpha;Elongation factor 1-alpha;Elongation factor 1-alpha;Elongation factor 1-alpha;Elongation factor 1-alpha;Elongation factor 1-alpha;Elongation factor 1-alpha;Elongation factor 1-alpha	110.63	7980400000	21	526090000	628270000	574620000	832000000	685920000	681550000	-0.104528	-2.8746	3.78218	0.0484	0.704352	ns
NQNLQHGAGGGARGAVTVTQAPGATVISY	A0A3B5Z3G6	Uncharacterized protein	184.29	2377100000	21	175860000	129410000	110730000	239480000	223690000	249260000	-0.233649	-3.98411	2.21563	0.0485	0.704352	ns
MVGGIEEVIAKAEKIAKENA	A0A3B6FSG4	ATP synthase subunit beta;ATP synthase subunit beta;ATP synthase subunit beta;ATP synthase subunit beta;ATP synthase subunit beta;ATP synthase subunit beta;ATP synthase subunit beta	159.26	544710000	44	15777000	22668000	35675000	48829000	110310000	48955000	-0.448324	-2.80781	3.92507	0.0495	0.70858	ns
FQPSQQNPQAQGF	A0A3B6U775	AAI domain-containing protein;AAI domain-containing protein;Alpha-gliadin;Alpha-gliadin (Fragment);Alpha-gliadin (Fragment);Alpha-gliadin (Fragment);Alpha-gliadin (Fragment);Alpha/beta-gliadin;Alpha/beta-gliadin;Alpha/beta-gliadin;Alpha/beta-gliadin;CSB_al	191.24	1514500000	11	156410000	277000000	186540000	328160	624300	14792000	1.59523	4.14793	2.08242	0.0499	0.70858	ns

## Sheet: G1G2Y3
Sequence	Leading razor protein	Fasta headers	Score	Intensity	MS/MS Count	LFQ intensity G1Y3R1	LFQ intensity G1Y3R2	LFQ intensity G1Y3R3	LFQ intensity G2Y3R1	LFQ intensity G2Y3R2	LFQ intensity G2Y3R3	Fold.changes	statistic	df	p	p.adj	p.adj.signif
YPGQASSQRPGQGQQPGQGQQEYY	A0A0X9BSF8	High molecular weight glutenin subunit	455.19	2303000000	18	710100	822090	478310	466320000	266920000	340330000	-2.72753	-27.4712	3.99999	1.04e-05	0.00654	**
SIGTGVGGY	V9P6N2	LMW-i glutenin subunit 1	179.23	4678400000	19	710100	822090	478310	901870000	629710000	854960000	-3.07446	-36.0592	3.5577	1.09e-05	0.00654	**
VQPQQQQPQQSVQGVY	K7WV92	Low molecular weight glutenin subunit	201.09	1037000000	11	710100	822090	478310	196550000	143620000	215880000	-2.44181	-27.7018	3.73666	1.83e-05	0.00732	**
QVHWPQQQPFPQPQQPF	A0A4D6QBN0	Gamma-gliadin	265.82	3929600000	43	710100	822090	478310	1023600000	617450000	450360000	-3.01714	-23.9506	3.51338	5.1e-05	0.00841091	**
ASIVVGIGGQ	B6UKP0	Gamma gliadin-D1;Gamma-gliadin;Gamma-gliadin;Gamma-gliadin	175.44	3784000000	43	710100	822090	478310	770620000	630820000	799380000	-3.03928	-39.4928	2.7941	6.34e-05	0.00841091	**
KLPQQQYPSGQGSIQPPFEAIRTF	D2KFH0	Gliadin/avenin-like seed protein	156.36	529870000	20	710100	822090	478310	96101000	73997000	69282000	-2.07578	-25.2179	3.33251	6.39e-05	0.00841091	**
FKGAWTEQF	Q41593	Serpin-Z1A;SERPIN domain-containing protein	108.46	222020000	3	710100	822090	478310	22818000	30809000	36677000	-1.6524	-17.8918	3.90828	6.78e-05	0.00841091	**
TLITNLESHF	A0A3B6KME5	Uncharacterized protein;PKS_ER domain-containing protein;PKS_ER domain-containing protein	111.17	143150000	11	710100	822090	478310	37808000	31470000	22106000	-1.65757	-16.9113	3.99715	7.2e-05	0.00841091	**
LASAADAPRPSWADAF	A0A3B6KJ36	DAO domain-containing protein;DAO domain-containing protein;DAO domain-containing protein;DAO domain-containing protein;DAO domain-containing protein;DAO domain-containing protein	104.49	295650000	7	710100	822090	478310	35454000	22590000	24574000	-1.61377	-17.4819	3.90629	7.44e-05	0.00841091	**
MAKLAEQAERYEEMVEF	A0A1D5XVH4	14-3-3 protein;14-3-3 protein;14-3-3 protein;14-3-3 protein;Genome assembly, chromosome: II;14_3_3 domain-containing protein;14_3_3 domain-containing protein;14_3_3 domain-containing protein;14_3_3 domain-containing protein;TaWIN1;14-3-3 protein;14-3-3 pro	74.12	359110000	17	710100	822090	478310	21922000	37577000	27640000	-1.63691	-16.7712	3.99491	7.47e-05	0.00841091	**
LAGRNNVIAKLDDPAQELAF	I6QQ39	Globulin-3A	116.82	1353700000	15	710100	822090	478310	226970000	192610000	254270000	-2.52526	-32.2773	2.9359	7.71e-05	0.00841091	**
SQKQQPVLPQQPAF	A0A0S2GJR9	Low-molecular-weight glutenin subunit;Low molecular weight glutenin subunit (Fragment);LMW-D3;Low molecular weight glutenin subunit XJLMW-1347;Low molecular weight glutenin;Low molecular weight glutenin subunit GF-2;Low molecular weight glutenin subunit D3	190.57	1758900000	25	710100	822090	478310	502080000	220590000	269630000	-2.69334	-20.839	3.44422	9.55e-05	0.00945	**
YPGQASSQRPGQGQQPGQGQQEY	A0A0X9BSF8	High molecular weight glutenin subunit	544.38	6234900000	22	710100	822090	478310	1197600000	1136400000	978770000	-3.21689	-43.0218	2.54792	0.000103	0.00945	**
QQPQQLQQLGQQPQQQQIPQGIF	Q0GQX1	Low molecular weight glutenin subunit (Fragment)	149.34	326410000	9	710100	822090	478310	51432000	33381000	67789000	-1.88026	-16.4618	3.78568	0.000116	0.00945	**
FAQIGEVVDVRLATHEDGHPKGF	A0A3B6SD76	Uncharacterized protein;Uncharacterized protein;Uncharacterized protein;Uncharacterized protein;Uncharacterized protein	52.09	310430000	12	710100	822090	478310	67906000	34133000	40469000	-1.85054	-16.1542	3.78034	0.000126	0.00945	**
WIPRHLPF	A0A3B6HVT4	Uncharacterized protein	81.1	387680000	2	710100	822090	478310	53527000	41059000	54214000	-1.8693	-23.3095	3.14239	0.000126	0.00945	**
SFTTSAEREIVRDIKEKLAY	A0A075D1A6	Actin	52.185	120490000	2	710100	822090	478310	12061000	18587000	10171000	-1.30756	-12.4288	3.95763	0.000256	0.0180706	*
SQQQPPFSQQQPILSQQPPFSQQQQPVLPQQSPF	V9P6P2	LMW-m glutenin subunit 16 (Fragment);Low-molecular-weight glutenin subunit (Fragment)	81.28	289580000	24	710100	822090	478310	25090000	19706000	20632000	-1.51246	-19.6859	2.80327	0.000433	0.0288667	*
ADEAKAKGNAAF	A0A3B6QFL1	Uncharacterized protein;Uncharacterized protein;Hsp70-Hsp90 organizing protein;Stress induced protein;Uncharacterized protein;Genome assembly, chromosome: II;Uncharacterized protein	104.95	231050000	4	710100	822090	478310	33728000	27200000	29932000	-1.65507	-22.1123	2.57928	0.000519	0.0327789	*
SQQQQQPVLPQQQIPF	Q00M55	LMW-GS P-32;Low-molecular-weight glutenin subunit;Low molecular weight glutenin subunit D3-3;Low-molecular-weight glutenin subunit group 4 type II;Low-molecular-weight glutenin subunit group 4 type II	189.43	4612600000	67	409920000	1220500000	262450000	911000	396390	121250	3.1222	9.80106	3.77661	0.000803	0.04818	*
SQQQQPVLPQQQPVIILQQPPF	Q7Y075	Low molecular weight glutenin	153.79	180410000	13	710100	822090	478310	47531000	22001000	20124000	-1.64928	-11.8019	3.25118	0.000885	0.0505714	ns
METSHIPGLEKPSQQQPLPLQQILW	D3U326	Low molecular weight glutenin subunit D3-1	53.747	52822000	2	710100	822090	478310	4814300	3382300	5941700	-0.847093	-8.45271	3.99896	0.00107	0.0583636	ns
VQPQQQQPQQSGQGVSQHQQQSQQQQQLGQCSF	Q0GQX1	Low molecular weight glutenin subunit (Fragment)	127.77	818380000	4	710100	822090	478310	167010000	62399000	55413000	-2.15127	-12.5827	2.81852	0.00146	0.0735	ns
SSTTIMPF	Q0GQX1	Low molecular weight glutenin subunit (Fragment)	91.584	1586900000	16	710100	822090	478310	353020000	206260000	94156000	-2.5119	-13.6214	2.68898	0.00147	0.0735	ns
SIGAGVGAY	F6M7E1	Low-molecular-weight glutenin subunit LMW-H6-5-2	211.79	2016300000	7	188700000	555600000	298960000	911000	396390	121250	2.86347	10.2429	3.05723	0.00183	0.08784	ns
SQQPPFSQQQQQPLPQQPSF	V9P6P2	LMW-m glutenin subunit 16 (Fragment);Low-molecular-weight glutenin subunit (Fragment)	60.78	167790000	1	710100	822090	478310	61220000	34285000	18670000	-1.75427	-10.4214	2.84824	0.00236	0.105333	ns
MDTSCIPGLERPW	R4JDK8	Low-molecular-weight glutenin subunit	121.73	17667000000	33	1122700000	2174100000	1424600000	911000	396390	121250	3.51915	13.5766	2.43116	0.00237	0.105333	ns
RPQQLYPQPQPQY	R9XU77	Alpha-gliadin	182.65	5668300000	17	596870000	885260000	1207900000	911000	396390	121250	3.27483	12.5891	2.47901	0.00261	0.110323	ns
SQQQQLFPQQPSF	K7WV92	Low molecular weight glutenin subunit	159.09	589720000	18	60390000	163550000	46353000	911000	396390	121250	2.27691	7.69874	3.45248	0.00273	0.110323	ns
YPGQASPQQPGKW	A0A1G4P1T3	HMW glutenin y-type subunit 1Ay21;HMW glutenin y-type subunit 1Ay21	187.33	627610000	8	62887000	184750000	66338000	911000	396390	121250	2.34197	8.15244	3.27245	0.00278	0.110323	ns
EAIRAIVY	A0A0S2GJR8	Low-molecular-weight glutenin subunit;Low-molecular-weight glutenin subunit	130.77	77408000000	59	6018200000	13126000000	8606700000	1502700000	678080000	1148100000	0.920979	6.53523	3.99475	0.00285	0.110323	ns
VNRVVSSMF	A0A3B6JFX9	UDP-glucose 6-dehydrogenase;UDP-glucose 6-dehydrogenase;UDP-glucose 6-dehydrogenase;UDP-glucose 6-dehydrogenase;UDP-glucose 6-dehydrogenase;UDP-glucose 6-dehydrogenase;UDP-glucose 6-dehydrogenase;UDP-glucose 6-dehydrogenase;UDP-glucose 6-dehydrogenase;UDP-	103.74	266470000	1	90874000	20988000	55229000	911000	396390	121250	2.06803	6.74373	3.67346	0.0034	0.1275	ns
YPGQASSQRPGQGQQEYY	A0A060MZP1	High molecular weight glutenin subunit (Fragment);HMW glutenin subunit Ax2;High molecular weight glutenin subunit;High-molecular-weight glutenin subunit;High molecular weight glutenin subunit;HMW glutenin x-type subunit 1Ax21;High molecular weight glutenin	286.53	2538000000	18	315860000	535260000	281340000	911000	396390	121250	2.8991	11.2277	2.45187	0.00362	0.131636	ns
ALNPELKVVAPW	A0A3B5ZVJ0	Citrulline--aspartate ligase;Citrulline--aspartate ligase;Citrulline--aspartate ligase;Citrulline--aspartate ligase	130.94	496370000	17	42886000	43007000	48668000	26710000	24738000	20970000	0.269073	7.53366	3.22244	0.00377	0.131657	ns
FLPCRSEKCFMKLGW	A0A3B6FPT0	Uncharacterized protein	42.001	4204400000	2	336050000	43962000	590930000	911000	396390	121250	2.83227	6.48481	3.68888	0.00384	0.131657	ns
LAGRNNVIAKLDDPAQELTF	B7U6L4	Globulin 3	144.66	2568000000	21	326440000	175080000	302000000	911000	396390	121250	2.75007	10.6915	2.4432	0.00413	0.137667	ns
ANIVVGIGGQ	D0ES80	Gamma gliadin	160.88	897780000	16	256600000	125690000	201990000	911000	396390	121250	2.6117	10.0916	2.50552	0.00431	0.139784	ns
PQQPQQPFPQQPQQPFPQPQQAQLPF	A0A290XZ51	Gamma-gliadin (Fragment)	55.302	350990000	0	21168000	72564000	18958000	911000	396390	121250	1.89696	6.15374	3.67337	0.00466	0.147158	ns
SQQQQPILPQQPPFSQQQQQPVLPQQQILF	Q00M56	LMW-D1;Low-molecular-weight glutenin subunit;Low-molecular-weight glutenin subunit;Low-molecular-weight glutenin subunit;Low-molecular-weight glutenin subunit	46.194	1615100000	12	710100	822090	478310	448090000	192150000	73413000	-2.55018	-10.32	2.37977	0.00497	0.152923	ns
KLPQQQYPSGQGSIQPPF	D2KFH0	Gliadin/avenin-like seed protein	151.26	525920000	11	52283000	113770000	54514000	911000	396390	121250	2.18862	8.27363	2.71988	0.00528	0.1584	ns
YPTSPQQSGQGQQLGQGQQGY	A0A0X9BSF8	High molecular weight glutenin subunit	296.1	615040000	4	21257000	226240000	41440000	911000	396390	121250	2.30588	5.58284	3.87068	0.00556	0.162732	ns
LPQLPYPRPQPF	A0A0K2QJD8	Alpha/beta-gliadin;Alpha/beta-gliadin	230.09	960310000	39	174350000	106180000	154180000	911000	396390	121250	2.48328	9.93272	2.25865	0.00657	0.187714	ns
FQPSQQNPQAQGF	A0A3B6U775	AAI domain-containing protein;AAI domain-containing protein;Alpha-gliadin;Alpha-gliadin (Fragment);Alpha-gliadin (Fragment);Alpha-gliadin (Fragment);Alpha-gliadin (Fragment);Alpha/beta-gliadin;Alpha/beta-gliadin;Alpha/beta-gliadin;Alpha/beta-gliadin;CSB_al	191.24	1514500000	11	179100000	239350000	180370000	911000	396390	121250	2.62237	10.6766	2.10649	0.00722	0.201488	ns
LQLQPFPQPQLSY	R9XU77	Alpha-gliadin	221.5	3222200000	30	615150000	31804000	471910000	911000	396390	121250	2.89385	5.74219	3.33418	0.00781	0.213	ns
QARPPSVMDFIADHPFLF	Q9S8N3	Z-like serpin/chymotrypsin inhibitor (Fragment)	339.87	10906000000	193	368930000	401550000	285290000	810220000	740220000	1193100000	-0.414742	-5.27204	3.58601	0.00836	0.215489	ns
VKSVQRTVIW	A0A3B6RQD1	Tr-type G domain-containing protein;Tr-type G domain-containing protein;Tr-type G domain-containing protein;Tr-type G domain-containing protein;Tr-type G domain-containing protein;Tr-type G domain-containing protein;Tr-type G domain-containing protein;Tr-t	117.31	682730000	2	79962000	75710000	115680000	911000	396390	121250	2.27861	9.21422	2.20654	0.00839	0.215489	ns
NLAGHNSGSILDHSIQIW	A0A3B6DD34	Aldose 1-epimerase;Aldose 1-epimerase;Aldose 1-epimerase;Aldose 1-epimerase	65.105	170480000	4	19610000	10500000	32401000	911000	396390	121250	1.64103	5.93937	3.13209	0.00844	0.215489	ns
LAPDDTAGAGKAVDERPPIRVGVVF	A0A3B6MLW4	Pyrophosphate--fructose 6-phosphate 1-phosphotransferase subunit alpha;Pyrophosphate--fructose 6-phosphate 1-phosphotransferase subunit alpha;Pyrophosphate--fructose 6-phosphate 1-phosphotransferase subunit alpha;Pyrophosphate--fructose 6-phosphate 1-phosp	90.475	272520000	7	52186000	45924000	74971000	911000	396390	121250	2.08333	8.41404	2.25072	0.00959	0.232941	ns
MVQQLDGTKNEW	A0A3B6LF76	Phosphopyruvate hydratase;Phosphopyruvate hydratase;Phosphopyruvate hydratase;Phosphopyruvate hydratase;Phosphopyruvate hydratase	150.81	175630000	3	33282000	29552000	55100000	911000	396390	121250	1.91672	7.59755	2.42128	0.00959	0.232941	ns
IPPYCTITPF	A7LHB5	Alpha gliadin;Alpha gliadin	132.96	260850000	26	44044000	26665000	48130000	911000	396390	121250	1.92004	7.64729	2.39113	0.00983	0.232941	ns
LQPQLPY	K7XRA8	Alpha-gliadin	116.87	651460000	1	112180000	119800000	104570000	911000	396390	121250	2.37213	9.82442	2.01801	0.0099	0.232941	ns
CGVKVELPKNF	A0A3B6SP22	Uncharacterized protein;Uncharacterized protein	125.18	368980000	18	55182000	37423000	53391000	911000	396390	121250	2.00942	8.21322	2.18019	0.0112	0.258462	ns
PQQPSFSQQQPPFW	A0A7D5BJ88	Low-molecular-weight glutenin subunit	85.958	100590000	2	9684500	23560000	5313500	911000	396390	121250	1.43119	4.68557	3.68349	0.0115	0.260377	ns
ASPAPPLKDAVGVLDRDPF	A0A3B6PNX4	M20_dimer domain-containing protein;M20_dimer domain-containing protein	161.66	212830000	33	32438000	21554000	21268000	12998000	7312100	8769100	0.412982	4.38336	3.84527	0.0129	0.286667	ns
SLLDNFEW	A0A1D5V0T8	4-hydroxy-7-methoxy-3-oxo-3,4-dihydro-2H-1,4-benzoxazin-2-yl glucosidebeta-D-glucosidase;4-hydroxy-7-methoxy-3-oxo-3,4-dihydro-2H-1,4-benzoxazin-2-yl glucosidebeta-D-glucosidase;4-hydroxy-7-methoxy-3-oxo-3,4-dihydro-2H-1,4-benzoxazin-2-yl glucosidebeta-D-g	108	122200000	2	22667000	10219000	10401000	911000	396390	121250	1.48143	5.673	2.77459	0.0134	0.292364	ns
QQQPLPPQQQPPCSQQQQPFPQQQQPIIILQQSPF	R9XVC9	LMW-GS	84.118	330790000	12	710100	822090	478310	11004000	27173000	70458000	-1.73267	-6.68608	2.36117	0.0139	0.297857	ns
QQPQQQYPSGQGF	A0A0E3Z6M2	Alpha-gliadin (Fragment);Alpha-gliadin;Alpha-/beta-gliadin storage protein;Alpha/beta-gliadin A-II;Alpha-gliadin;Alpha-gliadin;Alpha-gliadin;Alpha-gliadin (Fragment);Alpha-/beta-gliadin storage protein;Alpha-gliadin;Alpha-gliadin	137.46	330340000	7	42499000	36744000	34063000	911000	396390	121250	1.89933	7.93262	2.04924	0.0145	0.305263	ns
YPGVTSPRQGSYY	A0A2L1K3K4	High molecular weight glutenin (Fragment);High molecular weight glutenin subunit Dy10-m328SF;High molecular weight glutenin subunit;High-molecular-weight glutenin subunit y10;Glutenin, high molecular weight subunit DY10;Y-type HMW glutenin;High molecular w	133.76	372940000	12	31026000	36043000	35843000	911000	396390	121250	1.85754	7.79275	2.02812	0.0154	0.318621	ns
LPITGLADF	A0A3B6FQY4	Aspartate aminotransferase;Aspartate aminotransferase;Aspartate aminotransferase (Fragment);Aspartate aminotransferase	89.427	29254000	1	710100	822090	478310	1923100	2563800	1303500	-0.459404	-4.11383	3.86097	0.0158	0.321356	ns
METSCIPGLERPW	V9P7D3	LMW-m glutenin subunit 17 (Fragment)	267.24	2636400000	56	5156900	822090	12289000	668070000	63229000	489720000	-1.82503	-3.95168	3.97766	0.017	0.336393	ns
SVFPSPKVSDTVVEPY	A0A3B6GX40	Tubulin beta chain;Tubulin beta-3 chain;Tubulin beta chain;Tubulin beta chain;Tubulin beta-4 chain;Tubulin beta chain;Tubulin beta chain;Tubulin beta chain;Tubulin beta chain;Tubulin beta chain;Tubulin beta chain;Tubulin beta-2 chain;Tubulin beta chain;Tub	118.77	136160000	5	24933000	29812000	25585000	911000	396390	121250	1.74995	7.36199	2.03634	0.0171	0.336393	ns
NQRGVGDRKPVDAVTLVVEDISGVAF	A0A3B5YWB5	Uncharacterized protein	76.417	17724000	2	710100	822090	478310	1630000	3125500	4189700	-0.648286	-4.48257	3.20807	0.0179	0.346452	ns
AAVPVKPSAEFPNAARWY	A0A3B6DB70	EF1_GNE domain-containing protein;EF1_GNE domain-containing protein;Genome assembly, chromosome: II;Elongation factor 1-beta;EF1_GNE domain-containing protein	87.388	297280000	4	25309000	22469000	24549000	911000	396390	121250	1.70438	7.20585	2.01489	0.0183	0.348571	ns
FSEDSVTVGDLVVKDQEFIEATKEPGVTF	Q401N7	Aspartic proteinase;Uncharacterized protein;Uncharacterized protein;Uncharacterized protein	127.59	60730000	3	12233000	10713000	2557100	911000	396390	121250	1.25167	3.86952	3.9076	0.0188	0.348923	ns
PQQQQPIIILQQSPF	R9XVC9	LMW-GS	151.15	58366000	8	710100	822090	478310	16313000	4158300	5339200	-1.10849	-5.30655	2.57994	0.0189	0.348923	ns
VLDFDMEKKRLGF	Q8H0K8	Xylanase inhibitor;Xylanase inhibitor 725ACCN;Xylanase inhibitor 725ACC;Uncharacterized protein;Xylanase inhibitor (Fragment);Peptidase A1 domain-containing protein	118.48	906350000	32	15709000	17132000	37179000	134600000	55877000	93154000	-0.607532	-3.7854	3.97959	0.0195	0.354545	ns
TVTVPKAEVKKPEVKAIEISG	Q9S7S6	Heat shock protein 16.9 (Fragment)	84.025	3671700000	19	150880000	118640000	220470000	496150000	287140000	437230000	-0.396358	-3.75878	3.96996	0.0201	0.36	ns
IAVIGTW	D2KFG8	Gliadin/avenin-like seed protein (Fragment);AAI domain-containing protein;Gliadin/avenin-like seed protein	208.83	1736400000	31	154530000	300800000	168200000	90835000	58030000	71978000	0.450774	4.09835	3.33352	0.0214	0.377647	ns
IPPYCTIAQVGIF	A0A0E3Z576	Alpha-gliadin (Fragment)	154.12	293520000	32	6573200	42181000	40626000	2088100	396390	121250	1.53531	3.76884	3.69295	0.0227	0.394783	ns
VPPECSIIKAPF	A0A4D6QBN0	Gamma-gliadin	110.31	13231000000	75	678770000	737010000	701180000	1909300000	1213200000	1588600000	-0.34741	-5.85383	2.13205	0.0241	0.413143	ns
IFGGHVADY	A0A3B6LSN0	Ribosomal_L18_c domain-containing protein;Ribosomal_L18_c domain-containing protein;Ribosomal_L18_c domain-containing protein;Ribosomal_L18_c domain-containing protein;Ribosomal_L18_c domain-containing protein;60S ribosomal protein L5;Ribosomal_L18_c domai	82.913	1035400000	1	35784000	41934000	67567000	88286000	97961000	137060000	-0.347394	-3.52385	3.56615	0.0294	0.496901	ns
GRKGHAVGDIPGVRF	G8E2S8	40S ribosomal protein S23;Uncharacterized protein;Uncharacterized protein	79.81	1212100000	14	70948000	65957000	81402000	123190000	95151000	139360000	-0.214452	-3.7844	3.10392	0.0305	0.508333	ns
EAIRAIIF	K7WV92	Low molecular weight glutenin subunit	143	42865000000	76	16779000	822090	58955000	7637400000	8286200000	11948000000	-2.56118	-5.3978	2.04712	0.031	0.509589	ns
LPVIGLVDPDNLKPGDLVGVNKDSY	A0A3B6H3K6	AAA domain-containing protein;AAA domain-containing protein;AAA domain-containing protein	99.838	91044000	15	24358000	7892200	17834000	5836500	3808800	2671500	0.609203	3.33913	3.50159	0.0353	0.572432	ns
METSRVPGLEKPW	V9P769	LMW-m glutenin subunit 13	194.39	30071000000	105	710100	822090	67288000	6462300000	3021800000	4922500000	-2.32085	-4.77297	2.08865	0.0378	0.6048	ns
MQLQPFPQPQLPYPQPQLPY	A0A1K0ITH3	Alpha-gliadin	136.38	48771000	3	710100	822090	2290400	16683000	4503900	4003200	-0.818872	-3.07396	3.82625	0.0394	0.622105	ns
VRPDCSTINAPF	B6UKN1	Gamma-gliadin	126.07	12300000000	74	1041000000	864630000	839880000	1132900000	1145300000	1272400000	-0.111679	-3.39187	3.11072	0.0404	0.62961	ns
QVKSGTLFDNILITDDAALAKTF	A0A3B6DMI9	Calreticulin;Calreticulin;Calreticulin;Calreticulin;Calreticulin;Calreticulin;Calreticulin;Calreticulin;Calreticulin;Calreticulin-like protein (Fragment);Calreticulin	97.776	56320000	9	710100	822090	2921500	3379200	7993200	9659600	-0.674161	-3.0306	3.63363	0.0439	0.675385	ns
QHDRVEIIANDQGNRTTPSY	A0A3B5ZWW6	HSP70;Uncharacterized protein;HSP70;Uncharacterized protein;Uncharacterized protein	74.732	1102100000	4	64766000	71705000	114740000	50495000	32115000	46014000	0.290717	2.92862	3.78335	0.0459	0.684878	ns
NFPLLMY	A0A3B6SGJ8	Aldedh domain-containing protein;Aldedh domain-containing protein;Aldedh domain-containing protein;Aldedh domain-containing protein	64.276	23326000	0	710100	822090	478310	3251800	2550200	1137900	-0.538049	-3.29437	2.97337	0.0465	0.684878	ns
EAKGQTPMFPRIF	A9U8G4	Alcohol dehydrogenase ADH1A;Alcohol dehydrogenase ADH1D;Alcohol dehydrogenase ADH1A;Alcohol dehydrogenase ADH1D;Alcohol dehydrogenase ADH1A	76.326	588540000	18	38385000	91685000	84070000	11643000	34754000	19874000	0.509374	2.86166	3.93312	0.0468	0.684878	ns
IPPHCSTTIAPF	X2KWL1	Alpha-gliadin protein	138.9	2113700000	74	216070000	185580000	248290000	116230000	69600000	132350000	0.3102	3.48233	2.71041	0.0468	0.684878	ns
ALGAASCVALSF	A0A3B5Z3E3	Uncharacterized protein;Uncharacterized protein;Uncharacterized protein	95.531	207460000	33	710100	2660300	3247900	44999000	5438200	24732000	-1.05529	-2.91149	3.72914	0.0475	0.686747	ns
GSEVPMKRAGQPSEVAPSFVF	A0A3B5ZRA1	Uncharacterized protein	122.57	4273600000	48	184780000	114850000	100520000	262330000	257900000	298570000	-0.310955	-3.93416	2.24946	0.0485	0.692857	ns
